# Supplementary material for: Epigenome mapping highlights chromatin-mediated gene regulation in the protozoan parasite Trichomonas vaginalis
Source: Sci Rep. 2017 Mar 27;7:45365. doi: 10.1038/srep45365 (PMC5366954; doi:10.1038/srep45365)
Supplement: Supplementary Dataset 1 [file srep45365-s2.xls]

## Sheet: Sheet1
	Supplementary Dataset 1. Genes exhibiting more than two-fold changes in expression between DMSO- and apicidin-treated T. vaginalis with an adjusted p-value less than 0.05.
	* Fold change: apicidine-treated T. vaginalis/DMSO-treated T. vaginalis
	Gene ID	* Fold Change (log2)	Description
	TVAG_526440	14.6975	conserved hypothetical protein
	TVAG_155240	14.0533	adenylate cyclase type IX, putative
	TVAG_265820	13.0008	conserved hypothetical protein
	TVAG_431840	12.7471	conserved hypothetical protein
	TVAG_278000	12.6814	conserved hypothetical protein
	TVAG_228330	12.4633	conserved hypothetical protein
	TVAG_567110	12.0294	conserved hypothetical protein
	TVAG_232440	11.9767	conserved hypothetical protein
	TVAG_130420	11.7947	conserved hypothetical protein
	TVAG_307040	11.7267	conserved hypothetical protein
	TVAG_188430	11.6124	conserved hypothetical protein
	TVAG_521790	11.492	calmodulin, putative
	TVAG_436950	11.4111	conserved hypothetical protein
	TVAG_449430	11.3192	conserved hypothetical protein
	TVAG_529120	11.3192	conserved hypothetical protein
	TVAG_582400	11.2988	conserved hypothetical protein
	TVAG_497630	11.2787	conserved hypothetical protein
	TVAG_494970	11.2515	conserved hypothetical protein
	TVAG_014400	11.2207	conserved hypothetical protein
	TVAG_474620	11.1793	conserved hypothetical protein
	TVAG_477880	11.1539	CAMK family protein kinase
	TVAG_443050	11.1342	conserved hypothetical protein
	TVAG_425930	11.0776	serine/threonine-protein kinase ripk4, putative
	TVAG_385170	10.9991	conserved hypothetical protein
	TVAG_573580	10.9988	16S ribosomal RNA
	TVAG_151560	10.9376	MYB124, putative
	TVAG_215630	10.821	conserved hypothetical protein
	TVAG_279780	10.7972	conserved hypothetical protein
	TVAG_381370	10.7832	conserved hypothetical protein
	TVAG_329930	10.718	conserved hypothetical protein
	TVAG_118870	10.7154	conserved hypothetical protein
	TVAG_050300	10.6928	leucine-rich repeat protein, BspA family
	TVAG_134210	10.6922	conserved hypothetical protein
	TVAG_155660	10.6567	conserved hypothetical protein
	TVAG_419100	10.6559	conserved hypothetical protein
	TVAG_425510	10.6529	conserved hypothetical protein
	TVAG_137480	10.6227	conserved hypothetical protein
	TVAG_529470	10.6206	cortactin-binding protein, putative
	TVAG_386870	10.5682	conserved hypothetical protein
	TVAG_232490	10.5664	conserved hypothetical protein
	TVAG_264320	10.5533	conserved hypothetical protein
	TVAG_039740	10.5364	conserved hypothetical protein
	TVAG_602680	10.5106	5.8S ribosomal RNA
	TVAG_558110	10.4877	conserved hypothetical protein
	TVAG_047750	10.2737	conserved hypothetical protein
	TVAG_334990	9.35094	conserved hypothetical protein
	TVAG_147490	9.24663	conserved hypothetical protein
	TVAG_429510	8.51682	pc-MYB2, putative
	TVAG_566610	8.44507	conserved hypothetical protein
	TVAG_263070	8.11071	salivary acidic proline-rich phosphoprotein 1/2 precursor, putative
	TVAG_168480	7.91581	conserved hypothetical protein
	TVAG_280940	7.70485	conserved hypothetical protein
	TVAG_505880	7.64902	conserved hypothetical protein
	TVAG_253120	7.41764	conserved hypothetical protein
	TVAG_168490	7.41557	conserved hypothetical protein
	TVAG_447550	7.08179	conserved hypothetical protein
	TVAG_169980	7.08014	leucine-rich repeat protein, BspA family
	TVAG_174590	6.99264	conserved hypothetical protein
	TVAG_361570	6.93581	conserved hypothetical protein
	TVAG_382540	6.89354	CAMK family protein kinase
	TVAG_145830	6.84548	multidrug resistance protein 1, 2, putative
	TVAG_169810	6.82512	conserved hypothetical protein
	TVAG_165300	6.79751	Clan SC, family S33, methylesterase-like serine peptidase
	TVAG_202310	6.70212	conserved hypothetical protein
	TVAG_514580	6.66179	conserved hypothetical protein
	TVAG_309670	6.64956	r2r3-MYB transcription factor, putative
	TVAG_225880	6.61066	abca2, putative
	TVAG_219780	6.57123	conserved hypothetical protein
	TVAG_225890	6.55572	Phosphonates import ATP-binding protein phnC, putative
	TVAG_519510	6.54661	conserved hypothetical protein
	TVAG_460660	6.51414	CAMK family protein kinase
	TVAG_163860	6.48139	conserved hypothetical protein
	TVAG_482140	6.40931	MYB-1, putative
	TVAG_410150	6.32358	conserved hypothetical protein
	TVAG_130430	6.29481	conserved hypothetical protein
	TVAG_348420	6.2489	leucine-rich repeat protein, BspA family
	TVAG_602280	6.24466	conserved hypothetical protein
	TVAG_192660	6.18319	conserved hypothetical protein
	TVAG_423300	6.12141	conserved hypothetical protein
	TVAG_185520	6.10977	conserved hypothetical protein
	TVAG_461170	6.10549	conserved hypothetical protein
	TVAG_084640	6.10373	conserved hypothetical protein
	TVAG_218960	6.1021	SNAP190, putative
	TVAG_216620	6.06121	C-MYB, putative
	TVAG_169800	6.04002	MYB72, putative
	TVAG_330600	6.03214	conserved hypothetical protein
	TVAG_184660	6.01334	modulator of drug activity B, putative
	TVAG_274590	6.00916	conserved hypothetical protein
	TVAG_082230	5.99815	retinal guanylate cyclase, putative
	TVAG_162610	5.96676	conserved hypothetical protein
	TVAG_164390	5.95113	conserved hypothetical protein
	TVAG_051310	5.94189	conserved hypothetical protein
	TVAG_147390	5.91295	conserved hypothetical protein
	TVAG_060210	5.89817	conserved hypothetical protein
	TVAG_409640	5.84687	conserved hypothetical protein
	TVAG_237940	5.83647	conserved hypothetical protein
	TVAG_430040	5.82701	conserved hypothetical protein
	TVAG_361590	5.79078	NADH-ubiquinone oxidoreductase, putative
	TVAG_392080	5.7899	conserved hypothetical protein
	TVAG_174500	5.7729	conserved hypothetical protein
	TVAG_202230	5.76717	CAMK family protein kinase
	TVAG_254120	5.765	conserved hypothetical protein
	TVAG_082400	5.75711	modulator of drug activity B, putative
	TVAG_564170	5.74615	16S ribosomal RNA
	TVAG_438220	5.72444	conserved hypothetical protein
	TVAG_025160	5.72321	conserved hypothetical protein
	TVAG_196980	5.7143	r2r3-MYB transcription factor, putative
	TVAG_407640	5.69714	conserved hypothetical protein
	TVAG_288640	5.67265	conserved hypothetical protein
	TVAG_070730	5.63644	leucine-rich repeat protein, BspA family
	TVAG_181370	5.63081	ankyrin repeat-containing protein, putative
	TVAG_323780	5.62419	conserved hypothetical protein
	TVAG_236650	5.62373	amino acid transporter, putative
	TVAG_438230	5.62217	conserved hypothetical protein
	TVAG_464250	5.62037	glycine-rich RNA-binding protein, putative
	TVAG_251560	5.61357	CAMK family protein kinase
	TVAG_219500	5.61035	MYB119, putative
	TVAG_190370	5.59849	conserved hypothetical protein
	TVAG_224320	5.59215	conserved hypothetical protein
	TVAG_021400	5.5749	conserved hypothetical protein
	TVAG_250870	5.55994	conserved hypothetical protein
	TVAG_101880	5.53741	conserved hypothetical protein
	TVAG_468320	5.52165	CAMK family protein kinase
	TVAG_011570	5.51062	modulator of drug activity B, putative
	TVAG_147500	5.50361	conserved hypothetical protein
	TVAG_352160	5.49575	conserved hypothetical protein
	TVAG_302350	5.48007	conserved hypothetical protein
	TVAG_409680	5.46265	conserved hypothetical protein
	TVAG_041660	5.46219	conserved hypothetical protein
	TVAG_211740	5.45911	MYB-1, putative
	TVAG_232430	5.43449	multidrug resistance pump, putative
	TVAG_302490	5.43336	conserved hypothetical protein
	TVAG_447560	5.40523	BAS1, putative
	TVAG_025180	5.38066	conserved hypothetical protein
	TVAG_425500	5.37907	conserved hypothetical protein
	TVAG_005400	5.37558	conserved hypothetical protein
	TVAG_315750	5.37209	Rab32, putative
	TVAG_425520	5.36553	conserved hypothetical protein
	TVAG_254550	5.35363	conserved hypothetical protein
	TVAG_060320	5.34676	cohesin subunit Rad21A
	TVAG_409700	5.33303	conserved hypothetical protein
	TVAG_138540	5.32013	conserved hypothetical protein
	TVAG_025510	5.29829	glabrous, putative
	TVAG_493390	5.27844	conserved hypothetical protein
	TVAG_071780	5.27689	conserved hypothetical protein
	TVAG_402120	5.24634	ankyrin repeat-containing protein, putative
	TVAG_300690	5.24527	conserved hypothetical protein
	TVAG_136210	5.22047	alanine aminotransferase, putative
	TVAG_137840	5.21963	conserved hypothetical protein
	TVAG_092670	5.21087	CAMK family protein kinase
	TVAG_436560	5.20171	tropomyosin alpha-3 chain, putative
	TVAG_019680	5.19261	conserved hypothetical protein
	TVAG_339040	5.15926	BAS1, putative
	TVAG_000310	5.15206	conserved hypothetical protein
	TVAG_474380	5.14717	conserved hypothetical protein
	TVAG_416580	5.14321	conserved hypothetical protein
	TVAG_485870	5.13582	conserved hypothetical protein
	TVAG_394370	5.10561	conserved hypothetical protein
	TVAG_055970	5.08371	conserved hypothetical protein
	TVAG_040470	5.08303	conserved hypothetical protein
	TVAG_193650	5.08057	conserved hypothetical protein
	TVAG_348410	5.0732	conserved hypothetical protein
	TVAG_424080	5.07118	conserved hypothetical protein
	TVAG_165360	5.06528	MYB124, putative
	TVAG_042760	5.06245	Clan CA, family C40, NlpC/P60 superfamily cysteine peptidase
	TVAG_198170	5.0513	MYB119, putative
	TVAG_257640	5.04837	conserved hypothetical protein
	TVAG_485930	5.0126	Root-specific lectin precursor, putative
	TVAG_413190	5.00645	conserved hypothetical protein
	TVAG_063660	5.00511	conserved hypothetical protein
	TVAG_073430	4.99998	MYB, putative
	TVAG_265760	4.99711	N-ethylmaleimide reductase, putative
	TVAG_037870	4.97557	conserved hypothetical protein
	TVAG_311630	4.96741	conserved hypothetical protein
	TVAG_477220	4.93385	conserved hypothetical protein
	TVAG_082470	4.9239	modulator of drug activity B, putative
	TVAG_123870	4.91793	conserved hypothetical protein
	TVAG_091120	4.91337	conserved hypothetical protein
	TVAG_034150	4.90781	conserved hypothetical protein
	TVAG_103470	4.88149	CAMK family protein kinase
	TVAG_077810	4.86274	conserved hypothetical protein
	TVAG_149570	4.86143	conserved hypothetical protein
	TVAG_338780	4.86065	DNA-binding protein reb1, putative
	TVAG_032740	4.85209	conserved hypothetical protein
	TVAG_254100	4.84561	conserved hypothetical protein
	TVAG_083570	4.84415	conserved hypothetical protein
	TVAG_409590	4.8393	CAMK family protein kinase
	TVAG_175380	4.83572	conserved hypothetical protein
	TVAG_042970	4.82707	conserved hypothetical protein
	TVAG_046500	4.81724	conserved hypothetical protein
	TVAG_110610	4.81449	hypothetical protein
	TVAG_214320	4.80186	conserved hypothetical protein
	TVAG_215940	4.80086	conserved hypothetical protein
	TVAG_004770	4.79976	conserved hypothetical protein
	TVAG_280570	4.78693	CAMK family protein kinase
	TVAG_272480	4.78211	conserved hypothetical protein
	TVAG_511810	4.77306	conserved hypothetical protein
	TVAG_393430	4.77138	r2r3-MYB transcription factor, putative
	TVAG_263890	4.76573	conserved hypothetical protein
	TVAG_309680	4.75942	r2r3-MYB transcription factor, putative
	TVAG_000480	4.75861	conserved hypothetical protein
	TVAG_394730	4.75452	conserved hypothetical protein
	TVAG_030540	4.74866	conserved hypothetical protein
	TVAG_396840	4.74725	leucine-rich repeat protein, BspA family
	TVAG_465290	4.73977	leucine-rich repeat protein, BspA family
	TVAG_082220	4.73699	conserved hypothetical protein
	TVAG_047860	4.73547	conserved hypothetical protein
	TVAG_250830	4.73543	gamma-gliadin precursor, putative
	TVAG_177310	4.73138	conserved hypothetical protein
	TVAG_168610	4.72026	CAMK family protein kinase
	TVAG_456550	4.71994	adenylate and guanylate cyclases, putative
	TVAG_260360	4.71343	conserved hypothetical protein
	TVAG_486210	4.71217	conserved hypothetical protein
	TVAG_160020	4.70492	Clan SC, family S28, unassigned serine peptidase
	TVAG_512060	4.69743	conserved hypothetical protein
	TVAG_342650	4.69628	conserved hypothetical protein
	TVAG_485850	4.67457	conserved hypothetical protein
	TVAG_223700	4.66999	MYB37, putative
	TVAG_254790	4.63521	calmodulin, putative
	TVAG_129470	4.62724	conserved hypothetical protein
	TVAG_255890	4.61008	cation chloride cotransporter, putative
	TVAG_275900	4.60788	conserved hypothetical protein
	TVAG_412710	4.60351	conserved hypothetical protein
	TVAG_007220	4.59703	leucine-rich repeat protein, BspA family
	TVAG_311640	4.58888	CAMK family protein kinase
	TVAG_226740	4.58449	conserved hypothetical protein
	TVAG_367650	4.57129	ABC transporter, putative
	TVAG_230710	4.56776	leucine-rich repeat protein, BspA family
	TVAG_392070	4.54695	conserved hypothetical protein
	TVAG_215970	4.54418	conserved hypothetical protein
	TVAG_091140	4.53863	DNA-binding protein rfxank, putative
	TVAG_042050	4.5371	r2r3-MYB transcription factor, putative
	TVAG_308860	4.5361	conserved hypothetical protein
	TVAG_042310	4.52631	conserved hypothetical protein
	TVAG_004760	4.52598	conserved hypothetical protein
	TVAG_021840	4.5256	adenylate cyclase, type VII, putative
	TVAG_077300	4.52015	conserved hypothetical protein
	TVAG_415750	4.51847	MYB124, putative
	TVAG_545330	4.51154	16S ribosomal RNA
	TVAG_302480	4.5046	conserved hypothetical protein
	TVAG_413490	4.50306	ankyrin 2,3/unc44, putative
	TVAG_210030	4.49791	conserved hypothetical protein
	TVAG_407630	4.48614	conserved hypothetical protein
	TVAG_219730	4.48136	conserved hypothetical protein
	TVAG_077100	4.47959	spermatogenesis associated factor, putative
	TVAG_582010	4.47414	conserved hypothetical protein
	TVAG_225870	4.47034	abca2, putative
	TVAG_205520	4.46401	conserved hypothetical protein
	TVAG_268880	4.46306	SNAP190, putative
	TVAG_268890	4.46306	SNAP190, putative
	TVAG_218180	4.45887	conserved hypothetical protein
	TVAG_568310	4.45869	conserved hypothetical protein
	TVAG_227570	4.44162	conserved hypothetical protein
	TVAG_148660	4.42162	fetal globin-inducing factor, putative
	TVAG_456350	4.41707	MYB37, putative
	TVAG_295070	4.40481	conserved hypothetical protein
	TVAG_388630	4.40181	biotin synthase, putative
	TVAG_039280	4.39991	Clan MA, family M8, leishmanolysin-like protein
	TVAG_218940	4.3961	conserved hypothetical protein
	TVAG_224310	4.39375	conserved hypothetical protein
	TVAG_114240	4.39103	conserved hypothetical protein
	TVAG_513970	4.39011	conserved hypothetical protein
	TVAG_368040	4.38138	conserved hypothetical protein
	TVAG_008110	4.37791	homeobox protein knotted-1, putative
	TVAG_168470	4.35176	conserved hypothetical protein
	TVAG_119910	4.34917	Clan CA, family C40, NlpC/P60 superfamily cysteine peptidase
	TVAG_006370	4.34597	60S acidic ribosomal protein P0, putative
	TVAG_461130	4.34228	conserved hypothetical protein
	TVAG_134960	4.33993	AGC family protein kinase
	TVAG_210520	4.33715	ankyrin repeat-containing protein, putative
	TVAG_215240	4.3339	conserved hypothetical protein
	TVAG_315040	4.32414	conserved hypothetical protein
	TVAG_304530	4.32237	conserved hypothetical protein
	TVAG_227380	4.31344	aldo-keto reductase, putative
	TVAG_245230	4.31082	conserved hypothetical protein
	TVAG_254630	4.30283	C-MYB, putative
	TVAG_438320	4.29878	conserved hypothetical protein
	TVAG_313170	4.29607	fetal globin-inducing factor, putative
	TVAG_602270	4.27483	aldo-keto reductase, putative
	TVAG_126340	4.27112	C-MYB, putative
	TVAG_277690	4.26049	conserved hypothetical protein
	TVAG_070700	4.25728	leucine-rich repeat protein, BspA family
	TVAG_184640	4.24387	modulator of drug activity B, putative
	TVAG_116370	4.24156	plastin, putative
	TVAG_295560	4.2382	conserved hypothetical protein
	TVAG_295570	4.2382	conserved hypothetical protein
	TVAG_378110	4.23182	hypothetical protein
	TVAG_336650	4.22426	ankyrin repeat-containing protein, putative
	TVAG_228050	4.22221	leucine-rich repeat protein, BspA family
	TVAG_051320	4.21238	conserved hypothetical protein
	TVAG_204910	4.21062	CAMK family protein kinase
	TVAG_116470	4.20821	intestinal guanylate cyclase, putative
	TVAG_363510	4.20821	guanylate cyclase, putative
	TVAG_139510	4.2026	conserved hypothetical protein
	TVAG_207610	4.19807	acyl-coenzyme A binding domain containing protein, putative
	TVAG_437250	4.19586	conserved hypothetical protein
	TVAG_398500	4.19491	DNA-binding protein eta2, putative
	TVAG_391340	4.19286	r2r3-MYB transcription factor, putative
	TVAG_267690	4.19052	hypothetical protein
	TVAG_393030	4.18669	conserved hypothetical protein
	TVAG_396850	4.18637	leucine-rich repeat protein, BspA family
	TVAG_241800	4.1656	conserved hypothetical protein
	TVAG_035050	4.1651	conserved hypothetical protein
	TVAG_194160	4.16466	conserved hypothetical protein
	TVAG_343510	4.15547	conserved hypothetical protein
	TVAG_211550	4.15463	conserved hypothetical protein
	TVAG_330590	4.14284	conserved hypothetical protein
	TVAG_250600	4.13693	conserved hypothetical protein
	TVAG_290150	4.12973	conserved hypothetical protein
	TVAG_362320	4.12348	CAMK family protein kinase
	TVAG_291130	4.11722	conserved hypothetical protein
	TVAG_323980	4.11253	conserved hypothetical protein
	TVAG_028880	4.11237	conserved hypothetical protein
	TVAG_248320	4.11081	conserved hypothetical protein
	TVAG_120280	4.1099	conserved hypothetical protein
	TVAG_243560	4.1061	conserved hypothetical protein
	TVAG_193000	4.09988	malate and lactate dehydrogenase, putative
	TVAG_300200	4.09492	conserved hypothetical protein
	TVAG_596600	4.08405	conserved hypothetical protein
	TVAG_011200	4.08166	CAMK family protein kinase
	TVAG_378880	4.07746	conserved hypothetical protein
	TVAG_559910	4.06228	conserved hypothetical protein
	TVAG_545080	4.05744	conserved hypothetical protein
	TVAG_546410	4.05744	conserved hypothetical protein
	TVAG_607060	4.05744	conserved hypothetical protein
	TVAG_021750	4.04579	amino acid permease, putative
	TVAG_411220	4.03711	N-ethylmaleimide reductase, putative
	TVAG_602250	4.03483	leucine-rich repeat protein, BspA family
	TVAG_430290	4.03407	conserved hypothetical protein
	TVAG_306530	4.03095	conserved hypothetical protein
	TVAG_365790	4.0268	conserved hypothetical protein
	TVAG_407720	4.02487	conserved hypothetical protein
	TVAG_188980	4.02244	lipid A export ATP-binding/permease protein msba, putative
	TVAG_562160	4.00393	leucine-rich repeat protein, BspA family
	TVAG_021740	3.99891	calcineurin B subunit, putative
	TVAG_409820	3.99302	riboflavin kinase/fmn adenylyltransferase, putative
	TVAG_329230	3.99225	conserved hypothetical protein
	TVAG_126700	3.97802	MYB-1, putative
	TVAG_307870	3.97176	conserved hypothetical protein
	TVAG_494400	3.97096	conserved hypothetical protein
	TVAG_092550	3.97018	conserved hypothetical protein
	TVAG_602260	3.96112	conserved hypothetical protein
	TVAG_070490	3.95263	kelch repeat domain, putative
	TVAG_463590	3.95227	conserved hypothetical protein
	TVAG_021090	3.95195	hypothetical protein
	TVAG_162670	3.95148	conserved hypothetical protein
	TVAG_386490	3.94212	conserved hypothetical protein
	TVAG_275890	3.93674	conserved hypothetical protein
	TVAG_210070	3.92464	conserved hypothetical protein
	TVAG_362850	3.92438	conserved hypothetical protein
	TVAG_169990	3.91893	leucine-rich repeat protein, BspA family
	TVAG_288350	3.91675	conserved hypothetical protein
	TVAG_463350	3.91313	protein phosphatase-7, caeel, putative
	TVAG_256100	3.90849	conserved hypothetical protein
	TVAG_382510	3.90049	MYB3r3, putative
	TVAG_262900	3.89444	short-chain dehydrogenase, putative
	TVAG_285290	3.89438	conserved hypothetical protein
	TVAG_262910	3.89252	conserved hypothetical protein
	TVAG_182840	3.88806	Keratin-associated protein 5-7, putative
	TVAG_456880	3.88796	conserved hypothetical protein
	TVAG_211870	3.88337	ankyrin repeat-rich membrane-spanning protein, putative
	TVAG_191700	3.87831	sugar transporter, putative
	TVAG_217020	3.87765	conserved hypothetical protein
	TVAG_310160	3.87754	conserved hypothetical protein
	TVAG_529320	3.87521	conserved hypothetical protein
	TVAG_424360	3.87517	breast cancer suppressor candidate 1,bcsc-1, putative
	TVAG_246270	3.87342	conserved hypothetical protein
	TVAG_424510	3.86517	ankyrin repeat-containing protein, putative
	TVAG_217010	3.86488	conserved hypothetical protein
	TVAG_146880	3.85827	conserved hypothetical protein
	TVAG_508140	3.8565	conserved hypothetical protein
	TVAG_300730	3.85516	conserved hypothetical protein
	TVAG_352350	3.83571	lipid A export ATP-binding/permease protein msba, putative
	TVAG_023990	3.83428	lim domain, putative
	TVAG_384160	3.83235	conserved hypothetical protein
	TVAG_226530	3.82663	conserved hypothetical protein
	TVAG_005490	3.82365	leucine-rich repeat protein, BspA family
	TVAG_281190	3.82043	conserved hypothetical protein
	TVAG_336640	3.80811	CAMK family protein kinase
	TVAG_031290	3.80754	C-MYB, putative
	TVAG_195430	3.80599	ankyrin repeat-containing protein, putative
	TVAG_433470	3.80563	aldehyde oxidase, putative
	TVAG_099840	3.79904	conserved hypothetical protein
	TVAG_146260	3.79803	conserved hypothetical protein
	TVAG_289980	3.79537	r2r3-MYB transcription factor, putative
	TVAG_190500	3.79353	chaperone binding protein, putative
	TVAG_225900	3.78941	r2r3-MYB transcription factor, putative
	TVAG_219520	3.7811	CAMK family protein kinase
	TVAG_442070	3.77766	glucose kinase, putative
	TVAG_101890	3.76727	adenylate cyclase type IX, putative
	TVAG_464890	3.76478	conserved hypothetical protein
	TVAG_167210	3.76291	conserved hypothetical protein
	TVAG_404730	3.76176	conserved hypothetical protein
	TVAG_032080	3.75931	AGC family protein kinase
	TVAG_256110	3.75533	Clan MA, family M8, leishmanolysin-like metallopeptidase
	TVAG_065800	3.75149	conserved hypothetical protein
	TVAG_307890	3.75106	leucine-rich repeat protein, BspA family
	TVAG_157540	3.75003	conserved hypothetical protein
	TVAG_546190	3.74813	conserved hypothetical protein
	TVAG_209260	3.74656	WD-repeat protein, putative
	TVAG_020930	3.74387	conserved hypothetical protein
	TVAG_099810	3.73734	conserved hypothetical protein
	TVAG_036100	3.73486	leucine-rich repeat protein, BspA family
	TVAG_403640	3.73282	conserved hypothetical protein
	TVAG_029070	3.73195	DNA-3-methyladenine glycosylase, putative
	TVAG_175640	3.72685	conserved hypothetical protein
	TVAG_350150	3.71964	conserved hypothetical protein
	TVAG_474750	3.71113	conserved hypothetical protein
	TVAG_340710	3.70344	conserved hypothetical protein
	TVAG_301750	3.70209	conserved hypothetical protein
	TVAG_383330	3.69926	calcium binding proteins, putative
	TVAG_300370	3.69852	conserved hypothetical protein
	TVAG_021860	3.69748	leucine-rich repeat protein, BspA family
	TVAG_138420	3.6961	conserved hypothetical protein
	TVAG_149720	3.69429	MYB, putative
	TVAG_375760	3.69261	SNAP190, putative
	TVAG_103350	3.68946	conserved hypothetical protein
	TVAG_444830	3.68375	conserved hypothetical protein
	TVAG_035070	3.68328	ubiquilin, putative
	TVAG_358810	3.67974	conserved hypothetical protein
	TVAG_328450	3.67809	Clan CD, family C13, legumain-like cysteine peptidase
	TVAG_455680	3.67687	malate and lactate dehydrogenase, putative
	TVAG_005280	3.67536	C-MYB, putative
	TVAG_486590	3.6719	ankyrin repeat-containing protein, putative
	TVAG_378150	3.66911	conserved hypothetical protein
	TVAG_070270	3.66848	r2r3-MYB transcription factor, putative
	TVAG_024190	3.66205	conserved hypothetical protein
	TVAG_165130	3.66127	conserved hypothetical protein
	TVAG_309660	3.66019	conserved hypothetical protein
	TVAG_065790	3.65734	leucine-rich repeat protein, BspA family
	TVAG_199300	3.64869	conserved hypothetical protein
	TVAG_402410	3.64509	sugar transporter, putative
	TVAG_300700	3.64395	hypothetical protein
	TVAG_008080	3.64341	neuroendocrine differentiation factor, putative
	TVAG_416720	3.64206	conserved hypothetical protein
	TVAG_091130	3.63968	ankyrin repeat and socs box protein, putative
	TVAG_146490	3.63926	hypothetical protein
	TVAG_022620	3.63886	ankrd16 protein, putative
	TVAG_505200	3.63023	conserved hypothetical protein
	TVAG_263910	3.62757	conserved hypothetical protein
	TVAG_421080	3.6222	conserved hypothetical protein
	TVAG_454100	3.61856	conserved hypothetical protein
	TVAG_165110	3.61796	conserved hypothetical protein
	TVAG_249690	3.61486	leucine-rich repeat protein, BspA family
	TVAG_089610	3.61428	conserved hypothetical protein
	TVAG_367660	3.60964	ABC transporter, putative
	TVAG_278480	3.60941	Clan MA, family M8, leishmanolysin-like protein
	TVAG_064400	3.6071	conserved hypothetical protein
	TVAG_113890	3.60684	hypothetical protein
	TVAG_432810	3.60547	conserved hypothetical protein
	TVAG_362590	3.59981	MYB-1, putative
	TVAG_403630	3.59093	conserved hypothetical protein
	TVAG_477160	3.59093	ga binding protein beta chain, putative
	TVAG_199710	3.57687	MYB-1, putative
	TVAG_364040	3.57303	conserved hypothetical protein
	TVAG_425420	3.57179	conserved hypothetical protein
	TVAG_494780	3.56737	conserved hypothetical protein
	TVAG_362410	3.55954	GTP-binding protein ypt10, putative
	TVAG_299950	3.55575	adenylate cyclase, putative
	TVAG_477150	3.55205	sugar transporter, putative
	TVAG_002290	3.54936	conserved hypothetical protein
	TVAG_447600	3.54911	conserved hypothetical protein
	TVAG_229420	3.54215	conserved hypothetical protein
	TVAG_024780	3.54163	Rhesus blood group-associated glycoprotein, putative
	TVAG_382590	3.53999	CAMK family protein kinase
	TVAG_010650	3.53728	leucine-rich repeat protein, BspA family
	TVAG_170740	3.53568	conserved hypothetical protein
	TVAG_476540	3.53444	MYB-1, putative
	TVAG_418840	3.53384	m-phase inducer phosphatase, putative
	TVAG_032770	3.53231	synaptic glycoprotein sc2, putative
	TVAG_274790	3.5314	conserved hypothetical protein
	TVAG_219530	3.5297	copine, putative
	TVAG_030380	3.52885	conserved hypothetical protein
	TVAG_259880	3.52877	leucine-rich repeat protein, BspA family
	TVAG_239000	3.52693	ankyrin repeat-containing protein, putative
	TVAG_013970	3.52587	leucine-rich repeat protein, BspA family
	TVAG_607950	3.52549	hypothetical protein
	TVAG_344860	3.5224	discs large, putative
	TVAG_367460	3.52238	ankyrin repeat-containing protein, putative
	TVAG_445140	3.52082	amino acid transporter, putative
	TVAG_194170	3.51985	conserved hypothetical protein
	TVAG_351410	3.51897	conserved hypothetical protein
	TVAG_482790	3.51786	conserved hypothetical protein
	TVAG_426020	3.51217	conserved hypothetical protein
	TVAG_254910	3.50951	modulator of drug activity B, putative
	TVAG_070480	3.50887	cytidine deaminase, putative
	TVAG_265430	3.50757	conserved hypothetical protein
	TVAG_368225	3.50635	leucine-rich repeat protein, BspA family
	TVAG_290910	3.50031	MYB81, putative
	TVAG_162140	3.49943	SNAP190, putative
	TVAG_185460	3.49065	conserved hypothetical protein
	TVAG_021110	3.48998	conserved hypothetical protein
	TVAG_102950	3.48962	conserved hypothetical protein
	TVAG_319530	3.48929	histone-lysine N-methyltransferase, bat/ehmt, putative
	TVAG_093830	3.48519	leucine-rich repeat protein, BspA family
	TVAG_032690	3.4849	RAB, putative
	TVAG_239990	3.48379	malate dehydrogenase, putative
	TVAG_251570	3.47796	Clan SC, family S33, methylesterase-like serine peptidase
	TVAG_289840	3.47193	conserved hypothetical protein
	TVAG_190330	3.46832	lipid A export ATP-binding/permease protein msba, putative
	TVAG_528270	3.46734	conserved hypothetical protein
	TVAG_195940	3.46455	acyltransferase, putative
	TVAG_246980	3.46443	hypothetical protein
	TVAG_269930	3.46379	conserved hypothetical protein
	TVAG_187980	3.46227	modulator of drug activity B, putative
	TVAG_099830	3.46029	conserved hypothetical protein
	TVAG_036990	3.45905	conserved hypothetical protein
	TVAG_507850	3.45756	conserved hypothetical protein
	TVAG_343660	3.45682	conserved hypothetical protein
	TVAG_019820	3.4554	conserved hypothetical protein
	TVAG_458560	3.45224	conserved hypothetical protein
	TVAG_458560	3.45224	conserved hypothetical protein
	TVAG_405410	3.44882	conserved hypothetical protein
	TVAG_286300	3.4456	conserved hypothetical protein
	TVAG_255880	3.44282	conserved hypothetical protein
	TVAG_361100	3.44181	ankyrin repeat domain, putative
	TVAG_165250	3.43414	conserved hypothetical protein
	TVAG_146420	3.43301	conserved hypothetical protein
	TVAG_121920	3.42972	conserved hypothetical protein
	TVAG_148330	3.42554	conserved hypothetical protein
	TVAG_054900	3.42447	conserved hypothetical protein
	TVAG_329570	3.42138	conserved hypothetical protein
	TVAG_220940	3.42131	Metallothionein, putative
	TVAG_218250	3.42068	MYB-1, putative
	TVAG_145610	3.41874	conserved hypothetical protein
	TVAG_205430	3.41857	ankyrin repeat-containing protein, putative
	TVAG_061670	3.41808	conserved hypothetical protein
	TVAG_198730	3.41702	hypothetical protein
	TVAG_083240	3.4148	DNA-binding protein reb1, putative
	TVAG_071800	3.41351	conserved hypothetical protein
	TVAG_220980	3.41213	MYB3r3, putative
	TVAG_417050	3.41114	conserved hypothetical protein
	TVAG_143190	3.4093	conserved hypothetical protein
	TVAG_032700	3.40741	chloride channel, putative
	TVAG_166750	3.40673	conserved hypothetical protein
	TVAG_478800	3.40647	conserved hypothetical protein
	TVAG_425840	3.40501	leucine-rich repeat protein, BspA family
	TVAG_396690	3.40408	conserved hypothetical protein
	TVAG_151760	3.40344	conserved hypothetical protein
	TVAG_514570	3.40279	myosin heavy chain, cardiac muscle alpha isoform, putative
	TVAG_059680	3.40263	conserved hypothetical protein
	TVAG_396830	3.40251	leucine-rich repeat protein, BspA family
	TVAG_272470	3.40165	conserved hypothetical protein
	TVAG_349960	3.39862	leucine-rich repeat protein, BspA family
	TVAG_348760	3.39733	conserved hypothetical protein
	TVAG_089580	3.39254	conserved hypothetical protein
	TVAG_504150	3.39172	conserved hypothetical protein
	TVAG_174790	3.39152	conserved hypothetical protein
	TVAG_547770	3.38896	conserved hypothetical protein
	TVAG_480690	3.38793	conserved hypothetical protein
	TVAG_011520	3.38734	conserved hypothetical protein
	TVAG_314610	3.38626	conserved hypothetical protein
	TVAG_342900	3.38614	NAD dependent epimerase/dehydratase, putative
	TVAG_407550	3.38591	conserved hypothetical protein
	TVAG_302300	3.38536	conserved hypothetical protein
	TVAG_321000	3.38067	conserved hypothetical protein
	TVAG_094740	3.37477	conserved hypothetical protein
	TVAG_083820	3.36524	conserved hypothetical protein
	TVAG_291970	3.36282	multidrug resistance pump, putative
	TVAG_195840	3.36103	conserved hypothetical protein
	TVAG_367580	3.35771	calmodulin, putative
	TVAG_467080	3.35727	conserved hypothetical protein
	TVAG_318920	3.3571	conserved hypothetical protein
	TVAG_374090	3.35524	conserved hypothetical protein
	TVAG_283510	3.35302	conserved hypothetical protein
	TVAG_003260	3.34936	ankyrin, putative
	TVAG_584700	3.34828	MYB-1, putative
	TVAG_432020	3.34394	L-asparaginase I, putative
	TVAG_193470	3.34361	conserved hypothetical protein
	TVAG_228040	3.34117	conserved hypothetical protein
	TVAG_181880	3.34086	leucine-rich repeat protein, BspA family
	TVAG_199390	3.33123	leucine-rich repeat protein, BspA family
	TVAG_081690	3.33119	conserved hypothetical protein
	TVAG_196890	3.3237	r2r3-MYB transcription factor, putative
	TVAG_163850	3.32319	conserved hypothetical protein
	TVAG_391250	3.32144	poly(A) polymerase gamma, putative
	TVAG_430440	3.31981	conserved hypothetical protein
	TVAG_093680	3.31927	2,4-dienoyl-CoA reductase [NADPH], putative
	TVAG_438310	3.31403	conserved hypothetical protein
	TVAG_074440	3.31063	conserved hypothetical protein
	TVAG_461460	3.30712	ABC transporter, putative
	TVAG_201920	3.30376	MYB45, putative
	TVAG_467530	3.30185	conserved hypothetical protein
	TVAG_023560	3.29075	conserved hypothetical protein
	TVAG_203280	3.28709	conserved hypothetical protein
	TVAG_264280	3.28568	leucine-rich repeat protein, BspA family
	TVAG_412300	3.28541	conserved hypothetical protein
	TVAG_204830	3.28319	conserved hypothetical protein
	TVAG_058420	3.27746	sucrose transport protein, putative
	TVAG_271560	3.2769	equilibrative nucleoside transporter, putative
	TVAG_361910	3.27433	conserved hypothetical protein
	TVAG_025630	3.27173	conserved hypothetical protein
	TVAG_475620	3.2708	activating signal cointegrator 1 complex subunit 3, helc1, putative
	TVAG_440880	3.26978	conserved hypothetical protein
	TVAG_278630	3.2687	r2r3-MYB transcription factor, putative
	TVAG_021120	3.26838	guanylate cyclase, putative
	TVAG_455940	3.26025	r2r3-MYB transcription factor, putative
	TVAG_398830	3.25876	conserved hypothetical protein
	TVAG_014000	3.25536	leucine-rich repeat protein, BspA family
	TVAG_268130	3.25374	r2r3-MYB transcription factor, putative
	TVAG_010620	3.25292	conserved hypothetical protein
	TVAG_327510	3.24947	sodium-dependent high-affinity dicarboxylate transporter, putative
	TVAG_327510	3.24947	sodium-dependent high-affinity dicarboxylate transporter, putative
	TVAG_137920	3.24726	profilin
	TVAG_155090	3.247	CAMK family protein kinase
	TVAG_354320	3.247	conserved hypothetical protein
	TVAG_096490	3.24511	3-oxo-5-alpha-steroid 4-dehydrogenase, putative
	TVAG_339080	3.24054	conserved hypothetical protein
	TVAG_349480	3.24021	conserved hypothetical protein
	TVAG_295750	3.23766	serine/threonine protein phosphatase, putative
	TVAG_479810	3.2375	ankyrin repeat-containing protein, putative
	TVAG_000300	3.23397	conserved hypothetical protein
	TVAG_174690	3.23321	conserved hypothetical protein
	TVAG_481500	3.23021	conserved hypothetical protein
	TVAG_366670	3.22831	rubrerythrin, putative
	TVAG_340800	3.22604	CAMK family protein kinase
	TVAG_184250	3.2212	conserved hypothetical protein
	TVAG_450080	3.2155	conserved hypothetical protein
	TVAG_071070	3.2151	phosphatidic acid phosphatase, putative
	TVAG_257650	3.2145	conserved hypothetical protein
	TVAG_378140	3.214	hypothetical protein
	TVAG_056580	3.21126	conserved hypothetical protein
	TVAG_124890	3.20799	conserved hypothetical protein
	TVAG_190320	3.20604	lipid A export ATP-binding/permease protein msba, putative
	TVAG_309730	3.20321	conserved hypothetical protein
	TVAG_495910	3.20156	conserved hypothetical protein
	TVAG_355630	3.19908	Clan MA, family M8, leishmanolysin-like metallopeptidase
	TVAG_506660	3.19879	leucine-rich repeat protein, BspA family
	TVAG_420740	3.19843	conserved hypothetical protein
	TVAG_501820	3.19778	leucine-rich repeat protein, BspA family
	TVAG_212320	3.19755	GTP-binding protein ypt11, putative
	TVAG_555360	3.19636	conserved hypothetical protein
	TVAG_069140	3.19141	conserved hypothetical protein
	TVAG_486710	3.18776	CAMK family protein kinase
	TVAG_192030	3.18706	leucine-rich repeat protein, BspA family
	TVAG_072730	3.18522	Clan SC, family S33, methylesterase-like serine peptidase
	TVAG_264250	3.18357	leucine-rich repeat protein, BspA family
	TVAG_479820	3.18226	leucine-rich repeat protein, BspA family
	TVAG_230060	3.18164	conserved hypothetical protein
	TVAG_035820	3.18144	STE family protein kinase
	TVAG_228450	3.18055	Clan CA, family C1, cathepsin L-like cysteine peptidase
	TVAG_059330	3.17991	conserved hypothetical protein
	TVAG_405270	3.17821	MYB37, putative
	TVAG_235210	3.17773	conserved hypothetical protein
	TVAG_230610	3.17655	glycerol-3-phosphate dehydrogenase, putative
	TVAG_405680	3.17604	conserved hypothetical protein
	TVAG_453460	3.17487	MYB-1, putative
	TVAG_021560	3.1732	conserved hypothetical protein
	TVAG_491380	3.17066	conserved hypothetical protein
	TVAG_224460	3.15602	cenpa protein, putative
	TVAG_092800	3.15576	mu-crystallin, putative
	TVAG_039090	3.15465	conserved hypothetical protein
	TVAG_354400	3.15465	conserved hypothetical protein
	TVAG_204920	3.15412	CAMK family protein kinase
	TVAG_163640	3.15298	hypothetical protein
	TVAG_312460	3.15088	conserved hypothetical protein
	TVAG_302290	3.14897	conserved hypothetical protein
	TVAG_527585	3.14574	conserved hypothetical protein
	TVAG_150680	3.14563	RAB, putative
	TVAG_124880	3.14447	multidrug resistance pump, putative
	TVAG_415270	3.1444	conserved hypothetical protein
	TVAG_065820	3.14136	conserved hypothetical protein
	TVAG_305990	3.14088	hypothetical protein
	TVAG_459100	3.1384	conserved hypothetical protein
	TVAG_354650	3.13327	conserved hypothetical protein
	TVAG_342050	3.12509	conserved hypothetical protein
	TVAG_076820	3.12352	r2r3-MYB transcription factor, putative
	TVAG_194200	3.12309	leucine-rich repeat protein, BspA family
	TVAG_482370	3.11987	conserved hypothetical protein
	TVAG_228800	3.11017	conserved hypothetical protein
	TVAG_010640	3.11017	leucine-rich repeat protein, BspA family
	TVAG_284490	3.10892	galactokinase, putative
	TVAG_567340	3.1069	ankyrin repeat-containing protein, putative
	TVAG_225860	3.10491	ABC transporter, putative
	TVAG_090340	3.1049	leucine-rich repeat protein, BspA family
	TVAG_274160	3.10363	conserved hypothetical protein
	TVAG_582630	3.10325	conserved hypothetical protein
	TVAG_438410	3.10257	conserved hypothetical protein
	TVAG_050780	3.10226	conserved hypothetical protein
	TVAG_365460	3.09831	hypothetical protein
	TVAG_065660	3.09686	conserved hypothetical protein
	TVAG_361110	3.09598	conserved hypothetical protein
	TVAG_250810	3.09392	conserved hypothetical protein
	TVAG_452260	3.09316	MYB3r3, putative
	TVAG_255400	3.08873	MYB124, putative
	TVAG_350100	3.08667	Clan CD, family C14, metacaspase-like cysteine peptidase
	TVAG_215270	3.08379	conserved hypothetical protein
	TVAG_328970	3.08288	conserved hypothetical protein
	TVAG_200680	3.08139	conserved hypothetical protein
	TVAG_183620	3.07949	conserved hypothetical protein
	TVAG_160940	3.07741	ankyrin repeat-containing protein, putative
	TVAG_362600	3.07704	eggshell protein precursor, putative
	TVAG_486070	3.07493	conserved hypothetical protein
	TVAG_204290	3.07271	conserved hypothetical protein
	TVAG_411680	3.07005	CAMK family protein kinase
	TVAG_134950	3.06708	conserved hypothetical protein
	TVAG_170230	3.0669	conserved hypothetical protein
	TVAG_483910	3.06688	conserved hypothetical protein
	TVAG_249910	3.05755	hypothetical protein
	TVAG_273190	3.05717	conserved hypothetical protein
	TVAG_195320	3.05362	conserved hypothetical protein
	TVAG_248310	3.04867	cardiac ankyrin repeat protein, putative
	TVAG_574770	3.04587	leucine-rich repeat protein, BspA family
	TVAG_228500	3.04026	conserved hypothetical protein
	TVAG_236160	3.03743	leucine-rich repeat protein, BspA family
	TVAG_235600	3.03142	conserved hypothetical protein
	TVAG_201620	3.0303	glutamate dehydrogenase, putative
	TVAG_211590	3.03022	protein ssnA, putative
	TVAG_382900	3.02855	conserved hypothetical protein
	TVAG_338550	3.02728	conserved hypothetical protein
	TVAG_463530	3.02175	conserved hypothetical protein
	TVAG_218950	3.02097	conserved hypothetical protein
	TVAG_071630	3.02026	Clan MH, family M20, peptidase T-like metallopeptidase
	TVAG_387420	3.01995	conserved hypothetical protein
	TVAG_391210	3.01694	conserved hypothetical protein
	TVAG_238620	3.01598	hypothetical protein
	TVAG_305420	3.01543	E3 ubiquitin ligase, putative
	TVAG_399320	3.01516	conserved hypothetical protein
	TVAG_368310	3.01329	MYB-1, putative
	TVAG_100160	3.01138	conserved hypothetical protein
	TVAG_457480	3.00907	conserved hypothetical protein
	TVAG_200670	3.00741	conserved hypothetical protein
	TVAG_240830	3.00638	ribonucleoprotein, chloroplast, putative
	TVAG_456870	3.00471	ankyrin repeat-containing protein, putative
	TVAG_342040	3.00153	conserved hypothetical protein
	TVAG_388360	2.99496	conserved hypothetical protein
	TVAG_325840	2.9947	leucine-rich repeat protein, BspA family
	TVAG_259610	2.99294	neuroendocrine differentiation factor, putative
	TVAG_346770	2.99268	CAMK family protein kinase
	TVAG_215210	2.99083	conserved hypothetical protein
	TVAG_095120	2.98587	conserved hypothetical protein
	TVAG_201670	2.98553	AGC family protein kinase
	TVAG_103250	2.98399	conserved hypothetical protein
	TVAG_003880	2.98086	conserved hypothetical protein
	TVAG_440410	2.9802	conserved hypothetical protein
	TVAG_182270	2.97979	CAMK family protein kinase
	TVAG_122120	2.97774	leucine-rich repeat protein, BspA family
	TVAG_368220	2.97706	conserved hypothetical protein
	TVAG_463780	2.976	conserved hypothetical protein
	TVAG_017910	2.97409	conserved hypothetical protein
	TVAG_185850	2.97396	leucine-rich repeat protein, BspA family
	TVAG_397010	2.97352	conserved hypothetical protein
	TVAG_254170	2.97262	CAMK family protein kinase
	TVAG_477340	2.96626	DNA-binding protein rfxank, putative
	TVAG_306520	2.96603	leucine-rich repeat protein, BspA family
	TVAG_495520	2.96329	leucine-rich repeat protein, BspA family
	TVAG_425850	2.96298	leucine-rich repeat protein, BspA family
	TVAG_088480	2.96228	conserved hypothetical protein
	TVAG_334190	2.96032	AGC family protein kinase
	TVAG_454190	2.95771	conserved hypothetical protein
	TVAG_071110	2.95736	conserved hypothetical protein
	TVAG_437920	2.95735	leucine-rich repeat protein, BspA family
	TVAG_475510	2.95682	ankyrin repeat-containing protein, putative
	TVAG_602690	2.95657	conserved hypothetical protein
	TVAG_163650	2.955	conserved hypothetical protein
	TVAG_109920	2.95338	ATP-binding cassette transporter, putative
	TVAG_199080	2.95009	multidrug resistance pump, putative
	TVAG_196990	2.9491	conserved hypothetical protein
	TVAG_108300	2.94909	conserved hypothetical protein
	TVAG_480190	2.94834	MYB119, putative
	TVAG_447630	2.9477	amylase, putative
	TVAG_172140	2.94738	abcb9, putative
	TVAG_018230	2.94661	conserved hypothetical protein
	TVAG_418820	2.94552	conserved hypothetical protein
	TVAG_424070	2.94543	conserved hypothetical protein
	TVAG_248300	2.94531	ankyrin repeat-containing protein, putative
	TVAG_264260	2.94524	leucine-rich repeat protein, BspA family
	TVAG_405980	2.94338	prtoein phosphatase-2a2, caeel, putative
	TVAG_248070	2.9433	conserved hypothetical protein
	TVAG_287420	2.9433	conserved hypothetical protein
	TVAG_456680	2.94005	tankyrase, putative
	TVAG_170480	2.93712	conserved hypothetical protein
	TVAG_329670	2.93537	serine/threonine-protein kinase ripk4, putative
	TVAG_352360	2.93135	ATP-binding cassette transporter, putative
	TVAG_199450	2.92918	leucine-rich repeat protein, BspA family
	TVAG_070190	2.9286	ankyrin repeat and socs box protein, putative
	TVAG_254940	2.92787	conserved hypothetical protein
	TVAG_097070	2.92447	conserved hypothetical protein
	TVAG_391860	2.92118	conserved hypothetical protein
	TVAG_420790	2.9181	conserved hypothetical protein
	TVAG_480720	2.90616	conserved hypothetical protein
	TVAG_385600	2.90537	breast cancer suppressor candidate 1,bcsc-1, putative
	TVAG_445400	2.90483	conserved hypothetical protein
	TVAG_094640	2.90477	nuclear ubiquitous casein and cyclin-dependent kinases substrate, putative
	TVAG_439630	2.9045	conserved hypothetical protein
	TVAG_587490	2.90313	conserved hypothetical protein
	TVAG_336020	2.88978	conserved hypothetical protein
	TVAG_191100	2.88909	conserved hypothetical protein
	TVAG_083830	2.88579	conserved hypothetical protein
	TVAG_468240	2.88376	dihydropyrimidine dehydrogenase, putative
	TVAG_228260	2.88041	protein ssnA, putative
	TVAG_417010	2.87986	conserved hypothetical protein
	TVAG_048030	2.87796	conserved hypothetical protein
	TVAG_224040	2.87788	phosphoserine aminotransferase, putative
	TVAG_063370	2.87628	r2r3-MYB transcription factor, putative
	TVAG_486680	2.87465	ankyrin repeat-containing protein, putative
	TVAG_547440	2.87201	conserved hypothetical protein
	TVAG_388130	2.87171	conserved hypothetical protein
	TVAG_429890	2.87127	conserved hypothetical protein
	TVAG_079920	2.86673	conserved hypothetical protein
	TVAG_173920	2.86672	ethanolaminephosphotransferase, putative
	TVAG_306210	2.86601	conserved hypothetical protein
	TVAG_195850	2.86423	conserved hypothetical protein
	TVAG_535540	2.86394	caldesmon, putative
	TVAG_273180	2.86082	conserved hypothetical protein
	TVAG_072490	2.85947	conserved hypothetical protein
	TVAG_120420	2.85872	leucine-rich repeat protein, BspA family
	TVAG_425550	2.85841	conserved hypothetical protein
	TVAG_399480	2.85608	homeobox protein knotted-1, putative
	TVAG_230720	2.85136	serine/threonine-protein kinase ripk4, putative
	TVAG_114720	2.84762	salivary glue protein Sgs-3 precursor, putative
	TVAG_349950	2.84688	conserved hypothetical protein
	TVAG_511830	2.84399	conserved hypothetical protein
	TVAG_468610	2.84317	calmodulin, putative
	TVAG_188610	2.84223	ankyrin repeat domain protein, putative
	TVAG_359940	2.84186	conserved hypothetical protein
	TVAG_297430	2.84135	conserved hypothetical protein
	TVAG_193810	2.83865	conserved hypothetical protein
	TVAG_416980	2.83854	conserved hypothetical protein
	TVAG_136520	2.83725	conserved hypothetical protein
	TVAG_025950	2.83604	conserved hypothetical protein
	TVAG_392090	2.83572	vps9-ankyrin repeat-containing protein, putative
	TVAG_406350	2.83381	conserved hypothetical protein
	TVAG_019660	2.83232	conserved hypothetical protein
	TVAG_355950	2.83043	conserved hypothetical protein
	TVAG_429530	2.82744	DNA-binding protein eta2, putative
	TVAG_343780	2.82571	conserved hypothetical protein
	TVAG_070430	2.82474	conserved hypothetical protein
	TVAG_228020	2.81983	cation efflux protein/ zinc transporter, putative
	TVAG_280870	2.81937	Rab7, putative
	TVAG_256250	2.81793	conserved hypothetical protein
	TVAG_190730	2.81553	conserved hypothetical protein
	TVAG_147150	2.81452	ankyrin repeat-containing protein, putative
	TVAG_361050	2.81334	conserved hypothetical protein
	TVAG_124480	2.81254	conserved hypothetical protein
	TVAG_149690	2.81037	conserved hypothetical protein
	TVAG_090130	2.80997	conserved hypothetical protein
	TVAG_182280	2.80803	MYB124, putative
	TVAG_027910	2.80467	conserved hypothetical protein
	TVAG_366190	2.80424	conserved hypothetical protein
	TVAG_481300	2.80299	MYB119, putative
	TVAG_174800	2.80168	conserved hypothetical protein
	TVAG_304500	2.80155	glycerol-3-phosphate dehydrogenase, putative
	TVAG_193980	2.80128	conserved hypothetical protein
	TVAG_101720	2.8007	leucine-rich repeat protein, BspA family
	TVAG_421520	2.79948	MYB3r3, putative
	TVAG_374010	2.79836	CAMK family protein kinase
	TVAG_408440	2.79814	leucine-rich repeat protein, BspA family
	TVAG_393000	2.79793	conserved hypothetical protein
	TVAG_415030	2.79719	sugar transporter, putative
	TVAG_149850	2.7965	conserved hypothetical protein
	TVAG_024700	2.79639	leucine-rich repeat protein, BspA family
	TVAG_214870	2.79475	glutamate synthase, putative
	TVAG_169970	2.79326	leucine-rich repeat protein, BspA family
	TVAG_457220	2.79261	adenylate cyclase type, putative
	TVAG_192530	2.79209	AGC family protein kinase
	TVAG_251280	2.79102	MYB119, putative
	TVAG_357230	2.7894	TKL family protein kinase
	TVAG_128040	2.78713	conserved hypothetical protein
	TVAG_359100	2.7862	conserved hypothetical protein
	TVAG_163630	2.78483	conserved hypothetical protein
	TVAG_541880	2.7848	conserved hypothetical protein
	TVAG_466230	2.78316	conserved hypothetical protein
	TVAG_355160	2.78043	leucine-rich repeat protein, BspA family
	TVAG_585250	2.78034	conserved hypothetical protein
	TVAG_190070	2.77998	MYB72, putative
	TVAG_452190	2.77943	hypothetical protein
	TVAG_411180	2.77869	conserved hypothetical protein
	TVAG_030840	2.7784	conserved hypothetical protein
	TVAG_194440	2.77644	conserved hypothetical protein
	TVAG_025750	2.77497	conserved hypothetical protein
	TVAG_352380	2.77284	taga, putative
	TVAG_354140	2.77178	pc-MYB2, putative
	TVAG_182550	2.76763	conserved hypothetical protein
	TVAG_569950	2.76721	conserved hypothetical protein
	TVAG_446710	2.76577	leucine-rich repeat protein, BspA family
	TVAG_025770	2.76387	conserved hypothetical protein
	TVAG_485130	2.76163	conserved hypothetical protein
	TVAG_165040	2.76097	conserved hypothetical protein
	TVAG_358100	2.76032	conserved hypothetical protein
	TVAG_266980	2.75895	conserved hypothetical protein
	TVAG_342020	2.75693	conserved hypothetical protein
	TVAG_042250	2.75646	conserved hypothetical protein
	TVAG_452090	2.75566	ankyrin repeat domain protein, putative
	TVAG_356820	2.75478	conserved hypothetical protein
	TVAG_507320	2.75265	conserved hypothetical protein
	TVAG_342060	2.74792	conserved hypothetical protein
	TVAG_532530	2.74618	conserved hypothetical protein
	TVAG_278490	2.74449	conserved hypothetical protein
	TVAG_332590	2.7438	conserved hypothetical protein
	TVAG_490010	2.74139	death- associated protein kinase, putative
	TVAG_198190	2.74035	r2r3-MYB transcription factor, putative
	TVAG_193020	2.73994	conserved hypothetical protein
	TVAG_453040	2.73921	S-adenosylmethionine synthetase, putative
	TVAG_035160	2.73915	conserved hypothetical protein
	TVAG_294960	2.73848	r2r3-MYB transcription factor, putative
	TVAG_110300	2.73701	conserved hypothetical protein
	TVAG_499620	2.73614	tpr domain, ankyrin-repeat and coiled-coil-containing protein, putative
	TVAG_123530	2.7335	leucine-rich repeat protein, BspA family
	TVAG_142280	2.73141	DNA-binding protein reb1, putative
	TVAG_476710	2.73141	hypothetical protein
	TVAG_458780	2.72933	protein phosphatase 2A, caeel, putative
	TVAG_357140	2.72882	modulator of drug activity B, putative
	TVAG_357150	2.72882	modulator of drug activity B, putative
	TVAG_125540	2.72566	high mobility group protein, putative
	TVAG_035530	2.72499	conserved hypothetical protein
	TVAG_339150	2.719	leucine-rich repeat protein, BspA family
	TVAG_118340	2.71885	conserved hypothetical protein
	TVAG_463750	2.71586	leucine-rich repeat protein, BspA family
	TVAG_168440	2.7152	conserved hypothetical protein
	TVAG_393950	2.7141	conserved hypothetical protein
	TVAG_000560	2.71033	conserved hypothetical protein
	TVAG_434450	2.70985	conserved hypothetical protein
	TVAG_295480	2.70947	calcineurin B subunit, putative
	TVAG_337000	2.70644	conserved hypothetical protein
	TVAG_314850	2.70585	conserved hypothetical protein
	TVAG_452360	2.70184	conserved hypothetical protein
	TVAG_571970	2.69993	r2r3-MYB transcription factor, putative
	TVAG_509770	2.69885	conserved hypothetical protein
	TVAG_354450	2.69651	conserved hypothetical protein
	TVAG_196790	2.69525	conserved hypothetical protein
	TVAG_139740	2.69499	ubiquitin, putative
	TVAG_263520	2.6937	conserved hypothetical protein
	TVAG_468680	2.69309	leucine-rich repeat protein, BspA family
	TVAG_237070	2.68989	AP-2 complex subunit beta-1, putative
	TVAG_041470	2.68956	mitogen activated protein kinase kinase, putative
	TVAG_310050	2.68761	nitrate, fromate, iron dehydrogenase, putative
	TVAG_285370	2.68403	MYB, putative
	TVAG_126720	2.68396	conserved hypothetical protein
	TVAG_150640	2.68318	ankyrin repeat-containing protein, putative
	TVAG_334320	2.68078	CAMK family protein kinase
	TVAG_421540	2.6797	conserved hypothetical protein
	TVAG_048135	2.67881	conserved hypothetical protein
	TVAG_350160	2.67432	low molecular weight protein tyrosine phosphatase, putative
	TVAG_213340	2.67306	STE family protein kinase
	TVAG_053280	2.67097	conserved hypothetical protein
	TVAG_283750	2.67052	conserved hypothetical protein
	TVAG_337760	2.6666	conserved hypothetical protein
	TVAG_398790	2.66621	conserved hypothetical protein
	TVAG_103430	2.66529	leucine-rich repeat protein, BspA family
	TVAG_246440	2.66519	conserved hypothetical protein
	TVAG_487790	2.66232	leucine-rich repeat protein, BspA family
	TVAG_203390	2.66168	conserved hypothetical protein
	TVAG_080030	2.66033	leucine-rich repeat protein, BspA family
	TVAG_483370	2.66003	conserved hypothetical protein
	TVAG_216760	2.65968	conserved hypothetical protein
	TVAG_329320	2.65932	CMGC family protein kinase
	TVAG_194370	2.6593	adenylate cyclase, putative
	TVAG_125120	2.65858	conserved hypothetical protein
	TVAG_249710	2.65796	conserved hypothetical protein
	TVAG_452180	2.65602	1-O-acylceramide synthase, putative
	TVAG_082190	2.65448	leucine-rich repeat protein, BspA family
	TVAG_337750	2.6541	conserved hypothetical protein
	TVAG_165530	2.65179	STE family protein kinase
	TVAG_106780	2.65069	conserved hypothetical protein
	TVAG_256090	2.64809	conserved hypothetical protein
	TVAG_333960	2.64758	cohesin subunit Smc3
	TVAG_387380	2.64641	hydrolase, putative
	TVAG_444380	2.64497	conserved hypothetical protein
	TVAG_078080	2.6449	conserved hypothetical protein
	TVAG_336090	2.6444	conserved hypothetical protein
	TVAG_128830	2.64291	unc-44 ankyrins, putative
	TVAG_222590	2.64047	ABC transporter, putative
	TVAG_113660	2.63989	conserved hypothetical protein
	TVAG_137460	2.6375	leucine-rich repeat protein, BspA family
	TVAG_203800	2.63735	conserved hypothetical protein
	TVAG_034430	2.63618	secretory carrier membrane protein, putative
	TVAG_009680	2.63475	sucrose transport protein, putative
	TVAG_365880	2.63337	hypothetical protein
	TVAG_175750	2.63252	kcs1 protein, putative
	TVAG_437380	2.63149	conserved hypothetical protein
	TVAG_354990	2.62996	leucine-rich repeat protein, BspA family
	TVAG_306120	2.62848	Rabx32 protein, putative
	TVAG_158800	2.62792	Clan CA, family C19, ubiquitin hydrolase-like cysteine peptidase
	TVAG_125410	2.6273	conserved hypothetical protein
	TVAG_064330	2.62684	Clan MA, family M8, leishmanolysin-like metallopeptidase
	TVAG_049960	2.62616	conserved hypothetical protein
	TVAG_031780	2.62455	r2r3-MYB transcription factor, putative
	TVAG_470400	2.62425	conserved hypothetical protein
	TVAG_328000	2.62385	MYB-1, putative
	TVAG_306500	2.62214	hypothetical protein
	TVAG_274710	2.6206	conserved hypothetical protein
	TVAG_040130	2.6184	conserved hypothetical protein
	TVAG_083070	2.61765	conserved hypothetical protein
	TVAG_116460	2.61685	conserved hypothetical protein
	TVAG_253110	2.61618	glucose-6-phosphate translocase, putative
	TVAG_258480	2.61243	conserved hypothetical protein
	TVAG_045650	2.61231	conserved hypothetical protein
	TVAG_390320	2.61158	leucine-rich repeat protein, BspA family
	TVAG_070420	2.61141	ankyrin repeat-containing protein, putative
	TVAG_179940	2.6111	conserved hypothetical protein
	TVAG_354420	2.60718	sugar transporter, putative
	TVAG_394910	2.60609	conserved hypothetical protein
	TVAG_185510	2.60605	conserved hypothetical protein
	TVAG_158910	2.60594	Keratin-associated protein 5-6, putative
	TVAG_424730	2.60592	conserved hypothetical protein
	TVAG_021130	2.60409	conserved hypothetical protein
	TVAG_350170	2.6033	conserved hypothetical protein
	TVAG_097390	2.60316	conserved hypothetical protein
	TVAG_223730	2.60089	ankyrin, putative
	TVAG_129840	2.59923	hypothetical protein
	TVAG_352340	2.59845	heat shock protein 70kD, putative
	TVAG_368490	2.59793	conserved hypothetical protein
	TVAG_093260	2.59727	conserved hypothetical protein
	TVAG_351380	2.59709	conserved hypothetical protein
	TVAG_167200	2.59092	Iron-sulfur flavoprotein
	TVAG_268040	2.5906	conserved hypothetical protein
	TVAG_139610	2.58698	conserved hypothetical protein
	TVAG_118940	2.58557	conserved hypothetical protein
	TVAG_432770	2.58544	serine/threonine-protein kinase ripk4, putative
	TVAG_192020	2.58438	leucine-rich repeat protein, BspA family
	TVAG_331200	2.58395	ankyrin repeat and socs box protein, putative
	TVAG_225460	2.58364	hypothetical protein
	TVAG_116210	2.581	conserved hypothetical protein
	TVAG_428200	2.57849	conserved hypothetical protein
	TVAG_460630	2.57844	conserved hypothetical protein
	TVAG_357090	2.57837	modulator of drug activity B, putative
	TVAG_533050	2.57837	modulator of drug activity B, putative
	TVAG_461410	2.57797	breast cancer suppressor candidate 1,bcsc-1, putative
	TVAG_281530	2.57618	conserved hypothetical protein
	TVAG_322110	2.57307	conserved hypothetical protein
	TVAG_417460	2.57272	conserved hypothetical protein
	TVAG_286150	2.57097	conserved hypothetical protein
	TVAG_416360	2.56861	conserved hypothetical protein
	TVAG_342010	2.56696	conserved hypothetical protein
	TVAG_416290	2.56608	conserved hypothetical protein
	TVAG_289540	2.55888	conserved hypothetical protein
	TVAG_019830	2.55696	sex-determining protein fem-1, putative
	TVAG_398470	2.55489	MYB37, putative
	TVAG_198890	2.55455	conserved hypothetical protein
	TVAG_146950	2.55454	conserved hypothetical protein
	TVAG_265020	2.55421	conserved hypothetical protein
	TVAG_040030	2.5528	Iron-sulfur flavoprotein
	TVAG_076870	2.54943	hypothetical protein
	TVAG_343680	2.54941	conserved hypothetical protein
	TVAG_019490	2.54906	conserved hypothetical protein
	TVAG_423360	2.54677	conserved hypothetical protein
	TVAG_126770	2.54463	conserved hypothetical protein
	TVAG_126780	2.54463	conserved hypothetical protein
	TVAG_034880	2.54184	Clan IH, family I25, phytocystatin-like peptidase inhibitor
	TVAG_188700	2.54024	conserved hypothetical protein
	TVAG_228250	2.53746	protein phosphatase-7, putative
	TVAG_004020	2.5371	conserved hypothetical protein
	TVAG_346300	2.53658	methyltransferase, putative
	TVAG_217310	2.53651	conserved hypothetical protein
	TVAG_140920	2.53515	conserved hypothetical protein
	TVAG_266000	2.53405	conserved hypothetical protein
	TVAG_393610	2.53403	Clan CA, family C40, NlpC/P60 superfamily cysteine peptidase
	TVAG_464420	2.53392	conserved hypothetical protein
	TVAG_339130	2.53224	conserved hypothetical protein
	TVAG_449740	2.53021	conserved hypothetical protein
	TVAG_406370	2.52817	conserved hypothetical protein
	TVAG_486330	2.52313	conserved hypothetical protein
	TVAG_397220	2.52248	leucine-rich repeat protein, BspA family
	TVAG_192220	2.52023	conserved hypothetical protein
	TVAG_339090	2.51701	leucine-rich repeat protein, BspA family
	TVAG_408460	2.51522	leucine-rich repeat protein, BspA family
	TVAG_562580	2.51486	hypothetical protein
	TVAG_491220	2.51456	conserved hypothetical protein
	TVAG_073220	2.51437	CAMK family protein kinase
	TVAG_160220	2.51422	conserved hypothetical protein
	TVAG_485300	2.51159	zinc phosphodiesterase, putative
	TVAG_459230	2.50824	sex-determining protein fem-1, putative
	TVAG_021410	2.50822	hypothetical protein
	TVAG_222600	2.50724	ABC transporter, putative
	TVAG_075860	2.5054	ankyrin repeat domain 18,19, putative
	TVAG_004420	2.50386	ankyrin repeat-containing protein, putative
	TVAG_353200	2.50187	lipid A export ATP-binding/permease protein msba, putative
	TVAG_016750	2.50076	conserved hypothetical protein
	TVAG_134020	2.50029	conserved hypothetical protein
	TVAG_120560	2.49807	sugar transporter, putative
	TVAG_475390	2.49674	conserved hypothetical protein
	TVAG_008090	2.49521	esophageal cancer associated protein, putative
	TVAG_453320	2.49492	conserved hypothetical protein
	TVAG_320420	2.4925	xylulose kinase, putative
	TVAG_233750	2.49133	conserved hypothetical protein
	TVAG_362340	2.48966	conserved hypothetical protein
	TVAG_265770	2.48689	DNA-binding protein reb1, putative
	TVAG_215840	2.4867	conserved hypothetical protein
	TVAG_025910	2.48662	glutamate dehydrogenase, putative
	TVAG_146120	2.48497	conserved hypothetical protein
	TVAG_065700	2.48437	conserved hypothetical protein
	TVAG_416910	2.48368	sugar transporter, putative
	TVAG_280000	2.48366	lipid A export ATP-binding/permease protein msba, putative
	TVAG_125420	2.4784	conserved hypothetical protein
	TVAG_069190	2.47743	conserved hypothetical protein
	TVAG_488960	2.47679	leucine-rich repeat protein, BspA family
	TVAG_286160	2.46836	conserved hypothetical protein
	TVAG_055610	2.4674	conserved hypothetical protein
	TVAG_230730	2.46531	synaptonemal complex axial element Hop1
	TVAG_219690	2.4636	MYB72, putative
	TVAG_122740	2.45967	ankyrin, putative
	TVAG_094360	2.45717	ubiquitin-protein ligase, putative
	TVAG_162180	2.45682	cohesin subunit Smc1
	TVAG_014010	2.45309	leucine-rich repeat protein, BspA family
	TVAG_337780	2.44552	leucine-rich repeat protein, BspA family
	TVAG_425490	2.44548	calcineurin B, putative
	TVAG_093840	2.44533	leucine-rich repeat protein, BspA family
	TVAG_213900	2.44378	conserved hypothetical protein
	TVAG_410500	2.44369	conserved hypothetical protein
	TVAG_318860	2.44245	conserved hypothetical protein
	TVAG_249340	2.44009	hypothetical protein
	TVAG_406380	2.43778	conserved hypothetical protein
	TVAG_429990	2.43704	conserved hypothetical protein
	TVAG_297010	2.43636	heat shock protein, putative
	TVAG_396460	2.43047	leucine-rich repeat protein, BspA family
	TVAG_009010	2.42954	conserved hypothetical protein
	TVAG_020640	2.42754	C-MYB, putative
	TVAG_020650	2.42754	MYB37, putative
	TVAG_444400	2.42447	conserved hypothetical protein
	TVAG_391900	2.42355	conserved hypothetical protein
	TVAG_175650	2.42282	conserved hypothetical protein
	TVAG_061680	2.42248	conserved hypothetical protein
	TVAG_273320	2.42174	CAMK family protein kinase
	TVAG_329100	2.42003	conserved hypothetical protein
	TVAG_043130	2.4183	conserved hypothetical protein
	TVAG_410210	2.41568	cortactin-binding protein, putative
	TVAG_256570	2.41477	ankyrin repeat and socs box protein, putative
	TVAG_116380	2.41278	conserved hypothetical protein
	TVAG_423280	2.41183	zinc finger protein DHHC domain containing protein, putative
	TVAG_077800	2.41024	conserved hypothetical protein
	TVAG_604360	2.40926	conserved hypothetical protein
	TVAG_309060	2.4092	conserved hypothetical protein
	TVAG_240380	2.40699	conserved hypothetical protein
	TVAG_308300	2.40693	conserved hypothetical protein
	TVAG_275460	2.40495	CAMK family protein kinase
	TVAG_248240	2.40439	RAB, putative
	TVAG_404060	2.40053	conserved hypothetical protein
	TVAG_303510	2.39894	sentrin/sumo-specific protease, senp8, putative
	TVAG_117930	2.39714	conserved hypothetical protein
	TVAG_487210	2.397	CAMK family protein kinase
	TVAG_071460	2.39552	conserved hypothetical protein
	TVAG_188820	2.39088	glucokinase, putative
	TVAG_334030	2.39013	conserved hypothetical protein
	TVAG_417070	2.38995	conserved hypothetical protein
	TVAG_039270	2.38986	conserved hypothetical protein
	TVAG_100950	2.38884	ankyrin repeat-containing protein, putative
	TVAG_485140	2.38789	conserved hypothetical protein
	TVAG_357470	2.38765	leucine-rich repeat protein, BspA family
	TVAG_222280	2.38703	conserved hypothetical protein
	TVAG_388890	2.38683	ion channel nompc, putative
	TVAG_302270	2.38446	conserved hypothetical protein
	TVAG_367400	2.38327	CAMK family protein kinase
	TVAG_124780	2.38228	conserved hypothetical protein
	TVAG_114710	2.3812	conserved hypothetical protein
	TVAG_581670	2.38038	conserved hypothetical protein
	TVAG_539420	2.3802	conserved hypothetical protein
	TVAG_488970	2.38009	leucine-rich repeat protein, BspA family
	TVAG_460050	2.38007	conserved hypothetical protein
	TVAG_216800	2.38004	Clan MA, family M8, leishmanolysin-like metallopeptidase
	TVAG_295780	2.37783	conserved hypothetical protein
	TVAG_052990	2.37756	leucine-rich repeat protein, BspA family
	TVAG_491890	2.37726	conserved hypothetical protein
	TVAG_226520	2.37697	conserved hypothetical protein
	TVAG_077840	2.37519	ankyrin 2,3/unc44, putative
	TVAG_042740	2.37514	conserved hypothetical protein
	TVAG_058410	2.3738	conserved hypothetical protein
	TVAG_446940	2.37217	conserved hypothetical protein
	TVAG_488990	2.37215	ankyrin repeat-containing protein, putative
	TVAG_468230	2.37201	dihydropyrimidine dehydrogenase, putative
	TVAG_043110	2.37085	CAMK family protein kinase
	TVAG_499660	2.37009	conserved hypothetical protein
	TVAG_175700	2.36897	aldo-keto reductase, putative
	TVAG_228310	2.36552	alcohol dehydrogenase, putative
	TVAG_353740	2.36299	DNA-3-methyladenine glycosylase, putative
	TVAG_169030	2.36242	conserved hypothetical protein
	TVAG_075800	2.36192	conserved hypothetical protein
	TVAG_447390	2.35904	conserved hypothetical protein
	TVAG_440460	2.35896	conserved hypothetical protein
	TVAG_447910	2.35893	conserved hypothetical protein
	TVAG_032450	2.3589	Clan MA, family M8, leishmanolysin-like metallopeptidase
	TVAG_201630	2.35777	conserved hypothetical protein
	TVAG_070560	2.35747	cardiac ankyrin repeat protein, putative
	TVAG_015330	2.35671	conserved hypothetical protein
	TVAG_257770	2.35585	multiple ankyrin repeats single kh domain protein, putative
	TVAG_397520	2.35519	conserved hypothetical protein
	TVAG_355480	2.3547	Clan CA, family C1, cathepsin L-like cysteine peptidase
	TVAG_096510	2.3541	myotrophin, putative
	TVAG_494360	2.35303	conserved hypothetical protein
	TVAG_342190	2.35103	conserved hypothetical protein
	TVAG_499730	2.35075	conserved hypothetical protein
	TVAG_128230	2.34893	CAMK family protein kinase
	TVAG_405220	2.34787	ankyrin repeat-cotaining protein, putative
	TVAG_076850	2.34688	conserved hypothetical protein
	TVAG_331210	2.34644	conserved hypothetical protein
	TVAG_212350	2.34634	conserved hypothetical protein
	TVAG_457410	2.34169	TKL family protein kinase
	TVAG_447170	2.34006	conserved hypothetical protein
	TVAG_075780	2.337	leucine-rich repeat protein, BspA family
	TVAG_297440	2.33397	conserved hypothetical protein
	TVAG_320230	2.33349	arsenical pump membrane protein, putative
	TVAG_339910	2.3332	conserved hypothetical protein
	TVAG_004350	2.32869	conserved hypothetical protein
	TVAG_302280	2.3285	conserved hypothetical protein
	TVAG_490090	2.32679	sugar transporter, putative
	TVAG_286180	2.32611	homeobox-containing protein wariai, putative
	TVAG_025640	2.32509	conserved hypothetical protein
	TVAG_329110	2.32495	conserved hypothetical protein
	TVAG_388350	2.32457	conserved hypothetical protein
	TVAG_160450	2.32179	conserved hypothetical protein
	TVAG_123880	2.32121	heat shock protein, putative
	TVAG_210050	2.32103	conserved hypothetical protein
	TVAG_457700	2.32051	conserved hypothetical protein
	TVAG_041480	2.32031	AGC family protein kinase
	TVAG_101640	2.31976	adenosine/guanosine diphosphatase, putative
	TVAG_299300	2.31928	leucine-rich repeat protein, BspA family
	TVAG_066020	2.31833	conserved hypothetical protein
	TVAG_019720	2.31784	amino acid transporter, putative
	TVAG_157390	2.31571	conserved hypothetical protein
	TVAG_074270	2.31563	conserved hypothetical protein
	TVAG_243950	2.31494	secreted glucosidase, putative
	TVAG_334760	2.31314	conserved hypothetical protein
	TVAG_027040	2.31153	ankyrin repeat-containing protein, putative
	TVAG_411760	2.30896	conserved hypothetical protein
	TVAG_427630	2.30652	conserved hypothetical protein
	TVAG_157400	2.30487	harmonin-interacting ankyrin-repeat containing protein (harp), sans, putative
	TVAG_259900	2.30465	conserved hypothetical protein
	TVAG_402300	2.30453	conserved hypothetical protein
	TVAG_305890	2.30321	ser/thr protein kinase-trb3, putative
	TVAG_057430	2.30157	conserved hypothetical protein
	TVAG_101090	2.29927	ankyrin repeat-containing protein, putative
	TVAG_302180	2.29722	conserved hypothetical protein
	TVAG_397110	2.29546	conserved hypothetical protein
	TVAG_059550	2.29501	coiled-coil domain-containing protein, putative
	TVAG_192070	2.29376	serine/threonine protein phosphatase, putative
	TVAG_280460	2.29192	CAMK family protein kinase
	TVAG_328170	2.29184	conserved hypothetical protein
	TVAG_512070	2.29156	glycerol-3-phosphate dehydrogenase, putative
	TVAG_459300	2.29056	estrogen nuclear receptor coactivator, putative
	TVAG_418510	2.28709	CAMK family protein kinase
	TVAG_170510	2.2864	conserved hypothetical protein
	TVAG_147170	2.283	ankyrin repeat domain protein, putative
	TVAG_077450	2.28046	conserved hypothetical protein
	TVAG_002860	2.28004	leucine-rich repeat protein, BspA family
	TVAG_181980	2.27986	Na+ driven multidrug efflux pump, putative
	TVAG_132220	2.27886	cation efflux protein/ zinc transporter, putative
	TVAG_479140	2.27804	conserved hypothetical protein
	TVAG_033020	2.27611	abca6, putative
	TVAG_334750	2.27515	conserved hypothetical protein
	TVAG_220840	2.27405	conserved hypothetical protein
	TVAG_262540	2.27176	conserved hypothetical protein
	TVAG_083350	2.27145	conserved hypothetical protein
	TVAG_383680	2.26989	conserved hypothetical protein
	TVAG_042290	2.26819	conserved hypothetical protein
	TVAG_331110	2.26736	conserved hypothetical protein
	TVAG_446260	2.26645	guanylate cyclase, putative
	TVAG_419370	2.26229	abca12, putative
	TVAG_124820	2.26223	CAMK family protein kinase
	TVAG_057580	2.26147	conserved hypothetical protein
	TVAG_302170	2.26077	conserved hypothetical protein
	TVAG_037240	2.26042	ankyrin repeat-containing protein, putative
	TVAG_451250	2.25917	kelch repeat protein, putative
	TVAG_564270	2.25486	conserved hypothetical protein
	TVAG_127280	2.25399	conserved hypothetical protein
	TVAG_259410	2.25312	fetal globin-inducing factor, putative
	TVAG_280980	2.25275	conserved hypothetical protein
	TVAG_311770	2.25257	conserved hypothetical protein
	TVAG_189560	2.25116	conserved hypothetical protein
	TVAG_228530	2.24992	ankyrin repeat-containing protein, putative
	TVAG_215200	2.24896	protein phosphatase, caeel, putative
	TVAG_188970	2.2469	conserved hypothetical protein
	TVAG_030520	2.24501	Clan MA, family M8, leishmanolysin-like metallopeptidase
	TVAG_353010	2.24343	conserved hypothetical protein
	TVAG_082170	2.24269	conserved hypothetical protein
	TVAG_010920	2.24267	conserved hypothetical protein
	TVAG_067510	2.24042	conserved hypothetical protein
	TVAG_350180	2.23868	conserved hypothetical protein
	TVAG_193600	2.23839	sugar transporter, putative
	TVAG_286510	2.23759	AGC family protein kinase
	TVAG_238530	2.23605	conserved hypothetical protein
	TVAG_238560	2.23605	conserved hypothetical protein
	TVAG_371650	2.23544	breast cancer suppressor candidate 1,bcsc-1, putative
	TVAG_108070	2.23509	alpha-amylase, putative
	TVAG_113090	2.23493	conserved hypothetical protein
	TVAG_291770	2.2345	krp3, putative
	TVAG_297310	2.23359	conserved hypothetical protein
	TVAG_387660	2.23188	ubiquitin-activating enzyme E1, putative
	TVAG_273350	2.22974	r2r3-MYB transcription factor, putative
	TVAG_203400	2.22957	conserved hypothetical protein
	TVAG_057590	2.22923	guanylate cyclase, putative
	TVAG_424560	2.22666	conserved hypothetical protein
	TVAG_182260	2.22601	ankyrin repeat-containing protein, putative
	TVAG_218100	2.22527	conserved hypothetical protein
	TVAG_168960	2.22352	SNAP190, putative
	TVAG_096660	2.22085	conserved hypothetical protein
	TVAG_025760	2.21911	conserved hypothetical protein
	TVAG_385400	2.21876	conserved hypothetical protein
	TVAG_170430	2.21588	conserved hypothetical protein
	TVAG_047320	2.21531	conserved hypothetical protein
	TVAG_406360	2.21304	conserved hypothetical protein
	TVAG_003090	2.21302	leucine-rich repeat protein, BspA family
	TVAG_130450	2.212	conserved hypothetical protein
	TVAG_472000	2.21187	meiosis-specific crossover protein Msh5 (mutS homolog)
	TVAG_203740	2.21177	coactosin, putative
	TVAG_360830	2.20883	glycoside hydrolases, putative
	TVAG_435550	2.20731	conserved hypothetical protein
	TVAG_069860	2.20704	conserved hypothetical protein
	TVAG_071810	2.20703	CAMK family protein kinase
	TVAG_145480	2.20587	leucine-rich repeat protein, BspA family
	TVAG_275680	2.20058	conserved hypothetical protein
	TVAG_093670	2.19868	ankyrin repeat-containing protein, putative
	TVAG_249030	2.19859	DNA double-strand break repair Rad50 ATPase, putative
	TVAG_065830	2.19754	conserved hypothetical protein
	TVAG_352330	2.19634	AGC family protein kinase
	TVAG_004500	2.19627	calmodulin-2, putative
	TVAG_582290	2.19608	conserved hypothetical protein
	TVAG_314900	2.19525	conserved hypothetical protein
	TVAG_087380	2.19484	conserved hypothetical protein
	TVAG_213520	2.19472	conserved hypothetical protein
	TVAG_281130	2.19459	leucine-rich repeat protein, BspA family
	TVAG_393180	2.19448	conserved hypothetical protein
	TVAG_036820	2.19375	MYB, putative
	TVAG_124750	2.19094	multidrug resistance protein 1, 2, putative
	TVAG_126110	2.19082	conserved hypothetical protein
	TVAG_254950	2.18926	conserved hypothetical protein
	TVAG_257520	2.18901	conserved hypothetical protein
	TVAG_020580	2.18766	leucine-rich repeat protein, BspA family
	TVAG_332990	2.18656	conserved hypothetical protein
	TVAG_147370	2.18623	conserved hypothetical protein
	TVAG_256830	2.18373	conserved hypothetical protein
	TVAG_451500	2.18352	conserved hypothetical protein
	TVAG_167000	2.1826	conserved hypothetical protein
	TVAG_020850	2.18071	conserved hypothetical protein
	TVAG_300530	2.18069	conserved hypothetical protein
	TVAG_080610	2.17937	conserved hypothetical protein
	TVAG_390030	2.17777	conserved hypothetical protein
	TVAG_140300	2.17627	conserved hypothetical protein
	TVAG_440370	2.17496	conserved hypothetical protein
	TVAG_300540	2.1749	conserved hypothetical protein
	TVAG_237080	2.17234	cation efflux protein/ zinc transporter, putative
	TVAG_474780	2.17049	conserved hypothetical protein
	TVAG_015820	2.16934	skeletrophin, putative
	TVAG_577990	2.16892	conserved hypothetical protein
	TVAG_233960	2.16882	vps9-ankyrin repeat-containing protein, putative
	TVAG_402380	2.16594	conserved hypothetical protein
	TVAG_145700	2.16585	S-adenosylmethionine synthetase, putative
	TVAG_162850	2.16455	secreted glucosidase, putative
	TVAG_482410	2.16365	Clan CA, family C1, cathepsin B-like cysteine peptidase
	TVAG_500350	2.16307	ATP-dependent RNA helicase, putative
	TVAG_336950	2.16263	modulator of drug activity B, putative
	TVAG_431200	2.16031	conserved hypothetical protein
	TVAG_073510	2.16001	conserved hypothetical protein
	TVAG_116230	2.15847	isopentenyl-diphosphate delta isomerase, putative
	TVAG_000550	2.15734	conserved hypothetical protein
	TVAG_606740	2.15449	conserved hypothetical protein
	TVAG_305450	2.15423	glycine-rich cell wall structural protein 1.0 precursor, putative
	TVAG_522680	2.1541	conserved hypothetical protein
	TVAG_318160	2.15316	guanylate cyclase, putative
	TVAG_474450	2.152	conserved hypothetical protein
	TVAG_036810	2.15179	guanylate cyclase, putative
	TVAG_306680	2.15037	conserved hypothetical protein
	TVAG_309720	2.14955	thioredoxin, putative
	TVAG_528420	2.14925	conserved hypothetical protein
	TVAG_449260	2.14649	conserved hypothetical protein
	TVAG_407610	2.14311	ser/thr kinase stk11, putative
	TVAG_424310	2.14268	AGC family protein kinase
	TVAG_329180	2.14233	conserved hypothetical protein
	TVAG_346120	2.14179	conserved hypothetical protein
	TVAG_405530	2.13972	leucine-rich repeat protein, BspA family
	TVAG_099110	2.13936	conserved hypothetical protein
	TVAG_352370	2.13826	ABC transporter, putative
	TVAG_320010	2.13767	iron dehydrogenase, putative
	TVAG_254500	2.13722	hypothetical protein
	TVAG_146610	2.13481	conserved hypothetical protein
	TVAG_407980	2.13333	Clan MA, family M8, leishmanolysin-like metallopeptidase
	TVAG_345880	2.13329	TKL family protein kinase
	TVAG_060450	2.13209	conserved hypothetical protein
	TVAG_045510	2.13186	conserved hypothetical protein
	TVAG_221610	2.13133	ankyrin repeat domain protein, putative
	TVAG_484150	2.12793	NAD dependent epimerase/dehydratase, putative
	TVAG_499330	2.12705	conserved hypothetical protein
	TVAG_108980	2.12609	CAMK family protein kinase
	TVAG_010550	2.12401	conserved hypothetical protein
	TVAG_231820	2.12323	conserved hypothetical protein
	TVAG_413170	2.12149	AGC family protein kinase
	TVAG_008320	2.11976	conserved hypothetical protein
	TVAG_083430	2.1166	conserved hypothetical protein
	TVAG_290610	2.11641	conserved hypothetical protein
	TVAG_453140	2.11616	conserved hypothetical protein
	TVAG_397030	2.11222	leucine-rich repeat protein, BspA family
	TVAG_072310	2.11142	conserved hypothetical protein
	TVAG_067430	2.11104	conserved hypothetical protein
	TVAG_398900	2.10776	MYB124, putative
	TVAG_101710	2.10718	leucine-rich repeat protein, BspA family
	TVAG_588620	2.10661	conserved hypothetical protein
	TVAG_059610	2.1015	conserved hypothetical protein
	TVAG_005040	2.10056	conserved hypothetical protein
	TVAG_097710	2.10048	serine/threonine protein kinase, putative
	TVAG_443770	2.10029	N-ethylmaleimide reductase, putative
	TVAG_507810	2.10006	conserved hypothetical protein
	TVAG_295620	2.09894	conserved hypothetical protein
	TVAG_190420	2.0988	conserved hypothetical protein
	TVAG_302230	2.09509	Rho-associated protein kinase, putative
	TVAG_131830	2.09472	conserved hypothetical protein
	TVAG_418930	2.09422	conserved hypothetical protein
	TVAG_058380	2.09243	conserved hypothetical protein
	TVAG_432310	2.09127	abca4, putative
	TVAG_318170	2.0904	conserved hypothetical protein
	TVAG_027890	2.0892	conserved hypothetical protein
	TVAG_223040	2.08913	centractin, putative
	TVAG_093850	2.08874	leucine-rich repeat protein, BspA family
	TVAG_184790	2.08785	conserved hypothetical protein
	TVAG_393090	2.08709	Na+ driven multidrug efflux pump, putative
	TVAG_476210	2.08529	hypothetical protein
	TVAG_396820	2.08454	leucine-rich repeat protein, BspA family
	TVAG_295190	2.0834	conserved hypothetical protein
	TVAG_465150	2.08287	maltase-glucoamylase, putative
	TVAG_447520	2.08182	leucine-rich repeat protein, BspA family
	TVAG_288930	2.08025	protein C6orf60, putative
	TVAG_324280	2.0799	conserved hypothetical protein
	TVAG_494330	2.07903	conserved hypothetical protein
	TVAG_215230	2.0789	conserved hypothetical protein
	TVAG_344490	2.07767	conserved hypothetical protein
	TVAG_102730	2.07501	conserved hypothetical protein
	TVAG_296560	2.07204	conserved hypothetical protein
	TVAG_489140	2.07204	conserved hypothetical protein
	TVAG_237720	2.07187	DNA-binding protein reb1, putative
	TVAG_016290	2.06817	leucine-rich repeat protein, BspA family
	TVAG_313030	2.06728	ubiquitin 1, putative
	TVAG_000170	2.06416	conserved hypothetical protein
	TVAG_252300	2.06321	conserved hypothetical protein
	TVAG_011230	2.06227	conserved hypothetical protein
	TVAG_437280	2.06212	conserved hypothetical protein
	TVAG_223050	2.06132	neurofilament triplet M protein, putative
	TVAG_192240	2.05852	conserved hypothetical protein
	TVAG_485290	2.05518	zinc phosphodiesterase, putative
	TVAG_394410	2.05416	ankyrin repeat-containing protein, putative
	TVAG_262930	2.05405	conserved hypothetical protein
	TVAG_201600	2.05352	conserved hypothetical protein
	TVAG_041680	2.05327	conserved hypothetical protein
	TVAG_354310	2.05272	conserved hypothetical protein
	TVAG_312310	2.05147	aldo/keto reductase, putative
	TVAG_480660	2.05059	aromatic amino acid transporter, putative
	TVAG_343490	2.04975	conserved hypothetical protein
	TVAG_066000	2.04932	conserved hypothetical protein
	TVAG_167850	2.0491	CAMK family protein kinase
	TVAG_398420	2.04801	conserved hypothetical protein
	TVAG_413250	2.04726	conserved hypothetical protein
	TVAG_013960	2.04724	leucine-rich repeat protein, BspA family
	TVAG_237430	2.04713	leucine-rich repeat protein, BspA family
	TVAG_189240	2.04649	conserved hypothetical protein
	TVAG_427040	2.04588	conserved hypothetical protein
	TVAG_208600	2.04503	conserved hypothetical protein
	TVAG_104010	2.04428	conserved hypothetical protein
	TVAG_167790	2.04355	conserved hypothetical protein
	TVAG_054640	2.04335	cation-transporting ATPase, putative
	TVAG_182750	2.04318	conserved hypothetical protein
	TVAG_357350	2.0424	Clan CA, family C19, ubiquitin hydrolase-like cysteine peptidase
	TVAG_607970	2.04232	conserved hypothetical protein
	TVAG_002980	2.04084	conserved hypothetical protein
	TVAG_267340	2.0408	conserved hypothetical protein
	TVAG_479700	2.0395	centaurin beta, putative
	TVAG_382890	2.03877	conserved hypothetical protein
	TVAG_465470	2.03845	Clan CA, family C1, cathepsin L-like cysteine peptidase
	TVAG_151820	2.03736	conserved hypothetical protein
	TVAG_236610	2.03575	conserved hypothetical protein
	TVAG_469250	2.03474	conserved hypothetical protein
	TVAG_120690	2.03367	leucine-rich repeat protein, BspA family
	TVAG_255850	2.03342	DNA helicase recq, putative
	TVAG_193420	2.03281	conserved hypothetical protein
	TVAG_175720	2.03152	conserved hypothetical protein
	TVAG_191210	2.03039	conserved hypothetical protein
	TVAG_104680	2.02938	conserved hypothetical protein
	TVAG_071020	2.02797	conserved hypothetical protein
	TVAG_192520	2.02536	hypothetical protein
	TVAG_247920	2.02534	4-nitrophenylphosphatase, putative
	TVAG_397170	2.02525	conserved hypothetical protein
	TVAG_440930	2.02486	leucine-rich repeat protein, BspA family
	TVAG_444840	2.02315	conserved hypothetical protein
	TVAG_406460	2.02183	bmru protein, putative
	TVAG_019800	2.02175	conserved hypothetical protein
	TVAG_116200	2.02149	conserved hypothetical protein
	TVAG_190390	2.02031	conserved hypothetical protein
	TVAG_415010	2.02015	conserved hypothetical protein
	TVAG_187140	2.01941	conserved hypothetical protein
	TVAG_271990	2.01914	conserved hypothetical protein
	TVAG_231810	2.01816	protein disulfide isomerase, putative
	TVAG_257750	2.01786	conserved hypothetical protein
	TVAG_326760	2.01756	histidinol-phosphate aminotransferase, putative
	TVAG_164220	2.01612	conserved hypothetical protein
	TVAG_417310	2.01395	conserved hypothetical protein
	TVAG_096500	2.01313	conserved hypothetical protein
	TVAG_256130	2.01231	conserved hypothetical protein
	TVAG_482770	2.01085	conserved hypothetical protein
	TVAG_032730	2.0106	leucine-rich repeat protein, BspA family
	TVAG_194180	2.01022	kelch repeat protein, putative
	TVAG_510990	2.00906	leucine-rich repeat protein, BspA family
	TVAG_094550	2.00557	ypr107cp, putative
	TVAG_107980	2.00532	conserved hypothetical protein
	TVAG_249330	2.00483	conserved hypothetical protein
	TVAG_448750	2.00476	conserved hypothetical protein
	TVAG_347880	2.00299	r2r3-MYB transcription factor, putative
	TVAG_466790	2.00274	pyruvate-flavodoxin oxidoreductase, putative
	TVAG_592960	2.00068	conserved hypothetical protein
	TVAG_107390	1.9997	conserved hypothetical protein
	TVAG_212710	1.99856	WD-repeat protein, putative
	TVAG_254800	1.99581	conserved hypothetical protein
	TVAG_107610	1.99569	conserved hypothetical protein
	TVAG_158960	1.99557	C-MYB, putative
	TVAG_399620	1.99523	conserved hypothetical protein
	TVAG_432700	1.99301	hypothetical protein
	TVAG_329650	1.99035	alcohol dehydrogenase, putative
	TVAG_038700	1.99026	conserved hypothetical protein
	TVAG_053270	1.98995	conserved hypothetical protein
	TVAG_090110	1.98966	multidrug resistance pump, putative
	TVAG_021850	1.98669	conserved hypothetical protein
	TVAG_202730	1.98479	tankyrase, putative
	TVAG_472370	1.98406	conserved hypothetical protein
	TVAG_030580	1.98225	conserved hypothetical protein
	TVAG_075630	1.98105	conserved hypothetical protein
	TVAG_188110	1.98043	conserved hypothetical protein
	TVAG_265500	1.9789	conserved hypothetical protein
	TVAG_077000	1.9788	conserved hypothetical protein
	TVAG_484130	1.97726	galactokinase, putative
	TVAG_458570	1.97712	conserved hypothetical protein
	TVAG_120060	1.97675	conserved hypothetical protein
	TVAG_497350	1.97482	pc-MYB2, putative
	TVAG_106600	1.97477	leucine-rich repeat protein, BspA family
	TVAG_254970	1.97474	conserved hypothetical protein
	TVAG_409630	1.97468	conserved hypothetical protein
	TVAG_380790	1.97408	conserved hypothetical protein
	TVAG_199720	1.97322	leucine-rich repeat protein, BspA family
	TVAG_330190	1.9694	conserved hypothetical protein
	TVAG_072430	1.9685	ABC transporter, putative
	TVAG_209250	1.96788	suppressor protein SRP40, putative
	TVAG_425590	1.96662	CAMK family protein kinase
	TVAG_133220	1.96626	leucine-rich repeat protein, BspA family
	TVAG_408300	1.96604	conserved hypothetical protein
	TVAG_410880	1.96521	conserved hypothetical protein
	TVAG_337460	1.96506	conserved hypothetical protein
	TVAG_341910	1.96229	conserved hypothetical protein
	TVAG_402910	1.96175	conserved hypothetical protein
	TVAG_486160	1.96053	leucine-rich repeat protein, BspA family
	TVAG_088980	1.95929	conserved hypothetical protein
	TVAG_302430	1.95835	ABC transporter, putative
	TVAG_431070	1.95705	conserved hypothetical protein
	TVAG_444040	1.95578	conserved hypothetical protein
	TVAG_306430	1.95523	conserved hypothetical protein
	TVAG_337060	1.95476	conserved hypothetical protein
	TVAG_040480	1.95401	Clan MC, family M14, Zinc carboxypeptidase-like metallopeptidase
	TVAG_052980	1.95372	leucine-rich repeat protein, BspA family
	TVAG_452710	1.95348	ankyrin repeat-containing protein, putative
	TVAG_237440	1.9532	conserved hypothetical protein
	TVAG_384480	1.95107	ribokinase, putative
	TVAG_189550	1.95018	conserved hypothetical protein
	TVAG_224730	1.9489	conserved hypothetical protein
	TVAG_485270	1.9482	pc-MYB2, putative
	TVAG_362630	1.9482	conserved hypothetical protein
	TVAG_099160	1.94805	conserved hypothetical protein
	TVAG_007990	1.94756	leucine-rich repeat protein, BspA family
	TVAG_115750	1.94658	conserved hypothetical protein
	TVAG_108050	1.94494	conserved hypothetical protein
	TVAG_389880	1.9445	conserved hypothetical protein
	TVAG_384510	1.94437	2-5A-dependent ribonuclease, putative
	TVAG_402620	1.94301	hypothetical protein
	TVAG_409670	1.94213	conserved hypothetical protein
	TVAG_132510	1.94202	conserved hypothetical protein
	TVAG_254540	1.93886	shk1 kinase-binding protein, putative
	TVAG_120410	1.93847	GRIP and coiled-coil domain-containing protein, putative
	TVAG_208900	1.93717	leucine-rich repeat protein, BspA family
	TVAG_164240	1.93693	conserved hypothetical protein
	TVAG_467360	1.93567	conserved hypothetical protein
	TVAG_360790	1.93536	conserved hypothetical protein
	TVAG_124020	1.93528	conserved hypothetical protein
	TVAG_252930	1.93528	conserved hypothetical protein
	TVAG_354430	1.93516	conserved hypothetical protein
	TVAG_470520	1.93492	conserved hypothetical protein
	TVAG_518780	1.93475	conserved hypothetical protein
	TVAG_318910	1.93325	conserved hypothetical protein
	TVAG_302220	1.93229	conserved hypothetical protein
	TVAG_240520	1.93219	conserved hypothetical protein
	TVAG_072530	1.93213	conserved hypothetical protein
	TVAG_413470	1.93144	conserved hypothetical protein
	TVAG_122640	1.93115	conserved hypothetical protein
	TVAG_428430	1.93091	conserved hypothetical protein
	TVAG_023340	1.92721	conserved hypothetical protein
	TVAG_121610	1.92624	apoptosis inducing factor, putative
	TVAG_019160	1.92617	conserved hypothetical protein
	TVAG_166710	1.92565	hypothetical protein
	TVAG_113050	1.92491	conserved hypothetical protein
	TVAG_480200	1.92463	calmodulin, putative
	TVAG_051980	1.92431	conserved hypothetical protein
	TVAG_197000	1.92295	proprotein convertase subtilisin/kexin type, putative
	TVAG_173100	1.9216	ankyrin repeat-containing protein, putative
	TVAG_125370	1.92131	conserved hypothetical protein
	TVAG_218820	1.92042	conserved hypothetical protein
	TVAG_269250	1.91976	beta-galactosidase, putative
	TVAG_272660	1.91844	conserved hypothetical protein
	TVAG_456520	1.91794	conserved hypothetical protein
	TVAG_093610	1.91784	conserved hypothetical protein
	TVAG_414890	1.9177	CMGC family protein kinase
	TVAG_236800	1.91768	leucine-rich repeat protein, BspA family
	TVAG_059660	1.91747	structural maintenance of chromosome, putative
	TVAG_248280	1.91689	gram-negative bacteria binding protein, putative
	TVAG_445310	1.9168	PIKK family atypical protein kinase
	TVAG_477170	1.91625	conserved hypothetical protein
	TVAG_419360	1.91624	conserved hypothetical protein
	TVAG_124910	1.91572	conserved hypothetical protein
	TVAG_165430	1.91507	conserved hypothetical protein
	TVAG_456630	1.91486	cortactin-binding protein, putative
	TVAG_398570	1.91426	conserved hypothetical protein
	TVAG_224590	1.91374	conserved hypothetical protein
	TVAG_039300	1.91276	leucine-rich repeat protein, BspA family
	TVAG_087480	1.91096	serine/threonine protein phosphatase 2A 59 kDa regulatory subunit B' zeta isoform, putative
	TVAG_274170	1.91032	conserved hypothetical protein
	TVAG_199780	1.90954	conserved hypothetical protein
	TVAG_570530	1.9086	conserved hypothetical protein
	TVAG_078930	1.90845	conserved hypothetical protein
	TVAG_434270	1.90771	ankyrin repeat domain, putative
	TVAG_320780	1.90708	malic enzyme, putative
	TVAG_551670	1.90666	CMGC family protein kinase
	TVAG_482820	1.90551	leucine-rich repeat protein, BspA family
	TVAG_479770	1.90494	conserved hypothetical protein
	TVAG_245880	1.90478	mannosyl-oligosaccharide alpha-1,2-mannosidase, putative
	TVAG_025170	1.90364	sporulation-specific protein, putative
	TVAG_274030	1.90262	MYB3r3, putative
	TVAG_229250	1.90188	mannosyl-oligosaccharide alpha-1,2-mannosidase, putative
	TVAG_299190	1.89925	conserved hypothetical protein
	TVAG_491910	1.89862	DNA double-strand break repair Rad50 ATPase, putative
	TVAG_038270	1.89771	sugar transport protein, putative
	TVAG_469890	1.89736	conserved hypothetical protein
	TVAG_170160	1.8972	conserved hypothetical protein
	TVAG_025980	1.89597	glutamate dehydrogenase, putative
	TVAG_152090	1.89466	conserved hypothetical protein
	TVAG_000570	1.89445	conserved hypothetical protein
	TVAG_090490	1.89443	threonine dehydratase/deaminase, putative
	TVAG_350960	1.89299	tRNA pseudouridine synthase D, putative
	TVAG_456580	1.89284	splicing factor 3A subunit, putative
	TVAG_409720	1.89058	conserved hypothetical protein
	TVAG_169820	1.88835	conserved hypothetical protein
	TVAG_462550	1.88804	conserved hypothetical protein
	TVAG_199070	1.88656	leucine-rich repeat protein, BspA family
	TVAG_240690	1.88512	Regulatory protein uhpC, putative
	TVAG_513900	1.88503	conserved hypothetical protein
	TVAG_133580	1.88343	conserved hypothetical protein
	TVAG_402100	1.8822	conserved hypothetical protein
	TVAG_204970	1.88106	leucine-rich repeat protein, BspA family
	TVAG_167770	1.88011	conserved hypothetical protein
	TVAG_145600	1.88007	conserved hypothetical protein
	TVAG_351960	1.87883	conserved hypothetical protein
	TVAG_162130	1.87868	AGC family protein kinase
	TVAG_399520	1.87844	2,4-dienoyl-CoA reductase [NADPH], putative
	TVAG_114200	1.87722	conserved hypothetical protein
	TVAG_233650	1.87692	conserved hypothetical protein
	TVAG_071080	1.8753	cysteine synthase, putative
	TVAG_105610	1.87495	ankyrin repeat-rich membrane-spanning protein, putative
	TVAG_154470	1.87405	conserved hypothetical protein
	TVAG_514680	1.87302	5.8S ribosomal RNA
	TVAG_497230	1.87011	conserved hypothetical protein
	TVAG_500060	1.87005	conserved hypothetical protein
	TVAG_566700	1.86727	conserved hypothetical protein
	TVAG_227240	1.86711	conserved hypothetical protein
	TVAG_098860	1.86711	conserved hypothetical protein
	TVAG_426780	1.86688	conserved hypothetical protein
	TVAG_038200	1.86635	transketolase, putative
	TVAG_487910	1.86514	long-chain-fatty-acid CoA ligase, putative
	TVAG_308020	1.86503	conserved hypothetical protein
	TVAG_173070	1.86416	hypothetical protein
	TVAG_373010	1.8635	conserved hypothetical protein
	TVAG_102430	1.8633	n6-DNA-methyltransferase, putative
	TVAG_444140	1.86287	Iron-sulfur flavoprotein
	TVAG_460770	1.86133	conserved hypothetical protein
	TVAG_427310	1.86128	conserved hypothetical protein
	TVAG_146250	1.86113	conserved hypothetical protein
	TVAG_174170	1.85958	breast cancer suppressor candidate 1,bcsc-1, putative
	TVAG_035780	1.85876	conserved hypothetical protein
	TVAG_392500	1.85813	conserved hypothetical protein
	TVAG_170810	1.85795	conserved hypothetical protein
	TVAG_409760	1.85693	cation-transporting ATPase, putative
	TVAG_332880	1.85625	conserved hypothetical protein
	TVAG_307740	1.856	conserved hypothetical protein
	TVAG_248890	1.85574	conserved hypothetical protein
	TVAG_433810	1.8557	conserved hypothetical protein
	TVAG_142020	1.85356	protein phosphatase 1 regulatory subunit 12B, putative
	TVAG_269360	1.85351	conserved hypothetical protein
	TVAG_361790	1.85281	conserved hypothetical protein
	TVAG_400220	1.85141	conserved hypothetical protein
	TVAG_582650	1.85074	ATP-dependent RNA helicase, putative
	TVAG_139620	1.8505	conserved hypothetical protein
	TVAG_378840	1.85048	conserved hypothetical protein
	TVAG_487130	1.84934	ankyrin repeat-containing protein, putative
	TVAG_324200	1.84648	conserved hypothetical protein
	TVAG_256120	1.84593	ankyrin repeat and SOCS box protein, putative
	TVAG_493070	1.8457	homeobox protein knotted-1, putative
	TVAG_062130	1.84511	conserved hypothetical protein
	TVAG_023950	1.84482	ubiquitin-protein ligase BRE1, putative
	TVAG_457210	1.84377	Clan MC, family M14, Zinc carboxypeptidase-like metallopeptidase
	TVAG_202970	1.84302	conserved hypothetical protein
	TVAG_003220	1.84287	neurobeachin-like protein, putative
	TVAG_459850	1.84255	Rabx32 protein, putative
	TVAG_074290	1.84189	conserved hypothetical protein
	TVAG_293890	1.84164	TKL family protein kinase
	TVAG_074280	1.83986	conserved hypothetical protein
	TVAG_023960	1.83954	spindle assembly checkpoint component MAD1, putative
	TVAG_485230	1.83937	conserved hypothetical protein
	TVAG_407740	1.83842	conserved hypothetical protein
	TVAG_284520	1.83818	conserved hypothetical protein
	TVAG_186740	1.83792	UDP-glucose 4-epimerase, putative
	TVAG_332540	1.83788	DNA repair protein Rad50, pseudogene
	TVAG_035520	1.83647	Clan CD, family C13, legumain-like cysteine peptidase
	TVAG_339620	1.83559	ankyrin repeat-containing protein, putative
	TVAG_215180	1.83546	ankyrin repeat-containing protein, putative
	TVAG_085890	1.83538	conserved hypothetical protein
	TVAG_265830	1.83491	endosomal P24a protein, putative
	TVAG_474340	1.83459	sucrose transport protein, putative
	TVAG_027030	1.83293	conserved hypothetical protein
	TVAG_476110	1.83271	leucine-rich repeat protein, BspA family
	TVAG_059540	1.83231	r2r3-MYB transcription factor, putative
	TVAG_402110	1.83074	hypothetical protein
	TVAG_442130	1.83053	ankyrin repeat-containing protein, putative
	TVAG_221830	1.83016	conserved hypothetical protein
	TVAG_227210	1.82768	conserved hypothetical protein
	TVAG_202450	1.82686	conserved hypothetical protein
	TVAG_247860	1.82685	conserved hypothetical protein
	TVAG_198850	1.82666	calnexin, putative
	TVAG_509360	1.82525	conserved hypothetical protein
	TVAG_223760	1.82505	chaperone protein DNAj, putative
	TVAG_245780	1.82502	conserved hypothetical protein
	TVAG_300300	1.82492	conserved hypothetical protein
	TVAG_085650	1.82356	conserved hypothetical protein
	TVAG_064380	1.82331	conserved hypothetical protein
	TVAG_608070	1.82155	conserved hypothetical protein
	TVAG_252960	1.82141	conserved hypothetical protein
	TVAG_361340	1.82118	CAMK family protein kinase
	TVAG_045320	1.82076	conserved hypothetical protein
	TVAG_233020	1.81931	conserved hypothetical protein
	TVAG_140880	1.8193	ubiquitin, putative
	TVAG_387850	1.8192	ankyrin repeat-containing protein, putative
	TVAG_050500	1.8187	conserved hypothetical protein
	TVAG_199440	1.81794	hypothetical protein
	TVAG_202220	1.81497	conserved hypothetical protein
	TVAG_105760	1.81472	cask-interacting protein (caskin) 1,2, putative
	TVAG_412400	1.81441	conserved hypothetical protein
	TVAG_231280	1.81405	conserved hypothetical protein
	TVAG_139750	1.81246	ubiquitin, putative
	TVAG_413820	1.81062	conserved hypothetical protein
	TVAG_376700	1.8095	conserved hypothetical protein
	TVAG_327190	1.80911	conserved hypothetical protein
	TVAG_381750	1.80862	conserved hypothetical protein
	TVAG_331880	1.80844	glabrous, putative
	TVAG_162100	1.80778	soluble guanylate cyclase gcy, putative
	TVAG_329780	1.80305	leucine-rich repeat protein, BspA family
	TVAG_026510	1.80276	ankyrin repeat-cotaining protein, putative
	TVAG_574560	1.80198	conserved hypothetical protein
	TVAG_476720	1.8018	hypothetical protein
	TVAG_373440	1.80141	conserved hypothetical protein
	TVAG_444560	1.80113	conserved hypothetical protein
	TVAG_379030	1.80003	ankyrin repeat-containing protein, putative
	TVAG_397200	1.79963	conserved hypothetical protein
	TVAG_309070	1.79849	ankyrin repeat-containing protein, putative
	TVAG_156130	1.79795	conserved hypothetical protein
	TVAG_027060	1.79713	biotin synthase, putative
	TVAG_455650	1.79687	conserved hypothetical protein
	TVAG_212950	1.79674	conserved hypothetical protein
	TVAG_043450	1.79672	conserved hypothetical protein
	TVAG_487150	1.79627	conserved hypothetical protein
	TVAG_339730	1.79417	conserved hypothetical protein
	TVAG_493650	1.79391	conserved hypothetical protein
	TVAG_064700	1.79354	ABC transporter, putative
	TVAG_478920	1.79249	ankyrin repeat-containing protein, putative
	TVAG_344980	1.79244	conserved hypothetical protein
	TVAG_184600	1.79196	conserved hypothetical protein
	TVAG_046830	1.7903	CMGC family protein kinase
	TVAG_103960	1.79016	conserved hypothetical protein
	TVAG_006360	1.78827	ankyrin repeat-containing protein, putative
	TVAG_582340	1.78786	conserved hypothetical protein
	TVAG_370500	1.78778	aldo-keto reductase, putative
	TVAG_174730	1.78775	conserved hypothetical protein
	TVAG_390600	1.78684	CAMK family protein kinase
	TVAG_301590	1.78483	conserved hypothetical protein
	TVAG_041140	1.78423	conserved hypothetical protein
	TVAG_237970	1.78417	hypothetical protein
	TVAG_429800	1.78415	conserved hypothetical protein
	TVAG_434040	1.7825	conserved hypothetical protein
	TVAG_024220	1.78157	conserved hypothetical protein
	TVAG_254890	1.78041	pyruvate-flavodoxin oxidoreductase, putative
	TVAG_390270	1.77778	conserved hypothetical protein
	TVAG_399750	1.77719	adenylate cyclase type VI, putative
	TVAG_411320	1.77702	centrosomal protein Cep290, putative
	TVAG_154980	1.77649	SNAP190, putative
	TVAG_262360	1.77487	conserved hypothetical protein
	TVAG_456590	1.77465	synaptotagmin, putative
	TVAG_035080	1.77412	conserved hypothetical protein
	TVAG_055240	1.77386	cell division control protein, putative
	TVAG_249880	1.77293	Clan CD, family C50, separase-like cysteine peptidase
	TVAG_434680	1.77251	conserved hypothetical protein
	TVAG_011290	1.77229	conserved hypothetical protein
	TVAG_032600	1.7706	conserved hypothetical protein
	TVAG_403750	1.77045	conserved hypothetical protein
	TVAG_190470	1.77021	hypothetical protein
	TVAG_417110	1.76962	protein phosphatase 1 regulatory subunit 12B, putative
	TVAG_230930	1.76957	ankyrin repeat-rich membrane-spanning protein, putative
	TVAG_433820	1.76955	leucine-rich repeat protein, BspA family
	TVAG_355640	1.76826	conserved hypothetical protein
	TVAG_340110	1.76822	conserved hypothetical protein
	TVAG_458740	1.76801	conserved hypothetical protein
	TVAG_004430	1.76617	ankyrin repeat-containing protein, putative
	TVAG_052880	1.76574	leucine-rich repeat protein, BspA family
	TVAG_020420	1.7655	conserved hypothetical protein
	TVAG_245270	1.76536	conserved hypothetical protein
	TVAG_411700	1.76455	conserved hypothetical protein
	TVAG_316150	1.76449	conserved hypothetical protein
	TVAG_056510	1.76425	conserved hypothetical protein
	TVAG_340950	1.76389	conserved hypothetical protein
	TVAG_586650	1.76303	conserved hypothetical protein
	TVAG_067730	1.76239	conserved hypothetical protein
	TVAG_011110	1.76218	ankyrin repeat-containing protein, putative
	TVAG_241160	1.76171	malic enzyme, putative
	TVAG_071620	1.76066	conserved hypothetical protein
	TVAG_180390	1.76065	conserved hypothetical protein
	TVAG_390890	1.76044	conserved hypothetical protein
	TVAG_340100	1.75835	C-MYB, putative
	TVAG_237730	1.75748	conserved hypothetical protein
	TVAG_097140	1.75684	conserved hypothetical protein
	TVAG_227600	1.75535	conserved hypothetical protein
	TVAG_096520	1.75468	pyruvate-flavodoxin oxidoreductase, putative
	TVAG_179640	1.75093	Rab21, putative
	TVAG_324620	1.75072	conserved hypothetical protein
	TVAG_071950	1.75016	leucine-rich repeat protein, BspA family
	TVAG_475110	1.75011	conserved hypothetical protein
	TVAG_133160	1.7501	conserved hypothetical protein
	TVAG_235860	1.7483	conserved hypothetical protein
	TVAG_085030	1.74642	conserved hypothetical protein
	TVAG_037780	1.74604	conserved hypothetical protein
	TVAG_162690	1.74583	Rab11, putative
	TVAG_261240	1.74529	ankyrin repeat domain protein, putative
	TVAG_348470	1.74494	leucine-rich repeat protein, BspA family
	TVAG_597150	1.74415	conserved hypothetical protein
	TVAG_199690	1.74403	conserved hypothetical protein
	TVAG_446130	1.74371	conserved hypothetical protein
	TVAG_170530	1.74341	conserved hypothetical protein
	TVAG_305750	1.7433	conserved hypothetical protein
	TVAG_097640	1.74282	serine/threonine protein kinase, putative
	TVAG_017950	1.74193	conserved hypothetical protein
	TVAG_050120	1.74129	ubiquitin-protein ligase, putative
	TVAG_354780	1.74116	ankyrin repeat and FYVE domain cotaining protein, putative
	TVAG_365120	1.74046	conserved hypothetical protein
	TVAG_329770	1.73966	leucine-rich repeat protein, BspA family
	TVAG_483800	1.73916	ankyrin repeat-containing protein, putative
	TVAG_168990	1.73825	ankyrin repeat domain-containing protein, putative
	TVAG_135170	1.737	conserved hypothetical protein
	TVAG_476680	1.73692	hypothetical protein
	TVAG_343700	1.73651	ankyrin repeat-containing protein, putative
	TVAG_199700	1.73496	protein arginine N-methyltransferase, putative
	TVAG_354050	1.73486	leucine-rich repeat protein, BspA family
	TVAG_119020	1.73349	conserved hypothetical protein
	TVAG_120270	1.73193	leucine-rich repeat protein, BspA family
	TVAG_493720	1.73126	conserved hypothetical protein
	TVAG_296760	1.73094	conserved hypothetical protein
	TVAG_067700	1.72914	conserved hypothetical protein
	TVAG_056980	1.72794	conserved hypothetical protein
	TVAG_459740	1.72714	conserved hypothetical protein
	TVAG_072690	1.72685	leucine-rich repeat protein, BspA family
	TVAG_406510	1.72619	80 kD MCM3-associated protein, putative
	TVAG_150590	1.72567	conserved hypothetical protein
	TVAG_368320	1.72462	MYB45, putative
	TVAG_230880	1.72447	conserved hypothetical protein
	TVAG_421240	1.72364	leucine-rich repeat protein, BspA family
	TVAG_083710	1.72125	ubiquitin-protein ligase, putative
	TVAG_143710	1.72115	conserved hypothetical protein
	TVAG_263050	1.72003	conserved hypothetical protein
	TVAG_034530	1.72003	conserved hypothetical protein
	TVAG_186760	1.71946	conserved hypothetical protein
	TVAG_401680	1.71819	AGC family protein kinase
	TVAG_114360	1.71811	conserved hypothetical protein
	TVAG_518270	1.71811	conserved hypothetical protein
	TVAG_311570	1.71677	ankyrin repeat-containing protein, putative
	TVAG_311620	1.71671	conserved hypothetical protein
	TVAG_149390	1.71632	conserved hypothetical protein
	TVAG_423670	1.71631	Na+ driven multidrug efflux pump, putative
	TVAG_297590	1.71621	conserved hypothetical protein
	TVAG_284200	1.71509	conserved hypothetical protein
	TVAG_483950	1.71492	ankyrin repeat-containing protein, putative
	TVAG_229230	1.71468	leucine-rich repeat protein, BspA family
	TVAG_154780	1.71305	conserved hypothetical protein
	TVAG_280970	1.71187	conserved hypothetical protein
	TVAG_491560	1.71127	ankyrin repeat-containing protein, putative
	TVAG_218120	1.71078	conserved hypothetical protein
	TVAG_184840	1.71054	hypothetical protein
	TVAG_274610	1.71048	CK1 family protein kinase
	TVAG_339610	1.71034	conserved hypothetical protein
	TVAG_181960	1.70935	DNA double-strand break repair Rad50 ATPase, putative
	TVAG_020230	1.70843	adaptin, alpha/gamma/epsilon, putative
	TVAG_410050	1.70841	conserved hypothetical protein
	TVAG_359060	1.70771	secreted glucosidase, putative
	TVAG_139490	1.70744	conserved hypothetical protein
	TVAG_497310	1.70735	conserved hypothetical protein
	TVAG_384870	1.70703	AGC family protein kinase
	TVAG_198530	1.70664	conserved hypothetical protein
	TVAG_090530	1.70533	leucine-rich repeat protein, BspA family
	TVAG_088210	1.70505	conserved hypothetical protein
	TVAG_305000	1.70374	STE family protein kinase
	TVAG_002990	1.70276	conserved hypothetical protein
	TVAG_264140	1.70272	protein phosphatase-1, putative
	TVAG_255220	1.70141	conserved hypothetical protein
	TVAG_483850	1.70042	conserved hypothetical protein
	TVAG_222470	1.69923	conserved hypothetical protein
	TVAG_459330	1.6978	DNA double-strand break repair Rad50 ATPase, putative
	TVAG_019760	1.69754	conserved hypothetical protein
	TVAG_046120	1.69708	ankyrin repeat-containing protein, putative
	TVAG_421220	1.69687	conserved hypothetical protein
	TVAG_530140	1.69676	conserved hypothetical protein
	TVAG_362730	1.6967	conserved hypothetical protein
	TVAG_248510	1.69655	uveal autoantigen with coiled-coil domains and ankyrin repeats protein, putative
	TVAG_293560	1.69652	synaptojanin, putative
	TVAG_032540	1.69534	leucine-rich repeat protein, BspA family
	TVAG_108140	1.69496	conserved hypothetical protein
	TVAG_281090	1.69472	short-chain dehydrogenase, putative
	TVAG_000640	1.69415	conserved hypothetical protein
	TVAG_304730	1.69349	conserved hypothetical protein
	TVAG_440170	1.69141	conserved hypothetical protein
	TVAG_099820	1.69111	conserved hypothetical protein
	TVAG_431900	1.69033	conserved hypothetical protein
	TVAG_340700	1.68927	conserved hypothetical protein
	TVAG_025050	1.68811	CAMK family protein kinase
	TVAG_120080	1.68792	conserved hypothetical protein
	TVAG_461900	1.68788	conserved hypothetical protein
	TVAG_471500	1.68728	conserved hypothetical protein
	TVAG_075470	1.68726	conserved hypothetical protein
	TVAG_004320	1.68721	conserved hypothetical protein
	TVAG_022890	1.68654	conserved hypothetical protein
	TVAG_005890	1.68566	NimA-like protein
	TVAG_351750	1.68543	conserved hypothetical protein
	TVAG_348490	1.68543	leucine-rich repeat protein, BspA family
	TVAG_250520	1.68514	conserved hypothetical protein
	TVAG_128660	1.68465	conserved hypothetical protein
	TVAG_149670	1.68443	leucine-rich repeat protein, BspA family
	TVAG_342070	1.6843	conserved hypothetical protein
	TVAG_100120	1.68346	conserved hypothetical protein
	TVAG_163950	1.68152	leucine-rich repeat protein, BspA family
	TVAG_145160	1.68141	conserved hypothetical protein
	TVAG_017370	1.68094	conserved hypothetical protein
	TVAG_440520	1.68091	leucine-rich repeat protein, BspA family
	TVAG_393930	1.68082	conserved hypothetical protein
	TVAG_408730	1.68031	conserved hypothetical protein
	TVAG_312490	1.67995	conserved hypothetical protein
	TVAG_046760	1.67887	conserved hypothetical protein
	TVAG_260160	1.67848	conserved hypothetical protein
	TVAG_299150	1.67831	conserved hypothetical protein
	TVAG_253080	1.67816	A-agglutinin attachment subunit precursor, putative
	TVAG_299550	1.67715	glabrous, putative
	TVAG_481050	1.67519	protein phosphatase, caeel, putative
	TVAG_263060	1.67459	conserved hypothetical protein
	TVAG_205730	1.67457	conserved hypothetical protein
	TVAG_299610	1.67418	conserved hypothetical protein
	TVAG_378580	1.67237	ankyrin repeat-containing protein, putative
	TVAG_525580	1.67179	glycerol-3-phosphate dehydrogenase, putative
	TVAG_278290	1.66952	protein phosphatase-5, putative
	TVAG_491820	1.66853	conserved hypothetical protein
	TVAG_153490	1.66838	conserved hypothetical protein
	TVAG_025860	1.6664	conserved hypothetical protein
	TVAG_302440	1.66512	conserved hypothetical protein
	TVAG_148630	1.66388	ankyrin repeat-containing protein, putative
	TVAG_548440	1.66184	conserved hypothetical protein
	TVAG_160200	1.65964	conserved hypothetical protein
	TVAG_155080	1.65933	conserved hypothetical protein
	TVAG_384390	1.65878	aminohydrolase, putative
	TVAG_242480	1.65771	conserved hypothetical protein
	TVAG_275370	1.65702	tankyrase, putative
	TVAG_422730	1.6567	conserved hypothetical protein
	TVAG_162810	1.6562	conserved hypothetical protein
	TVAG_275610	1.65546	conserved hypothetical protein
	TVAG_383510	1.6547	guanylate cyclase, putative
	TVAG_169250	1.65302	conserved hypothetical protein
	TVAG_122420	1.65188	heat shock protein 70kD, putative
	TVAG_056320	1.65185	ankyrin 2,3/unc44, putative
	TVAG_284620	1.65099	conserved hypothetical protein
	TVAG_319470	1.65073	coatomer beta subunit, putative
	TVAG_180140	1.65001	conserved hypothetical protein
	TVAG_198750	1.64989	hypothetical protein
	TVAG_028520	1.64922	conserved hypothetical protein
	TVAG_066870	1.64886	calcineurin B, putative
	TVAG_153500	1.64729	leucine-rich repeat protein, BspA family
	TVAG_395520	1.64653	conserved hypothetical protein
	TVAG_098750	1.64565	conserved hypothetical protein
	TVAG_482800	1.64564	conserved hypothetical protein
	TVAG_044310	1.64419	xanthine dehydrogenase, putative
	TVAG_512040	1.64385	conserved hypothetical protein
	TVAG_044530	1.643	leucine carboxyl methyltransferase, putative
	TVAG_158070	1.64272	Clan MA, family M8, leishmanolysin-like protein
	TVAG_414320	1.64167	leucine-rich repeat protein, BspA family
	TVAG_476990	1.63978	myo-inositol-1 phosphate synthase, putative
	TVAG_135520	1.63964	CK1 family protein kinase
	TVAG_342880	1.63822	conserved hypothetical protein
	TVAG_253070	1.63822	conserved hypothetical protein
	TVAG_060290	1.63764	conserved hypothetical protein
	TVAG_413900	1.63731	leucine-rich repeat protein, BspA family
	TVAG_308010	1.63624	conserved hypothetical protein
	TVAG_306200	1.63605	protein PNS1, putative
	TVAG_258120	1.6351	secreted glucosidase, putative
	TVAG_138230	1.63504	conserved hypothetical protein
	TVAG_165190	1.63458	conserved hypothetical protein
	TVAG_014030	1.63402	conserved hypothetical protein
	TVAG_246060	1.63331	conserved hypothetical protein
	TVAG_174870	1.63324	conserved hypothetical protein
	TVAG_511290	1.63303	conserved hypothetical protein
	TVAG_170100	1.63303	conserved hypothetical protein
[truncated: 2,281 more rows]
