# Supplementary material for: Epigenome mapping highlights chromatin-mediated gene regulation in the protozoan parasite Trichomonas vaginalis
Source: Sci Rep. 2017 Mar 27;7:45365. doi: 10.1038/srep45365 (PMC5366954; doi:10.1038/srep45365)
Supplement: Supplementary Dataset 2 [file srep45365-s3.xls]

## Sheet: Sheet1
	Supplementary Dataset 2. Genes exhibiting more than two-fold changes in expression between DMSO- and TSA-treated T. vaginalis with a p-value less than 0.05.
			* Fold change: TSA-treated T. vaginalis/DMSO-treated T. vaginalis
	Gene ID	* Fold Change (log2)	Description
	TVAG_088550	17.2561	conserved hypothetical protein
	TVAG_060250	16.9271	conserved hypothetical protein
	TVAG_497630	16.4333	conserved hypothetical protein
	TVAG_532170	16.4002	conserved hypothetical protein
	TVAG_515950	16.3751	conserved hypothetical protein
	TVAG_377190	16.347	conserved hypothetical protein
	TVAG_220890	16.2798	conserved hypothetical protein
	TVAG_306900	16.2708	conserved hypothetical protein
	TVAG_603820	15.976	conserved hypothetical protein
	TVAG_603200	15.923	conserved hypothetical protein
	TVAG_606880	15.4991	conserved hypothetical protein
	TVAG_578840	15.4407	conserved hypothetical protein
	TVAG_314070	15.4083	conserved hypothetical protein
	TVAG_477220	15.3373	conserved hypothetical protein
	TVAG_315760	15.0521	conserved hypothetical protein
	TVAG_532030	15.0251	conserved hypothetical protein
	TVAG_467950	14.9363	conserved hypothetical protein
	TVAG_060210	14.8309	conserved hypothetical protein
	TVAG_397280	14.7315	ankyrin repeat-containing protein, putative
	TVAG_438110	14.6281	conserved hypothetical protein
	TVAG_114370	14.5969	conserved hypothetical protein
	TVAG_011570	14.5554	modulator of drug activity B, putative
	TVAG_548010	14.4805	conserved hypothetical protein
	TVAG_336570	14.4782	conserved hypothetical protein
	TVAG_315470	14.4296	conserved hypothetical protein
	TVAG_546190	14.4172	conserved hypothetical protein
	TVAG_149570	14.3642	conserved hypothetical protein
	TVAG_026970	14.3504	conserved hypothetical protein
	TVAG_359380	14.3111	conserved hypothetical protein
	TVAG_031190	14.3076	conserved hypothetical protein
	TVAG_143200	14.2899	conserved hypothetical protein
	TVAG_390920	14.2348	conserved hypothetical protein
	TVAG_131510	14.1995	conserved hypothetical protein
	TVAG_155240	14.1565	adenylate cyclase type IX, putative
	TVAG_034000	14.1351	conserved hypothetical protein
	TVAG_052420	14.0698	conserved hypothetical protein
	TVAG_279230	14.0418	conserved hypothetical protein
	TVAG_091130	14.0304	ankyrin repeat and socs box protein, putative
	TVAG_338740	14.0225	conserved hypothetical protein
	TVAG_409700	13.9593	conserved hypothetical protein
	TVAG_422150	13.9313	conserved hypothetical protein
	TVAG_532250	13.9303	conserved hypothetical protein
	TVAG_029730	13.8757	conserved hypothetical protein
	TVAG_217940	13.8557	conserved hypothetical protein
	TVAG_181370	13.8535	ankyrin repeat-containing protein, putative
	TVAG_397290	13.8456	ankyrin repeat-containing protein, putative
	TVAG_053550	13.824	conserved hypothetical protein
	TVAG_333590	13.8218	conserved hypothetical protein
	TVAG_219780	13.8138	conserved hypothetical protein
	TVAG_515010	13.7966	16S ribosomal RNA
	TVAG_022700	13.79	conserved hypothetical protein
	TVAG_584330	13.7892	conserved hypothetical protein
	TVAG_111220	13.7854	conserved hypothetical protein
	TVAG_143690	13.7788	conserved hypothetical protein
	TVAG_503830	13.7783	conserved hypothetical protein
	TVAG_399790	13.7497	conserved hypothetical protein
	TVAG_512430	13.7436	conserved hypothetical protein
	TVAG_372060	13.7218	conserved hypothetical protein
	TVAG_135570	13.7045	conserved hypothetical protein
	TVAG_548590	13.6543	alpha/beta-gliadin A-III precursor, putative
	TVAG_307710	13.6255	conserved hypothetical protein
	TVAG_582320	13.6192	conserved hypothetical protein
	TVAG_380790	13.6166	conserved hypothetical protein
	TVAG_244550	13.5967	conserved hypothetical protein
	TVAG_429510	13.5967	pc-MYB2, putative
	TVAG_078780	13.5463	conserved hypothetical protein
	TVAG_340270	13.5296	conserved hypothetical protein
	TVAG_558110	13.5124	conserved hypothetical protein
	TVAG_474800	13.5022	conserved hypothetical protein
	TVAG_278810	13.5001	conserved hypothetical protein
	TVAG_253220	13.4949	conserved hypothetical protein
	TVAG_064000	13.4865	conserved hypothetical protein
	TVAG_255520	13.4652	conserved hypothetical protein
	TVAG_167100	13.4593	1-O-acylceramide synthase, putative
	TVAG_071850	13.428	conserved hypothetical protein
	TVAG_408800	13.364	Filamin-A-interacting protein, putative
	TVAG_190000	13.3634	Clan MA, family M8, leishmanolysin-like metallopeptidase
	TVAG_511180	13.3292	conserved hypothetical protein
	TVAG_580930	13.3239	conserved hypothetical protein
	TVAG_278600	13.2723	conserved hypothetical protein
	TVAG_116460	13.2595	conserved hypothetical protein
	TVAG_372890	13.2372	conserved hypothetical protein
	TVAG_201820	13.2369	conserved hypothetical protein
	TVAG_474910	13.2132	conserved hypothetical protein
	TVAG_289590	13.1917	conserved hypothetical protein
	TVAG_533260	13.1707	conserved hypothetical protein
	TVAG_341830	13.1629	conserved hypothetical protein
	TVAG_273070	13.1472	conserved hypothetical protein
	TVAG_052380	13.1403	conserved hypothetical protein
	TVAG_424510	13.0982	ankyrin repeat-containing protein, putative
	TVAG_481350	13.0724	conserved hypothetical protein
	TVAG_411960	13.0715	Clan CA, family C40, NlpC/P60 superfamily cysteine peptidase
	TVAG_314610	12.9882	conserved hypothetical protein
	TVAG_538310	12.9878	conserved hypothetical protein
	TVAG_302270	12.9851	conserved hypothetical protein
	TVAG_247030	12.9822	conserved hypothetical protein
	TVAG_580880	12.9732	conserved hypothetical protein
	TVAG_063790	12.9488	conserved hypothetical protein
	TVAG_329930	12.9447	conserved hypothetical protein
	TVAG_130430	12.9431	conserved hypothetical protein
	TVAG_241920	12.9379	conserved hypothetical protein
	TVAG_024120	12.9356	conserved hypothetical protein
	TVAG_599540	12.9347	conserved hypothetical protein
	TVAG_205710	12.9335	conserved hypothetical protein
	TVAG_129650	12.9299	hypothetical protein
	TVAG_514970	12.9237	conserved hypothetical protein
	TVAG_541810	12.8994	conserved hypothetical protein
	TVAG_415240	12.8633	conserved hypothetical protein
	TVAG_004770	12.8536	conserved hypothetical protein
	TVAG_122880	12.8297	ankyrin repeat-containing protein, putative
	TVAG_527650	12.8269	conserved hypothetical protein
	TVAG_333920	12.8241	conserved hypothetical protein
	TVAG_228050	12.8219	leucine-rich repeat protein, BspA family
	TVAG_342190	12.8079	conserved hypothetical protein
	TVAG_077770	12.8038	conserved hypothetical protein
	TVAG_338050	12.786	conserved hypothetical protein
	TVAG_576690	12.7824	conserved hypothetical protein
	TVAG_321250	12.7808	conserved hypothetical protein
	TVAG_333820	12.7692	conserved hypothetical protein
	TVAG_005590	12.74	conserved hypothetical protein
	TVAG_171910	12.7275	conserved hypothetical protein
	TVAG_516750	12.721	conserved hypothetical protein
	TVAG_073310	12.669	conserved hypothetical protein
	TVAG_259160	12.6515	conserved hypothetical protein
	TVAG_312620	12.6419	conserved hypothetical protein
	TVAG_048920	12.6238	conserved hypothetical protein
	TVAG_082050	12.6238	conserved hypothetical protein
	TVAG_085390	12.6238	conserved hypothetical protein
	TVAG_130510	12.6238	conserved hypothetical protein
	TVAG_149580	12.6238	conserved hypothetical protein
	TVAG_207390	12.6238	conserved hypothetical protein
	TVAG_236740	12.6238	conserved hypothetical protein
	TVAG_357680	12.6238	conserved hypothetical protein
	TVAG_032740	12.6155	conserved hypothetical protein
	TVAG_594910	12.6069	conserved hypothetical protein
	TVAG_470360	12.5982	conserved hypothetical protein
	TVAG_517930	12.5935	ankyrin repeat-containing protein, putative
	TVAG_506430	12.5882	conserved hypothetical protein
	TVAG_151440	12.5704	conserved hypothetical protein
	TVAG_456200	12.5704	conserved hypothetical protein
	TVAG_155660	12.5689	conserved hypothetical protein
	TVAG_472380	12.5681	galactokinase, putative
	TVAG_421720	12.5631	conserved hypothetical protein
	TVAG_450770	12.5622	conserved hypothetical protein
	TVAG_263410	12.5539	conserved hypothetical protein
	TVAG_207840	12.552	conserved hypothetical protein
	TVAG_482140	12.5395	MYB-1, putative
	TVAG_523490	12.5286	conserved hypothetical protein
	TVAG_521210	12.5169	conserved hypothetical protein
	TVAG_598260	12.5096	conserved hypothetical protein
	TVAG_598710	12.5086	conserved hypothetical protein
	TVAG_582400	12.5048	conserved hypothetical protein
	TVAG_560240	12.5018	conserved hypothetical protein
	TVAG_181360	12.4798	ankyrin repeat-rich membrane-spanning protein, putative
	TVAG_597510	12.4701	conserved hypothetical protein
	TVAG_309670	12.4594	r2r3-MYB transcription factor, putative
	TVAG_546540	12.4561	conserved hypothetical protein
	TVAG_007110	12.4521	conserved hypothetical protein
	TVAG_071420	12.4386	unc-44 ankyrins, putative
	TVAG_586290	12.4386	conserved hypothetical protein
	TVAG_523680	12.4349	conserved hypothetical protein
	TVAG_285240	12.4313	conserved hypothetical protein
	TVAG_084090	12.4264	hypothetical protein
	TVAG_514680	12.4205	5.8S ribosomal RNA
	TVAG_517820	12.4186	conserved hypothetical protein
	TVAG_167680	12.4176	conserved hypothetical protein
	TVAG_574160	12.4014	conserved hypothetical protein
	TVAG_311640	12.3745	CAMK family protein kinase
	TVAG_087870	12.354	conserved hypothetical protein
	TVAG_262690	12.3523	conserved hypothetical protein
	TVAG_553150	12.3416	conserved hypothetical protein
	TVAG_210030	12.3301	conserved hypothetical protein
	TVAG_313170	12.3301	fetal globin-inducing factor, putative
	TVAG_142560	12.3265	conserved hypothetical protein
	TVAG_205820	12.3131	conserved hypothetical protein
	TVAG_207610	12.3074	acyl-coenzyme A binding domain containing protein, putative
	TVAG_078800	12.2929	conserved hypothetical protein
	TVAG_048560	12.2913	conserved hypothetical protein
	TVAG_062780	12.2843	conserved hypothetical protein
	TVAG_030930	12.2609	conserved hypothetical protein
	TVAG_534140	12.2483	conserved hypothetical protein
	TVAG_458400	12.2402	conserved hypothetical protein
	TVAG_529360	12.2402	conserved hypothetical protein
	TVAG_135430	12.2281	conserved hypothetical protein
	TVAG_437910	12.2128	leucine-rich repeat protein, BspA family
	TVAG_291300	12.2081	conserved hypothetical protein
	TVAG_187880	12.2064	conserved hypothetical protein
	TVAG_598390	12.201	conserved hypothetical protein
	TVAG_194300	12.1894	conserved hypothetical protein
	TVAG_231640	12.1881	conserved hypothetical protein
	TVAG_059070	12.1854	conserved hypothetical protein
	TVAG_434930	12.1794	conserved hypothetical protein
	TVAG_446870	12.1734	ankyrin repeat domain, putative
	TVAG_516550	12.1726	conserved hypothetical protein
	TVAG_157410	12.163	Clan SC, family S33, methylesterase-like serine peptidase
	TVAG_458070	12.163	C-MYB, putative
	TVAG_245410	12.1618	conserved hypothetical protein
	TVAG_575010	12.1615	conserved hypothetical protein
	TVAG_256400	12.1251	conserved hypothetical protein
	TVAG_387330	12.1162	conserved hypothetical protein
	TVAG_343780	12.1139	conserved hypothetical protein
	TVAG_136360	12.1134	conserved hypothetical protein
	TVAG_010670	12.1115	conserved hypothetical protein
	TVAG_107770	12.1115	L-asparaginase I, putative
	TVAG_191700	12.1115	sugar transporter, putative
	TVAG_196960	12.1115	CAMK family protein kinase
	TVAG_017770	12.1092	conserved hypothetical protein
	TVAG_461950	12.1081	conserved hypothetical protein
	TVAG_365320	12.0997	conserved hypothetical protein
	TVAG_200340	12.0936	conserved hypothetical protein
	TVAG_285540	12.0859	conserved hypothetical protein
	TVAG_011200	12.0851	CAMK family protein kinase
	TVAG_111200	12.0851	conserved hypothetical protein
	TVAG_202200	12.0851	CAMK family protein kinase
	TVAG_558660	12.0813	conserved hypothetical protein
	TVAG_259750	12.0786	conserved hypothetical protein
	TVAG_427990	12.077	conserved hypothetical protein
	TVAG_210950	12.0751	conserved hypothetical protein
	TVAG_362700	12.0706	conserved hypothetical protein
	TVAG_568310	12.0624	conserved hypothetical protein
	TVAG_598410	12.0548	conserved hypothetical protein
	TVAG_278670	12.0381	conserved hypothetical protein
	TVAG_423850	12.0348	conserved hypothetical protein
	TVAG_005270	12.0306	conserved hypothetical protein
	TVAG_379560	12.0306	conserved hypothetical protein
	TVAG_429520	12.0306	DNA-binding protein eta2, putative
	TVAG_554930	12.0303	conserved hypothetical protein
	TVAG_605420	12.0262	conserved hypothetical protein
	TVAG_574780	12.0248	conserved hypothetical protein
	TVAG_511080	12.0226	conserved hypothetical protein
	TVAG_366670	12.0043	rubrerythrin, putative
	TVAG_272480	12.0026	conserved hypothetical protein
	TVAG_493700	12.0018	conserved hypothetical protein
	TVAG_341480	11.9861	conserved hypothetical protein
	TVAG_251300	11.9787	conserved hypothetical protein
	TVAG_553830	11.9787	conserved hypothetical protein
	TVAG_582640	11.9787	conserved hypothetical protein
	TVAG_169800	11.9741	MYB72, putative
	TVAG_304520	11.9741	conserved hypothetical protein
	TVAG_038100	11.9625	conserved hypothetical protein
	TVAG_342800	11.9584	conserved hypothetical protein
	TVAG_381370	11.9575	conserved hypothetical protein
	TVAG_404410	11.9514	conserved hypothetical protein
	TVAG_098460	11.9381	cortactin-binding protein, putative
	TVAG_473570	11.9298	conserved hypothetical protein
	TVAG_270240	11.9167	conserved hypothetical protein
	TVAG_072390	11.9152	conserved hypothetical protein
	TVAG_430290	11.9152	conserved hypothetical protein
	TVAG_566780	11.9152	conserved hypothetical protein
	TVAG_517670	11.9092	conserved hypothetical protein
	TVAG_594830	11.9043	conserved hypothetical protein
	TVAG_593180	11.9031	glucosylceramidase, putative
	TVAG_242440	11.9022	conserved hypothetical protein
	TVAG_503160	11.9004	conserved hypothetical protein
	TVAG_008270	11.8937	conserved hypothetical protein
	TVAG_526230	11.8909	conserved hypothetical protein
	TVAG_555240	11.886	conserved hypothetical protein
	TVAG_071790	11.8848	hypothetical protein
	TVAG_431530	11.8678	conserved hypothetical protein
	TVAG_582350	11.8588	conserved hypothetical protein
	TVAG_334380	11.8569	conserved hypothetical protein
	TVAG_047750	11.856	conserved hypothetical protein
	TVAG_493930	11.8538	Clan MA, family M8, leishmanolysin-like metallopeptidase
	TVAG_080290	11.838	conserved hypothetical protein
	TVAG_085550	11.8364	conserved hypothetical protein
	TVAG_253970	11.8364	conserved hypothetical protein
	TVAG_002430	11.8282	conserved hypothetical protein
	TVAG_591620	11.8278	conserved hypothetical protein
	TVAG_188430	11.8221	conserved hypothetical protein
	TVAG_400360	11.8221	conserved hypothetical protein
	TVAG_215550	11.8189	conserved hypothetical protein
	TVAG_134030	11.8179	conserved hypothetical protein
	TVAG_298690	11.79	conserved hypothetical protein
	TVAG_002160	11.7897	unc-44 ankyrins, putative
	TVAG_296670	11.7801	conserved hypothetical protein
	TVAG_070170	11.7565	ion channel nompc, putative
	TVAG_070710	11.7565	leucine-rich repeat protein, BspA family
	TVAG_250090	11.7565	conserved hypothetical protein
	TVAG_447420	11.7565	conserved hypothetical protein
	TVAG_525720	11.7532	conserved hypothetical protein
	TVAG_009910	11.7522	conserved hypothetical protein
	TVAG_214650	11.7505	conserved hypothetical protein
	TVAG_469780	11.1909	28S ribosomal RNA
	TVAG_576620	10.8871	conserved hypothetical protein
	TVAG_546170	10.1227	conserved hypothetical protein
	TVAG_228330	9.41571	conserved hypothetical protein
	TVAG_599670	9.13587	conserved hypothetical protein
	TVAG_224030	9.1253	conserved hypothetical protein
	TVAG_522680	8.90406	conserved hypothetical protein
	TVAG_258870	8.78525	conserved hypothetical protein
	TVAG_435210	8.73457	conserved hypothetical protein
	TVAG_366210	8.70796	conserved hypothetical protein
	TVAG_409500	8.63656	conserved hypothetical protein
	TVAG_480720	8.61288	conserved hypothetical protein
	TVAG_331230	8.59533	conserved hypothetical protein
	TVAG_131470	8.4442	conserved hypothetical protein
	TVAG_275900	8.42521	conserved hypothetical protein
	TVAG_361790	8.39148	conserved hypothetical protein
	TVAG_509110	8.37817	conserved hypothetical protein
	TVAG_271680	8.19116	conserved hypothetical protein
	TVAG_366200	8.1851	hypothetical protein
	TVAG_540630	8.18408	conserved hypothetical protein
	TVAG_469870	8.17333	conserved hypothetical protein
	TVAG_549550	8.16088	conserved hypothetical protein
	TVAG_083570	8.15899	conserved hypothetical protein
	TVAG_386780	8.04599	conserved hypothetical protein
	TVAG_514580	8.02358	conserved hypothetical protein
	TVAG_168490	8.00233	conserved hypothetical protein
	TVAG_169990	7.97266	leucine-rich repeat protein, BspA family
	TVAG_030540	7.95089	conserved hypothetical protein
	TVAG_099840	7.94883	conserved hypothetical protein
	TVAG_361590	7.89605	NADH-ubiquinone oxidoreductase, putative
	TVAG_537300	7.87923	conserved hypothetical protein
	TVAG_535490	7.84683	conserved hypothetical protein
	TVAG_168480	7.80262	conserved hypothetical protein
	TVAG_567520	7.7691	conserved hypothetical protein
	TVAG_263070	7.72679	salivary acidic proline-rich phosphoprotein 1/2 precursor, putative
	TVAG_362850	7.66425	conserved hypothetical protein
	TVAG_529470	7.62537	cortactin-binding protein, putative
	TVAG_177310	7.59983	conserved hypothetical protein
	TVAG_465470	7.58053	Clan CA, family C1, cathepsin L-like cysteine peptidase
	TVAG_336970	7.52538	modulator of drug activity B, putative
	TVAG_085530	7.5221	conserved hypothetical protein
	TVAG_275890	7.49503	conserved hypothetical protein
	TVAG_550410	7.49043	conserved hypothetical protein
	TVAG_163950	7.49	leucine-rich repeat protein, BspA family
	TVAG_063850	7.48375	ankyrin 2,3/unc44, putative
	TVAG_005200	7.48266	conserved hypothetical protein
	TVAG_475560	7.46462	leucine-rich repeat protein, BspA family
	TVAG_193000	7.38021	malate and lactate dehydrogenase, putative
	TVAG_146440	7.34063	conserved hypothetical protein
	TVAG_033230	7.32941	conserved hypothetical protein
	TVAG_318530	7.30851	conserved hypothetical protein
	TVAG_228310	7.30509	alcohol dehydrogenase, putative
	TVAG_143190	7.2969	conserved hypothetical protein
	TVAG_570110	7.27674	conserved hypothetical protein
	TVAG_295560	7.24401	conserved hypothetical protein
	TVAG_295570	7.24401	conserved hypothetical protein
	TVAG_505880	7.24313	conserved hypothetical protein
	TVAG_447550	7.20222	conserved hypothetical protein
	TVAG_486210	7.15965	conserved hypothetical protein
	TVAG_570240	7.07137	conserved hypothetical protein
	TVAG_339080	7.0593	conserved hypothetical protein
	TVAG_424360	7.03777	breast cancer suppressor candidate 1,bcsc-1, putative
	TVAG_228320	7.02676	hypothetical protein
	TVAG_228340	7.02676	hypothetical protein
	TVAG_190020	7.01871	ankyrin repeat-containing protein, putative
	TVAG_114930	7.01234	conserved hypothetical protein
	TVAG_050580	7.00381	tankyrase, putative
	TVAG_127360	6.95463	conserved hypothetical protein
	TVAG_021620	6.94547	hypothetical protein
	TVAG_101880	6.94235	conserved hypothetical protein
	TVAG_556030	6.93761	conserved hypothetical protein
	TVAG_419350	6.93228	conserved hypothetical protein
	TVAG_493720	6.92797	conserved hypothetical protein
	TVAG_146260	6.9176	conserved hypothetical protein
	TVAG_007950	6.91426	conserved hypothetical protein
	TVAG_475600	6.90926	leucine-rich repeat protein, BspA family
	TVAG_343660	6.9063	conserved hypothetical protein
	TVAG_530870	6.89825	conserved hypothetical protein
	TVAG_553010	6.88583	conserved hypothetical protein
	TVAG_032650	6.86121	conserved hypothetical protein
	TVAG_254550	6.85236	conserved hypothetical protein
	TVAG_606360	6.83385	conserved hypothetical protein
	TVAG_395760	6.82938	conserved hypothetical protein
	TVAG_147390	6.76356	conserved hypothetical protein
	TVAG_119910	6.74645	Clan CA, family C40, NlpC/P60 superfamily cysteine peptidase
	TVAG_167260	6.74164	conserved hypothetical protein
	TVAG_242020	6.71652	vps9-ankyrin repeat-containing protein, putative
	TVAG_145830	6.70047	multidrug resistance protein 1, 2, putative
	TVAG_188970	6.68944	conserved hypothetical protein
	TVAG_606740	6.68176	conserved hypothetical protein
	TVAG_409640	6.68156	conserved hypothetical protein
	TVAG_140140	6.67846	conserved hypothetical protein
	TVAG_461170	6.67079	conserved hypothetical protein
	TVAG_212790	6.65515	conserved hypothetical protein
	TVAG_357250	6.64011	conserved hypothetical protein
	TVAG_559110	6.62742	conserved hypothetical protein
	TVAG_387380	6.62568	hydrolase, putative
	TVAG_088500	6.62362	conserved hypothetical protein
	TVAG_227570	6.60233	conserved hypothetical protein
	TVAG_373960	6.6022	conserved hypothetical protein
	TVAG_311630	6.59893	conserved hypothetical protein
	TVAG_121450	6.59175	conserved hypothetical protein
	TVAG_185520	6.58051	conserved hypothetical protein
	TVAG_348410	6.5797	conserved hypothetical protein
	TVAG_223760	6.5756	chaperone protein DNAj, putative
	TVAG_306210	6.56135	conserved hypothetical protein
	TVAG_110300	6.56006	conserved hypothetical protein
	TVAG_234400	6.55341	conserved hypothetical protein
	TVAG_030920	6.55036	conserved hypothetical protein
	TVAG_357340	6.55036	conserved hypothetical protein
	TVAG_136370	6.52041	conserved hypothetical protein
	TVAG_283510	6.51942	conserved hypothetical protein
	TVAG_442070	6.5128	glucose kinase, putative
	TVAG_036730	6.51028	r2r3-MYB transcription factor, putative
	TVAG_385170	6.50864	conserved hypothetical protein
	TVAG_416580	6.50582	conserved hypothetical protein
	TVAG_582430	6.5054	conserved hypothetical protein
	TVAG_079320	6.50057	ankyrin repeat and FYVE domain containing protein, putative
	TVAG_169980	6.49276	leucine-rich repeat protein, BspA family
	TVAG_082470	6.45677	modulator of drug activity B, putative
	TVAG_354990	6.45221	leucine-rich repeat protein, BspA family
	TVAG_375650	6.45139	conserved hypothetical protein
	TVAG_235940	6.448	conserved hypothetical protein
	TVAG_226740	6.42022	conserved hypothetical protein
	TVAG_306510	6.41583	hypothetical protein
	TVAG_409590	6.4069	CAMK family protein kinase
	TVAG_130420	6.40494	conserved hypothetical protein
	TVAG_415660	6.40474	conserved hypothetical protein
	TVAG_477130	6.403	conserved hypothetical protein
	TVAG_363580	6.39397	ankyrin repeat-containing protein, putative
	TVAG_563840	6.38172	conserved hypothetical protein
	TVAG_468320	6.36062	CAMK family protein kinase
	TVAG_245230	6.35414	conserved hypothetical protein
	TVAG_486330	6.3534	conserved hypothetical protein
	TVAG_254790	6.34924	calmodulin, putative
	TVAG_151760	6.34813	conserved hypothetical protein
	TVAG_238620	6.34598	hypothetical protein
	TVAG_131440	6.32236	conserved hypothetical protein
	TVAG_132290	6.31744	conserved hypothetical protein
	TVAG_088490	6.31475	conserved hypothetical protein
	TVAG_097990	6.30277	conserved hypothetical protein
	TVAG_225880	6.29756	abca2, putative
	TVAG_127370	6.29129	hypothetical protein
	TVAG_392070	6.29129	conserved hypothetical protein
	TVAG_407630	6.26712	conserved hypothetical protein
	TVAG_394370	6.23044	conserved hypothetical protein
	TVAG_225860	6.2217	ABC transporter, putative
	TVAG_266550	6.20723	conserved hypothetical protein
	TVAG_035070	6.19611	ubiquilin, putative
	TVAG_254730	6.19497	conserved hypothetical protein
	TVAG_246900	6.17345	ankyrin repeat domain protein, putative
	TVAG_006370	6.15889	60S acidic ribosomal protein P0, putative
	TVAG_325270	6.15499	conserved hypothetical protein
	TVAG_460660	6.14193	CAMK family protein kinase
	TVAG_308860	6.12876	conserved hypothetical protein
	TVAG_001500	6.11602	ankyrin, putative
	TVAG_217780	6.10974	tankyrase, putative
	TVAG_503750	6.10937	conserved hypothetical protein
	TVAG_071780	6.1002	conserved hypothetical protein
	TVAG_086590	6.08464	conserved hypothetical protein
	TVAG_217930	6.08464	conserved hypothetical protein
	TVAG_289950	6.08464	conserved hypothetical protein
	TVAG_293180	6.08464	conserved hypothetical protein
	TVAG_293700	6.08464	conserved hypothetical protein
	TVAG_364790	6.08464	conserved hypothetical protein
	TVAG_429080	6.08464	conserved hypothetical protein
	TVAG_522690	6.08464	conserved hypothetical protein
	TVAG_577250	6.08464	conserved hypothetical protein
	TVAG_581940	6.08464	conserved hypothetical protein
	TVAG_598010	6.08464	conserved hypothetical protein
	TVAG_603910	6.08464	conserved hypothetical protein
	TVAG_605070	6.08464	conserved hypothetical protein
	TVAG_605180	6.08464	conserved hypothetical protein
	TVAG_205270	6.07483	leucine-rich repeat protein, BspA family
	TVAG_088480	6.06819	conserved hypothetical protein
	TVAG_430040	6.06673	conserved hypothetical protein
	TVAG_021400	6.05898	conserved hypothetical protein
	TVAG_192660	6.04575	conserved hypothetical protein
	TVAG_432960	6.03301	ankyrin repeat-containing protein, putative
	TVAG_079310	6.01437	conserved hypothetical protein
	TVAG_070730	6.00445	leucine-rich repeat protein, BspA family
	TVAG_358810	6.00445	conserved hypothetical protein
	TVAG_499330	5.99171	conserved hypothetical protein
	TVAG_494360	5.97598	conserved hypothetical protein
	TVAG_184660	5.9705	modulator of drug activity B, putative
	TVAG_275680	5.96618	conserved hypothetical protein
	TVAG_032770	5.95873	synaptic glycoprotein sc2, putative
	TVAG_290150	5.95399	conserved hypothetical protein
	TVAG_063660	5.94242	conserved hypothetical protein
	TVAG_184140	5.93856	ubiquitin, putative
	TVAG_323980	5.93613	conserved hypothetical protein
	TVAG_146430	5.92852	hypothetical protein
	TVAG_202230	5.91763	CAMK family protein kinase
	TVAG_327760	5.91601	Iron-sulfur flavoprotein
	TVAG_015710	5.91108	conserved hypothetical protein
	TVAG_338530	5.90541	tubulin epsilon chain, putative
	TVAG_174500	5.90138	conserved hypothetical protein
	TVAG_072540	5.88417	guanylate cyclase, putative
	TVAG_392090	5.87477	vps9-ankyrin repeat-containing protein, putative
	TVAG_375790	5.86381	conserved hypothetical protein
	TVAG_116250	5.86029	ankyrin repeat-cotaining protein, putative
	TVAG_454100	5.859	conserved hypothetical protein
	TVAG_032640	5.85246	conserved hypothetical protein
	TVAG_410150	5.85246	conserved hypothetical protein
	TVAG_107980	5.85128	conserved hypothetical protein
	TVAG_146250	5.84103	conserved hypothetical protein
	TVAG_272710	5.83269	conserved hypothetical protein
	TVAG_042760	5.82213	Clan CA, family C40, NlpC/P60 superfamily cysteine peptidase
	TVAG_190330	5.80934	lipid A export ATP-binding/permease protein msba, putative
	TVAG_410850	5.80922	conserved hypothetical protein
	TVAG_435320	5.80356	serine/threonine-protein kinase ripk4, putative
	TVAG_485850	5.8025	conserved hypothetical protein
	TVAG_304730	5.79379	conserved hypothetical protein
	TVAG_407650	5.78884	conserved hypothetical protein
	TVAG_392080	5.78275	conserved hypothetical protein
	TVAG_479440	5.77816	conserved hypothetical protein
	TVAG_021750	5.77001	amino acid permease, putative
	TVAG_355480	5.76615	Clan CA, family C1, cathepsin L-like cysteine peptidase
	TVAG_007990	5.76046	leucine-rich repeat protein, BspA family
	TVAG_079300	5.75856	ankyrin repeat and FYVE domain containing protein, putative
	TVAG_185510	5.75512	conserved hypothetical protein
	TVAG_257640	5.74322	conserved hypothetical protein
	TVAG_539420	5.74109	conserved hypothetical protein
	TVAG_409830	5.73981	conserved hypothetical protein
	TVAG_230720	5.73601	serine/threonine-protein kinase ripk4, putative
	TVAG_602260	5.73427	conserved hypothetical protein
	TVAG_266200	5.72527	conserved hypothetical protein
	TVAG_263890	5.72384	conserved hypothetical protein
	TVAG_461780	5.71818	calcium transporter, putative
	TVAG_256170	5.7173	tankyrase, putative
	TVAG_007470	5.71423	conserved hypothetical protein
	TVAG_348420	5.70898	leucine-rich repeat protein, BspA family
	TVAG_152730	5.70591	conserved hypothetical protein
	TVAG_226530	5.69801	conserved hypothetical protein
	TVAG_169700	5.68576	conserved hypothetical protein
	TVAG_073500	5.67153	conserved hypothetical protein
	TVAG_413290	5.67144	conserved hypothetical protein
	TVAG_507850	5.65974	conserved hypothetical protein
	TVAG_082230	5.6551	retinal guanylate cyclase, putative
	TVAG_081160	5.64902	conserved hypothetical protein
	TVAG_564230	5.64734	conserved hypothetical protein
	TVAG_086980	5.64733	conserved hypothetical protein
	TVAG_198170	5.64278	MYB119, putative
	TVAG_378110	5.64076	hypothetical protein
	TVAG_197200	5.62747	calcium transporter, putative
	TVAG_165360	5.62743	MYB124, putative
	TVAG_262560	5.62339	tankyrase, putative
	TVAG_130530	5.61275	conserved hypothetical protein
	TVAG_456630	5.60966	cortactin-binding protein, putative
	TVAG_602280	5.60857	conserved hypothetical protein
	TVAG_129470	5.60569	conserved hypothetical protein
	TVAG_509100	5.59834	conserved hypothetical protein
	TVAG_480470	5.58716	conserved hypothetical protein
	TVAG_542220	5.57114	conserved hypothetical protein
	TVAG_130260	5.57011	conserved hypothetical protein
	TVAG_195820	5.55797	ankyrin, putative
	TVAG_424080	5.54599	conserved hypothetical protein
	TVAG_044600	5.54453	conserved hypothetical protein
	TVAG_284620	5.54081	conserved hypothetical protein
	TVAG_040130	5.54003	conserved hypothetical protein
	TVAG_028870	5.51041	ankyrin repeat-containing protein, putative
	TVAG_205930	5.49559	conserved hypothetical protein
	TVAG_175700	5.48288	aldo-keto reductase, putative
	TVAG_329000	5.48208	conserved hypothetical protein
	TVAG_087390	5.47511	conserved hypothetical protein
	TVAG_494400	5.47366	conserved hypothetical protein
	TVAG_596550	5.47338	conserved hypothetical protein
	TVAG_080790	5.46919	ankyrin repeat-containing protein, putative
	TVAG_063880	5.45155	ankyrin repeat domain protein, putative
	TVAG_463540	5.44814	conserved hypothetical protein
	TVAG_470420	5.44451	ankyrin repeat-cotaining protein, putative
	TVAG_239300	5.44313	conserved hypothetical protein
	TVAG_184640	5.44305	modulator of drug activity B, putative
	TVAG_356700	5.43459	conserved hypothetical protein
	TVAG_330600	5.42677	conserved hypothetical protein
	TVAG_216240	5.41333	conserved hypothetical protein
	TVAG_127680	5.40395	conserved hypothetical protein
	TVAG_034880	5.4022	Clan IH, family I25, phytocystatin-like peptidase inhibitor
	TVAG_428960	5.40164	conserved hypothetical protein
	TVAG_483900	5.39705	conserved hypothetical protein
	TVAG_091700	5.39057	conserved hypothetical protein
	TVAG_606800	5.36559	conserved hypothetical protein
	TVAG_099730	5.36367	conserved hypothetical protein
	TVAG_080710	5.35498	conserved hypothetical protein
	TVAG_167620	5.3436	conserved hypothetical protein
	TVAG_175640	5.3436	conserved hypothetical protein
	TVAG_445140	5.33783	amino acid transporter, putative
	TVAG_136210	5.33753	alanine aminotransferase, putative
	TVAG_418170	5.33318	conserved hypothetical protein
	TVAG_499840	5.30987	conserved hypothetical protein
	TVAG_225890	5.30531	Phosphonates import ATP-binding protein phnC, putative
	TVAG_452090	5.30045	ankyrin repeat domain protein, putative
	TVAG_146420	5.29571	conserved hypothetical protein
	TVAG_433470	5.29458	aldehyde oxidase, putative
	TVAG_147150	5.29095	ankyrin repeat-containing protein, putative
	TVAG_255660	5.2804	conserved hypothetical protein
	TVAG_126720	5.27698	conserved hypothetical protein
	TVAG_000480	5.2766	conserved hypothetical protein
	TVAG_310180	5.27322	ankyrin 2,3/unc44, putative
	TVAG_226520	5.26498	conserved hypothetical protein
	TVAG_097730	5.25527	conserved hypothetical protein
	TVAG_011100	5.24268	conserved hypothetical protein
	TVAG_120970	5.24052	conserved hypothetical protein
	TVAG_223730	5.23768	ankyrin, putative
	TVAG_004760	5.23761	conserved hypothetical protein
	TVAG_431840	5.2367	conserved hypothetical protein
	TVAG_103460	5.23446	conserved hypothetical protein
	TVAG_205520	5.23266	conserved hypothetical protein
	TVAG_063860	5.21628	ankyrin repeat domain protein, putative
	TVAG_215940	5.21382	conserved hypothetical protein
	TVAG_248320	5.20651	conserved hypothetical protein
	TVAG_094370	5.20351	conserved hypothetical protein
	TVAG_477950	5.18646	conserved hypothetical protein
	TVAG_288640	5.18601	conserved hypothetical protein
	TVAG_112770	5.18178	tankyrase, putative
	TVAG_000310	5.17744	conserved hypothetical protein
	TVAG_088570	5.17369	leucine-rich repeat protein, BspA family
	TVAG_166120	5.17369	ankyrin repeat-containing protein, putative
	TVAG_362860	5.17369	carmil, putative
	TVAG_300180	5.16225	serine/threonine-protein kinase ripk4, putative
	TVAG_440460	5.16005	conserved hypothetical protein
	TVAG_403630	5.15192	conserved hypothetical protein
	TVAG_240230	5.15158	conserved hypothetical protein
	TVAG_186740	5.13665	UDP-glucose 4-epimerase, putative
	TVAG_320350	5.13403	conserved hypothetical protein
	TVAG_062770	5.12038	ubiquitin, putative
	TVAG_287920	5.10877	leucine-rich repeat protein, BspA family
	TVAG_072530	5.09708	conserved hypothetical protein
	TVAG_365620	5.09652	ankyrin, putative
	TVAG_485870	5.09351	conserved hypothetical protein
	TVAG_097970	5.08142	tankyrase, putative
	TVAG_262780	5.08103	conserved hypothetical protein
	TVAG_423030	5.07658	tankyrase, putative
	TVAG_547930	5.06707	28S ribosomal RNA
	TVAG_122740	5.06679	ankyrin, putative
	TVAG_383070	5.06072	conserved hypothetical protein
	TVAG_058780	5.05659	ankyrin repeat-containing protein, putative
	TVAG_386770	5.05595	conserved hypothetical protein
	TVAG_139510	5.05005	conserved hypothetical protein
	TVAG_354420	5.05005	sugar transporter, putative
	TVAG_134020	5.02457	conserved hypothetical protein
	TVAG_579020	5.02203	conserved hypothetical protein
	TVAG_306870	5.02055	conserved hypothetical protein
	TVAG_568730	5.01906	conserved hypothetical protein
	TVAG_244560	5.01302	conserved hypothetical protein
	TVAG_199920	5.00978	conserved hypothetical protein
	TVAG_460630	4.99552	conserved hypothetical protein
	TVAG_424070	4.99272	conserved hypothetical protein
	TVAG_129840	4.98965	hypothetical protein
	TVAG_232430	4.9887	multidrug resistance pump, putative
	TVAG_456550	4.98481	adenylate and guanylate cyclases, putative
	TVAG_514370	4.98345	conserved hypothetical protein
	TVAG_005400	4.97649	conserved hypothetical protein
	TVAG_121190	4.9751	conserved hypothetical protein
	TVAG_476990	4.975	myo-inositol-1 phosphate synthase, putative
	TVAG_272280	4.96753	ankyrin repeat-containing protein, putative
	TVAG_211590	4.96386	protein ssnA, putative
	TVAG_332590	4.96328	conserved hypothetical protein
	TVAG_063870	4.95928	ankyrin 2,3/unc44, putative
	TVAG_030830	4.95133	Clan MA, family M8, leishmanolysin-like protein
	TVAG_067700	4.94671	conserved hypothetical protein
	TVAG_224040	4.94392	phosphoserine aminotransferase, putative
	TVAG_450610	4.94314	conserved hypothetical protein
	TVAG_185910	4.93902	ankyrin repeat-containing protein, putative
	TVAG_195430	4.93302	ankyrin repeat-containing protein, putative
	TVAG_457220	4.93141	adenylate cyclase type, putative
	TVAG_248300	4.91421	ankyrin repeat-containing protein, putative
	TVAG_250830	4.91255	gamma-gliadin precursor, putative
	TVAG_201630	4.90553	conserved hypothetical protein
	TVAG_119210	4.90501	ankyrin repeat and FYVE domain containing protein, putative
	TVAG_025910	4.90486	glutamate dehydrogenase, putative
	TVAG_319530	4.90399	histone-lysine N-methyltransferase, bat/ehmt, putative
	TVAG_248310	4.90086	cardiac ankyrin repeat protein, putative
	TVAG_339240	4.88978	serine/threonine-protein kinase ripk4, putative
	TVAG_126260	4.88843	ankyrin 2,3/unc44, putative
	TVAG_083710	4.88339	ubiquitin-protein ligase, putative
	TVAG_085890	4.88147	conserved hypothetical protein
	TVAG_474780	4.88141	conserved hypothetical protein
	TVAG_551970	4.87602	conserved hypothetical protein
	TVAG_281000	4.87417	conserved hypothetical protein
	TVAG_305420	4.86266	E3 ubiquitin ligase, putative
	TVAG_483700	4.8618	conserved hypothetical protein
	TVAG_408680	4.83517	conserved hypothetical protein
	TVAG_472460	4.83517	conserved hypothetical protein
	TVAG_409130	4.82651	conserved hypothetical protein
	TVAG_425520	4.8167	conserved hypothetical protein
	TVAG_524400	4.81212	conserved hypothetical protein
	TVAG_306500	4.796	hypothetical protein
	TVAG_246910	4.78328	conserved hypothetical protein
	TVAG_498670	4.78325	ankyrin repeat-containing protein, putative
	TVAG_127280	4.76057	conserved hypothetical protein
	TVAG_477160	4.76057	ga binding protein beta chain, putative
	TVAG_464250	4.75669	glycine-rich RNA-binding protein, putative
	TVAG_116370	4.75392	plastin, putative
	TVAG_076870	4.75073	hypothetical protein
	TVAG_072730	4.74318	Clan SC, family S33, methylesterase-like serine peptidase
	TVAG_542660	4.72999	conserved hypothetical protein
	TVAG_096520	4.72514	pyruvate-flavodoxin oxidoreductase, putative
	TVAG_167210	4.71487	conserved hypothetical protein
	TVAG_064400	4.6998	conserved hypothetical protein
	TVAG_050180	4.69959	modulator of drug activity B, putative
	TVAG_191240	4.69886	conserved hypothetical protein
	TVAG_359920	4.68282	tankyrase, putative
	TVAG_456350	4.68207	MYB37, putative
	TVAG_528420	4.67557	conserved hypothetical protein
	TVAG_521370	4.66701	conserved hypothetical protein
	TVAG_193470	4.66447	conserved hypothetical protein
	TVAG_046120	4.664	ankyrin repeat-containing protein, putative
	TVAG_025980	4.64371	glutamate dehydrogenase, putative
	TVAG_279740	4.63556	conserved hypothetical protein
	TVAG_452360	4.62924	conserved hypothetical protein
	TVAG_166740	4.62528	conserved hypothetical protein
	TVAG_187380	4.61965	conserved hypothetical protein
	TVAG_441090	4.61359	conserved hypothetical protein
	TVAG_339230	4.6115	ankyrin, putative
	TVAG_070490	4.60588	kelch repeat domain, putative
	TVAG_101890	4.60194	adenylate cyclase type IX, putative
	TVAG_452710	4.58989	ankyrin repeat-containing protein, putative
	TVAG_423020	4.584	ion channel nompc, putative
	TVAG_414050	4.58284	conserved hypothetical protein
	TVAG_070190	4.58031	ankyrin repeat and socs box protein, putative
	TVAG_271290	4.57664	conserved hypothetical protein
	TVAG_199450	4.56444	leucine-rich repeat protein, BspA family
	TVAG_115450	4.56291	ankyrin repeat-containing protein, putative
	TVAG_437920	4.56073	leucine-rich repeat protein, BspA family
	TVAG_099570	4.54138	phosphoserine aminotransferase, putative
	TVAG_385600	4.53967	breast cancer suppressor candidate 1,bcsc-1, putative
	TVAG_262450	4.53921	conserved hypothetical protein
	TVAG_049750	4.5296	ankyrin repeat-cotaining protein, putative
	TVAG_071080	4.51681	cysteine synthase, putative
	TVAG_413310	4.51356	conserved hypothetical protein
	TVAG_491380	4.51209	conserved hypothetical protein
	TVAG_244680	4.50461	conserved hypothetical protein
	TVAG_262350	4.50095	ankyrin repeat domain protein, putative
	TVAG_545230	4.5005	conserved hypothetical protein
	TVAG_079290	4.49928	tankyrase, putative
	TVAG_195840	4.49803	conserved hypothetical protein
	TVAG_120280	4.49343	conserved hypothetical protein
	TVAG_291510	4.4921	ankyrin repeat-containing protein, putative
	TVAG_272220	4.48735	conserved hypothetical protein
	TVAG_491330	4.48356	conserved hypothetical protein
	TVAG_367650	4.48349	ABC transporter, putative
	TVAG_111260	4.48245	conserved hypothetical protein
	TVAG_038200	4.4778	transketolase, putative
	TVAG_361010	4.47608	conserved hypothetical protein
	TVAG_221610	4.47181	ankyrin repeat domain protein, putative
	TVAG_345640	4.47044	conserved hypothetical protein
	TVAG_148660	4.46992	fetal globin-inducing factor, putative
	TVAG_083240	4.4639	DNA-binding protein reb1, putative
	TVAG_125430	4.46291	conserved hypothetical protein
	TVAG_044310	4.46248	xanthine dehydrogenase, putative
	TVAG_340960	4.43432	conserved hypothetical protein
	TVAG_036990	4.4334	conserved hypothetical protein
	TVAG_019820	4.42587	conserved hypothetical protein
	TVAG_435550	4.41674	conserved hypothetical protein
	TVAG_304530	4.40722	conserved hypothetical protein
	TVAG_411220	4.39642	N-ethylmaleimide reductase, putative
	TVAG_601500	4.39493	conserved hypothetical protein
	TVAG_236650	4.38952	amino acid transporter, putative
	TVAG_248280	4.38343	gram-negative bacteria binding protein, putative
	TVAG_343700	4.37103	ankyrin repeat-containing protein, putative
	TVAG_351450	4.37074	ankyrin repeat-rich membrane-spanning protein, putative
	TVAG_267840	4.36274	leucine-rich repeat protein, BspA family
	TVAG_071070	4.34787	phosphatidic acid phosphatase, putative
	TVAG_090760	4.34609	conserved hypothetical protein
	TVAG_251570	4.33783	Clan SC, family S33, methylesterase-like serine peptidase
	TVAG_586650	4.33096	conserved hypothetical protein
	TVAG_103330	4.32596	ankyrin 2,3/unc44, putative
	TVAG_003880	4.32564	conserved hypothetical protein
	TVAG_560660	4.32471	conserved hypothetical protein
	TVAG_471500	4.31716	conserved hypothetical protein
	TVAG_230610	4.31603	glycerol-3-phosphate dehydrogenase, putative
	TVAG_462960	4.30227	ankyrin, putative
	TVAG_460240	4.29867	ankyrin repeat-containing protein, putative
	TVAG_455680	4.29349	malate and lactate dehydrogenase, putative
	TVAG_188760	4.29303	ankyrin repeat-cotaining protein, putative
	TVAG_306530	4.28194	conserved hypothetical protein
	TVAG_468230	4.27873	dihydropyrimidine dehydrogenase, putative
	TVAG_328450	4.25231	Clan CD, family C13, legumain-like cysteine peptidase
	TVAG_585250	4.25111	conserved hypothetical protein
	TVAG_210070	4.23674	conserved hypothetical protein
	TVAG_275460	4.22185	CAMK family protein kinase
	TVAG_367560	-3.6276	conserved hypothetical protein
	TVAG_178350	-3.66474	nucleotide binding protein, putative
	TVAG_120290	-3.75798	ubiquitin, putative
	TVAG_265490	-3.77267	ankyrin repeat-containing protein, putative
	TVAG_225560	-3.90434	hypothetical protein
	TVAG_249650	-3.92185	conserved hypothetical protein
	TVAG_561320	-3.94497	conserved hypothetical protein
	TVAG_037620	-3.94717	conserved hypothetical protein
	TVAG_468400	-3.95844	conserved hypothetical protein
	TVAG_457310	-4.01391	hypothetical protein
	TVAG_174920	-4.06815	conserved hypothetical protein
	TVAG_119760	-4.09993	r2r3-MYB transcription factor, putative
	TVAG_230460	-4.33832	5.8S ribosomal RNA
	TVAG_328540	-4.56092	conserved hypothetical protein
	TVAG_413120	-4.92888	MYB, putative
	TVAG_120440	-4.97147	ubiquitin, putative
	TVAG_120450	-4.97147	ubiquitin, putative
	TVAG_124410	-4.98208	50S ribosomal protein l37ae, putative
	TVAG_181430	-5.00359	conserved hypothetical protein
	TVAG_540280	-5.00359	conserved hypothetical protein
	TVAG_597380	-5.00359	conserved hypothetical protein
	TVAG_292890	-5.06267	conserved hypothetical protein
	TVAG_091830	-5.18995	modulator of drug activity B, putative
	TVAG_045520	-5.23239	conserved hypothetical protein
	TVAG_599260	-5.48853	conserved hypothetical protein
	TVAG_525300	-6.43085	conserved hypothetical protein
	TVAG_565430	-6.76639	conserved hypothetical protein
	TVAG_163330	-8.60877	hypothetical protein
	TVAG_538530	-9.81572	conserved hypothetical protein
	TVAG_351040	-10.9676	conserved hypothetical protein
	TVAG_333730	-10.9801	conserved hypothetical protein
	TVAG_067710	-11.0646	conserved hypothetical protein
	TVAG_055860	-11.1324	conserved hypothetical protein
	TVAG_151530	-11.1546	conserved hypothetical protein
	TVAG_408980	-11.1827	conserved hypothetical protein
	TVAG_590130	-11.216	28S ribosomal RNA
	TVAG_568030	-11.2997	conserved hypothetical protein
	TVAG_510290	-11.3104	conserved hypothetical protein
	TVAG_142790	-11.3432	conserved hypothetical protein
	TVAG_247020	-11.447	conserved hypothetical protein
	TVAG_472890	-11.5457	conserved hypothetical protein
	TVAG_589900	-11.5499	conserved hypothetical protein
	TVAG_346640	-11.6222	conserved hypothetical protein
	TVAG_524020	-11.857	glycine-rich cell wall structural protein 1 precursor, putative
	TVAG_545960	-11.9171	conserved hypothetical protein
	TVAG_558090	-11.9185	conserved hypothetical protein
	TVAG_606100	-12.1939	conserved hypothetical protein
	TVAG_273410	-12.2612	conserved hypothetical protein
	TVAG_605680	-12.3178	conserved hypothetical protein
	TVAG_135350	-12.3297	conserved hypothetical protein
	TVAG_527230	-12.3481	conserved hypothetical protein
	TVAG_052620	-12.3713	conserved hypothetical protein
	TVAG_012790	-12.4864	conserved hypothetical protein
	TVAG_083700	-13.1733	60S ribosomal protein L37a, putative
	TVAG_030200	-13.3515	conserved hypothetical protein
	TVAG_404630	-13.3529	Cytadherence high molecular weight protein, putative
	TVAG_417340	-13.6565	conserved hypothetical protein
	TVAG_520180	-13.6882	conserved hypothetical protein
	TVAG_272980	-13.9118	40S ribosomal protein S24, putative
	TVAG_328790	-14.1334	conserved hypothetical protein
	TVAG_543360	-14.2651	16S ribosomal RNA
	TVAG_584850	-14.2865	conserved hypothetical protein
