# Supplementary material for: Epigenome mapping highlights chromatin-mediated gene regulation in the protozoan parasite Trichomonas vaginalis
Source: Sci Rep. 2017 Mar 27;7:45365. doi: 10.1038/srep45365 (PMC5366954; doi:10.1038/srep45365)
Supplement: Supplementary Dataset 3 [file srep45365-s4.xls]

## Sheet: Sheet1
	Supplementary Dataset 3. Genes exhibiting more than 1.5-fold changes in H3K4me3 levels between DMSO- and apicidin-treated T. vaginalis with an adjusted p-value less than 0.05.
			* Fold change: apicidine-treated T. vaginalis/DMSO-treated T. vaginalis
	Gene ID	* Fold Change (log2)	Description
	TVAG_285680	8.60199	conserved hypothetical protein
	TVAG_176420	7.79036	conserved hypothetical protein
	TVAG_004630	7.5187	conserved hypothetical protein
	TVAG_319510	7.25724	conserved hypothetical protein
	TVAG_429210	7.10628	conserved hypothetical protein
	TVAG_046810	7.02443	conserved hypothetical protein
	TVAG_128520	7.02443	conserved hypothetical protein
	TVAG_085800	6.93766	conserved hypothetical protein
	TVAG_380510	6.93766	conserved hypothetical protein
	TVAG_462720	6.93766	fibronectin type 3 and ankyrin repeat domains, putative
	TVAG_222060	6.84534	conserved hypothetical protein
	TVAG_337600	6.84534	conserved hypothetical protein
	TVAG_438300	6.84534	tRNA-Thr (anticodon: TGT)
	TVAG_188000	6.7467	ankyrin repeat and FYVE domain cotaining protein, putative
	TVAG_261520	6.7467	conserved hypothetical protein
	TVAG_418190	6.7467	conserved hypothetical protein
	TVAG_083930	6.64082	conserved hypothetical protein
	TVAG_178300	6.64082	conserved hypothetical protein
	TVAG_179330	6.64082	conserved hypothetical protein
	TVAG_295510	6.64082	conserved hypothetical protein
	TVAG_304670	6.64082	harmonin-interacting ankyrin-repeat containing protein (harp), sans, putative
	TVAG_321280	6.64082	conserved hypothetical protein
	TVAG_331220	6.64082	tRNA-Arg (anticodon: TCT)
	TVAG_443600	6.64082	fetal globin-inducing factor, putative
	TVAG_057240	6.52654	conserved hypothetical protein
	TVAG_288670	6.52654	conserved hypothetical protein
	TVAG_360670	6.52654	tRNA-Thr (anticodon: TGT)
	TVAG_499560	6.52654	tRNA-Leu (anticodon: AAG)
	TVAG_604750	6.52654	conserved hypothetical protein
	TVAG_032030	6.40243	conserved hypothetical protein
	TVAG_062840	6.40243	conserved hypothetical protein
	TVAG_196750	6.40243	conserved hypothetical protein
	TVAG_220690	6.40243	conserved hypothetical protein
	TVAG_366500	6.40243	conserved hypothetical protein
	TVAG_211740	5.95818	MYB-1, putative
	TVAG_175710	5.68245	conserved hypothetical protein
	TVAG_215140	5.18729	conserved hypothetical protein
	TVAG_042310	4.98715	conserved hypothetical protein
	TVAG_254550	4.75004	conserved hypothetical protein
	TVAG_070710	4.66092	leucine-rich repeat protein, BspA family
	TVAG_461170	4.58636	conserved hypothetical protein
	TVAG_388360	4.53781	conserved hypothetical protein
	TVAG_250830	4.49914	gamma-gliadin precursor, putative
	TVAG_121920	4.45223	conserved hypothetical protein
	TVAG_438220	4.40045	conserved hypothetical protein
	TVAG_021740	4.35972	calcineurin B subunit, putative
	TVAG_228110	4.33766	conserved hypothetical protein
	TVAG_250810	4.30274	conserved hypothetical protein
	TVAG_297190	4.27908	ankyrin repeat-containing protein, putative
	TVAG_219780	4.25577	conserved hypothetical protein
	TVAG_116200	4.23935	conserved hypothetical protein
	TVAG_047320	4.21198	conserved hypothetical protein
	TVAG_202310	4.17948	conserved hypothetical protein
	TVAG_389760	4.17112	glucose-6-phosphate isomerase, putative
	TVAG_021090	4.15889	hypothetical protein
	TVAG_009320	4.15426	conserved hypothetical protein
	TVAG_145450	4.15426	tRNA-His (anticodon: GTG)
	TVAG_382740	4.15426	conserved hypothetical protein
	TVAG_368220	4.14071	conserved hypothetical protein
	TVAG_093680	4.11759	2,4-dienoyl-CoA reductase [NADPH], putative
	TVAG_147490	4.10235	conserved hypothetical protein
	TVAG_165250	4.09225	conserved hypothetical protein
	TVAG_169800	4.02777	MYB72, putative
	TVAG_210000	4.01762	conserved hypothetical protein
	TVAG_148650	4.01761	conserved hypothetical protein
	TVAG_354140	4.01379	pc-MYB2, putative
	TVAG_237940	4.00484	conserved hypothetical protein
	TVAG_063370	4.00444	r2r3-MYB transcription factor, putative
	TVAG_005400	3.99229	conserved hypothetical protein
	TVAG_250600	3.96163	conserved hypothetical protein
	TVAG_190370	3.95478	conserved hypothetical protein
	TVAG_300730	3.94862	conserved hypothetical protein
	TVAG_389140	3.94411	conserved hypothetical protein
	TVAG_409770	3.92017	MYB37, putative
	TVAG_313320	3.86666	conserved hypothetical protein
	TVAG_510080	3.86666	conserved hypothetical protein
	TVAG_056580	3.8418	conserved hypothetical protein
	TVAG_459100	3.81712	conserved hypothetical protein
	TVAG_210970	3.79969	leucine-rich repeat protein, BspA family
	TVAG_151830	3.78481	dihydroorotate dehydrogenase, putative
	TVAG_302480	3.78111	conserved hypothetical protein
	TVAG_218940	3.77418	conserved hypothetical protein
	TVAG_196990	3.76636	conserved hypothetical protein
	TVAG_145830	3.75071	multidrug resistance protein 1, 2, putative
	TVAG_499630	3.72237	conserved hypothetical protein
	TVAG_032450	3.69735	Clan MA, family M8, leishmanolysin-like metallopeptidase
	TVAG_386490	3.68462	conserved hypothetical protein
	TVAG_129470	3.67278	conserved hypothetical protein
	TVAG_437250	3.67126	conserved hypothetical protein
	TVAG_174180	3.65985	ubiquitin, putative
	TVAG_176670	3.65871	C-MYB, putative
	TVAG_023990	3.64664	lim domain, putative
	TVAG_053420	3.63414	calcyphosine/tpp, putative
	TVAG_476040	3.63372	conserved hypothetical protein
	TVAG_495140	3.62437	conserved hypothetical protein
	TVAG_495530	3.61495	conserved hypothetical protein
	TVAG_228050	3.61344	leucine-rich repeat protein, BspA family
	TVAG_033900	3.60572	conserved hypothetical protein
	TVAG_062090	3.60572	conserved hypothetical protein
	TVAG_293470	3.60572	conserved hypothetical protein
	TVAG_508940	3.60572	conserved hypothetical protein
	TVAG_562980	3.60572	conserved hypothetical protein
	TVAG_041140	3.55985	conserved hypothetical protein
	TVAG_248320	3.54437	conserved hypothetical protein
	TVAG_165530	3.53244	STE family protein kinase
	TVAG_229100	3.52659	conserved hypothetical protein
	TVAG_050200	3.51454	conserved hypothetical protein
	TVAG_114240	3.50537	conserved hypothetical protein
	TVAG_351400	3.48791	r2r3-MYB transcription factor, putative
	TVAG_237070	3.48237	AP-2 complex subunit beta-1, putative
	TVAG_103470	3.47009	CAMK family protein kinase
	TVAG_071790	3.46203	hypothetical protein
	TVAG_103740	3.44923	conserved hypothetical protein
	TVAG_511810	3.4374	conserved hypothetical protein
	TVAG_482140	3.41863	MYB-1, putative
	TVAG_145600	3.41723	conserved hypothetical protein
	TVAG_450010	3.41612	conserved hypothetical protein
	TVAG_468610	3.4071	calmodulin, putative
	TVAG_289630	3.40541	RAB-18, putative
	TVAG_254910	3.39213	modulator of drug activity B, putative
	TVAG_041660	3.37347	conserved hypothetical protein
	TVAG_424080	3.37306	conserved hypothetical protein
	TVAG_042970	3.37206	conserved hypothetical protein
	TVAG_020320	3.36642	conserved hypothetical protein
	TVAG_425590	3.3556	CAMK family protein kinase
	TVAG_315750	3.35557	Rab32, putative
	TVAG_099110	3.33062	conserved hypothetical protein
	TVAG_117110	3.31824	nucleolar protein c7c, putative
	TVAG_125420	3.31767	conserved hypothetical protein
	TVAG_280460	3.31097	CAMK family protein kinase
	TVAG_394080	3.29649	leucine-rich repeat protein, BspA family
	TVAG_060450	3.28931	conserved hypothetical protein
	TVAG_051310	3.28524	conserved hypothetical protein
	TVAG_398500	3.27949	DNA-binding protein eta2, putative
	TVAG_188700	3.26716	conserved hypothetical protein
	TVAG_393030	3.26541	conserved hypothetical protein
	TVAG_359940	3.25999	conserved hypothetical protein
	TVAG_211550	3.22911	conserved hypothetical protein
	TVAG_008110	3.2258	homeobox protein knotted-1, putative
	TVAG_394370	3.22105	conserved hypothetical protein
	TVAG_019820	3.21678	conserved hypothetical protein
	TVAG_417910	3.21278	conserved hypothetical protein
	TVAG_055970	3.2123	conserved hypothetical protein
	TVAG_274810	3.17577	conserved hypothetical protein
	TVAG_275170	3.16602	conserved hypothetical protein
	TVAG_193470	3.1501	conserved hypothetical protein
	TVAG_356490	3.14947	conserved hypothetical protein
	TVAG_179940	3.13704	conserved hypothetical protein
	TVAG_251560	3.13696	CAMK family protein kinase
	TVAG_311530	3.13676	conserved hypothetical protein
	TVAG_373440	3.13382	conserved hypothetical protein
	TVAG_198890	3.12962	conserved hypothetical protein
	TVAG_168490	3.12866	conserved hypothetical protein
	TVAG_016750	3.12776	conserved hypothetical protein
	TVAG_413190	3.1277	conserved hypothetical protein
	TVAG_065800	3.12319	conserved hypothetical protein
	TVAG_009510	3.11197	conserved hypothetical protein
	TVAG_179670	3.11067	conserved hypothetical protein
	TVAG_421520	3.11063	MYB3r3, putative
	TVAG_089610	3.0999	conserved hypothetical protein
	TVAG_577400	3.09608	conserved hypothetical protein
	TVAG_162670	3.09562	conserved hypothetical protein
	TVAG_438320	3.07833	conserved hypothetical protein
	TVAG_155240	3.07138	adenylate cyclase type IX, putative
	TVAG_221900	3.05927	conserved hypothetical protein
	TVAG_494970	3.0585	conserved hypothetical protein
	TVAG_505880	3.05166	conserved hypothetical protein
	TVAG_237720	3.0451	DNA-binding protein reb1, putative
	TVAG_309720	3.0387	thioredoxin, putative
	TVAG_182270	3.02925	CAMK family protein kinase
	TVAG_265820	3.01787	conserved hypothetical protein
	TVAG_201620	2.99854	glutamate dehydrogenase, putative
	TVAG_124950	2.99724	conserved hypothetical protein
	TVAG_334750	2.99307	conserved hypothetical protein
	TVAG_436560	2.99069	tropomyosin alpha-3 chain, putative
	TVAG_137840	2.98319	conserved hypothetical protein
	TVAG_188240	2.98078	leucine-rich repeat protein, BspA family
	TVAG_018380	2.97433	ubiquitin, putative
	TVAG_476540	2.97255	MYB-1, putative
	TVAG_255400	2.96549	MYB124, putative
	TVAG_330590	2.95973	conserved hypothetical protein
	TVAG_338780	2.9541	DNA-binding protein reb1, putative
	TVAG_034880	2.94693	Clan IH, family I25, phytocystatin-like peptidase inhibitor
	TVAG_588690	2.94513	conserved hypothetical protein
	TVAG_073430	2.94178	MYB, putative
	TVAG_114720	2.93913	salivary glue protein Sgs-3 precursor, putative
	TVAG_019490	2.92724	conserved hypothetical protein
	TVAG_425930	2.9243	serine/threonine-protein kinase ripk4, putative
	TVAG_148330	2.91997	conserved hypothetical protein
	TVAG_036800	2.91842	conserved hypothetical protein
	TVAG_375760	2.90164	SNAP190, putative
	TVAG_061680	2.89709	conserved hypothetical protein
	TVAG_383330	2.89303	calcium binding proteins, putative
	TVAG_255880	2.88324	conserved hypothetical protein
	TVAG_264270	2.88216	conserved hypothetical protein
	TVAG_145460	2.87922	pc-MYB2, putative
	TVAG_233750	2.87674	conserved hypothetical protein
	TVAG_480690	2.87611	conserved hypothetical protein
	TVAG_167770	2.87289	conserved hypothetical protein
	TVAG_051980	2.86375	conserved hypothetical protein
	TVAG_262540	2.84467	conserved hypothetical protein
	TVAG_256100	2.84142	conserved hypothetical protein
	TVAG_239990	2.83415	malate dehydrogenase, putative
	TVAG_036980	2.82539	conserved hypothetical protein
	TVAG_362590	2.81678	MYB-1, putative
	TVAG_169980	2.80914	leucine-rich repeat protein, BspA family
	TVAG_202250	2.79971	MYB37, putative
	TVAG_150680	2.78721	RAB, putative
	TVAG_228450	2.77614	Clan CA, family C1, cathepsin L-like cysteine peptidase
	TVAG_175380	2.76446	conserved hypothetical protein
	TVAG_030540	2.76138	conserved hypothetical protein
	TVAG_487120	2.75841	multidrug resistance pump, putative
	TVAG_399520	2.7569	2,4-dienoyl-CoA reductase [NADPH], putative
	TVAG_258480	2.75662	conserved hypothetical protein
	TVAG_384670	2.75492	conserved hypothetical protein
	TVAG_452260	2.75287	MYB3r3, putative
	TVAG_475110	2.74261	conserved hypothetical protein
	TVAG_418840	2.74115	m-phase inducer phosphatase, putative
	TVAG_290160	2.73866	conserved hypothetical protein
	TVAG_489130	2.73866	conserved hypothetical protein
	TVAG_246270	2.73212	conserved hypothetical protein
	TVAG_104840	2.73203	CAMK family protein kinase
	TVAG_170100	2.7312	conserved hypothetical protein
	TVAG_346300	2.73019	methyltransferase, putative
	TVAG_291130	2.72985	conserved hypothetical protein
	TVAG_338220	2.72796	conserved hypothetical protein
	TVAG_145700	2.7275	S-adenosylmethionine synthetase, putative
	TVAG_185460	2.72641	conserved hypothetical protein
	TVAG_302350	2.72109	conserved hypothetical protein
	TVAG_010620	2.71732	conserved hypothetical protein
	TVAG_032700	2.71595	chloride channel, putative
	TVAG_097740	2.71075	conserved hypothetical protein
	TVAG_214320	2.70134	conserved hypothetical protein
	TVAG_275430	2.69545	conserved hypothetical protein
	TVAG_081090	2.69166	conserved hypothetical protein
	TVAG_254970	2.68668	conserved hypothetical protein
	TVAG_163010	2.68449	conserved hypothetical protein
	TVAG_209260	2.6823	WD-repeat protein, putative
	TVAG_082200	2.67701	leucine-rich repeat protein, BspA family
	TVAG_485870	2.6765	conserved hypothetical protein
	TVAG_472000	2.67177	meiosis-specific crossover protein Msh5 (mutS homolog)
	TVAG_025160	2.6701	conserved hypothetical protein
	TVAG_382540	2.66828	CAMK family protein kinase
	TVAG_079310	2.65944	conserved hypothetical protein
	TVAG_587490	2.65632	conserved hypothetical protein
	TVAG_274590	2.65612	conserved hypothetical protein
	TVAG_055680	2.64749	conserved hypothetical protein
	TVAG_479820	2.64725	leucine-rich repeat protein, BspA family
	TVAG_449260	2.63722	conserved hypothetical protein
	TVAG_139740	2.63317	ubiquitin, putative
	TVAG_146120	2.63033	conserved hypothetical protein
	TVAG_479340	2.62667	calcium binding proteins, putative
	TVAG_334030	2.62012	conserved hypothetical protein
	TVAG_438410	2.62004	conserved hypothetical protein
	TVAG_025510	2.61956	glabrous, putative
	TVAG_373330	2.6145	MYB3r3, putative
	TVAG_071620	2.61226	conserved hypothetical protein
	TVAG_263890	2.60845	conserved hypothetical protein
	TVAG_124020	2.60348	conserved hypothetical protein
	TVAG_193650	2.59899	conserved hypothetical protein
	TVAG_211930	2.59669	conserved hypothetical protein
	TVAG_411760	2.59212	conserved hypothetical protein
	TVAG_041470	2.58771	mitogen activated protein kinase kinase, putative
	TVAG_493390	2.58573	conserved hypothetical protein
	TVAG_367650	2.58502	ABC transporter, putative
	TVAG_212350	2.5847	conserved hypothetical protein
	TVAG_039280	2.58069	Clan MA, family M8, leishmanolysin-like protein
	TVAG_146880	2.57216	conserved hypothetical protein
	TVAG_058420	2.56998	sucrose transport protein, putative
	TVAG_020930	2.56632	conserved hypothetical protein
	TVAG_262490	2.56522	conserved hypothetical protein
	TVAG_384160	2.56262	conserved hypothetical protein
	TVAG_224040	2.56073	phosphoserine aminotransferase, putative
	TVAG_252990	2.55645	conserved hypothetical protein
	TVAG_229420	2.55515	conserved hypothetical protein
	TVAG_177310	2.55309	conserved hypothetical protein
	TVAG_309060	2.55136	conserved hypothetical protein
	TVAG_451250	2.5508	kelch repeat protein, putative
	TVAG_337760	2.54949	conserved hypothetical protein
	TVAG_478800	2.54761	conserved hypothetical protein
	TVAG_082160	2.54583	conserved hypothetical protein
	TVAG_090130	2.54129	conserved hypothetical protein
	TVAG_274160	2.538	conserved hypothetical protein
	TVAG_201630	2.53638	conserved hypothetical protein
	TVAG_421210	2.53405	conserved hypothetical protein
	TVAG_302490	2.53267	conserved hypothetical protein
	TVAG_447560	2.53181	BAS1, putative
	TVAG_225240	2.52854	ankyrin repeat-containing protein, putative
	TVAG_339910	2.52789	conserved hypothetical protein
	TVAG_147500	2.52693	conserved hypothetical protein
	TVAG_444820	2.51829	conserved hypothetical protein
	TVAG_444990	2.51136	conserved hypothetical protein
	TVAG_223700	2.50948	MYB37, putative
	TVAG_232840	2.50861	thioredoxin, putative
	TVAG_025050	2.50614	CAMK family protein kinase
	TVAG_358810	2.50081	conserved hypothetical protein
	TVAG_149050	2.49648	conserved hypothetical protein
	TVAG_414160	2.4926	conserved hypothetical protein
	TVAG_169810	2.48847	conserved hypothetical protein
	TVAG_392770	2.48743	conserved hypothetical protein
	TVAG_386520	2.48553	conserved hypothetical protein
	TVAG_076830	2.47734	conserved hypothetical protein
	TVAG_226740	2.47165	conserved hypothetical protein
	TVAG_224460	2.47147	cenpa protein, putative
	TVAG_334760	2.45883	conserved hypothetical protein
	TVAG_087640	2.45702	conserved hypothetical protein
	TVAG_212320	2.45422	GTP-binding protein ypt11, putative
	TVAG_486620	2.45319	conserved hypothetical protein
	TVAG_453560	2.44474	conserved hypothetical protein
	TVAG_409590	2.43015	CAMK family protein kinase
	TVAG_368760	2.42768	2-deoxyglucose-6-phosphate phosphatase, putative
	TVAG_463780	2.42534	conserved hypothetical protein
	TVAG_185520	2.42499	conserved hypothetical protein
	TVAG_330190	2.41539	conserved hypothetical protein
	TVAG_405410	2.41204	conserved hypothetical protein
	TVAG_158680	2.40971	leucine-rich repeat protein, BspA family
	TVAG_048030	2.40959	conserved hypothetical protein
	TVAG_145610	2.40669	conserved hypothetical protein
	TVAG_123530	2.40385	leucine-rich repeat protein, BspA family
	TVAG_202070	2.39983	conserved hypothetical protein
	TVAG_361570	2.3988	conserved hypothetical protein
	TVAG_079440	2.39844	conserved hypothetical protein
	TVAG_474910	2.39844	conserved hypothetical protein
	TVAG_196980	2.39633	r2r3-MYB transcription factor, putative
	TVAG_123870	2.39581	conserved hypothetical protein
	TVAG_031840	2.39039	conserved hypothetical protein
	TVAG_251470	2.39039	conserved hypothetical protein
	TVAG_165300	2.3885	Clan SC, family S33, methylesterase-like serine peptidase
	TVAG_199390	2.38624	leucine-rich repeat protein, BspA family
	TVAG_186740	2.38189	UDP-glucose 4-epimerase, putative
	TVAG_453040	2.38181	S-adenosylmethionine synthetase, putative
	TVAG_215270	2.36892	conserved hypothetical protein
	TVAG_194170	2.36238	conserved hypothetical protein
	TVAG_495650	2.36073	estrogen nuclear receptor coactivator, putative
	TVAG_109010	2.3597	conserved hypothetical protein
	TVAG_415010	2.35924	conserved hypothetical protein
	TVAG_076930	2.35734	conserved hypothetical protein
	TVAG_244420	2.35649	conserved hypothetical protein
	TVAG_011240	2.35508	conserved hypothetical protein
	TVAG_278570	2.35498	leucine-rich repeat protein, BspA family
	TVAG_272480	2.35404	conserved hypothetical protein
	TVAG_102740	2.35333	conserved hypothetical protein
	TVAG_348430	2.35129	leucine-rich repeat protein, BspA family
	TVAG_170510	2.34922	conserved hypothetical protein
	TVAG_124820	2.34876	CAMK family protein kinase
	TVAG_290610	2.34598	conserved hypothetical protein
	TVAG_391870	2.34196	threonine synthase, putative
	TVAG_176500	2.33738	conserved hypothetical protein
	TVAG_283630	2.33738	hypothetical protein
	TVAG_492580	2.33402	conserved hypothetical protein
	TVAG_442070	2.32801	glucose kinase, putative
	TVAG_020230	2.32683	adaptin, alpha/gamma/epsilon, putative
	TVAG_191100	2.32627	conserved hypothetical protein
	TVAG_306380	2.32439	hypothetical protein
	TVAG_365460	2.32038	hypothetical protein
	TVAG_318200	2.31997	r2r3-MYB transcription factor, putative
	TVAG_102730	2.31953	conserved hypothetical protein
	TVAG_040470	2.31865	conserved hypothetical protein
	TVAG_051530	2.31844	conserved hypothetical protein
	TVAG_203400	2.31251	conserved hypothetical protein
	TVAG_099160	2.30907	conserved hypothetical protein
	TVAG_402120	2.30676	ankyrin repeat-containing protein, putative
	TVAG_219480	2.3061	conserved hypothetical protein
	TVAG_250060	2.30206	conserved hypothetical protein
	TVAG_070160	2.29581	ankyrin repeat-containing protein, putative
	TVAG_306550	2.29464	acc synthase, putative
	TVAG_127680	2.29381	conserved hypothetical protein
	TVAG_167200	2.29275	Iron-sulfur flavoprotein
	TVAG_434440	2.29082	conserved hypothetical protein
	TVAG_387930	2.28981	Clan CA, family C19, ubiquitin hydrolase-like cysteine peptidase
	TVAG_457580	2.28142	GTP-binding protein ryH1, putative
	TVAG_260360	2.2776	conserved hypothetical protein
	TVAG_003710	2.27703	conserved hypothetical protein
	TVAG_460660	2.26695	CAMK family protein kinase
	TVAG_455940	2.26617	r2r3-MYB transcription factor, putative
	TVAG_368750	2.26195	conserved hypothetical protein
	TVAG_355160	2.25984	leucine-rich repeat protein, BspA family
	TVAG_010860	2.25545	conserved hypothetical protein
	TVAG_264140	2.25399	protein phosphatase-1, putative
	TVAG_137650	2.25388	conserved hypothetical protein
	TVAG_452570	2.25304	hypothetical protein
	TVAG_175750	2.2519	kcs1 protein, putative
	TVAG_125510	2.25151	thioredoxin, putative
	TVAG_349060	2.24724	conserved hypothetical protein
	TVAG_162180	2.24108	cohesin subunit Smc1
	TVAG_295360	2.23633	hypothetical protein
	TVAG_114770	2.23563	conserved hypothetical protein
	TVAG_286150	2.23125	conserved hypothetical protein
	TVAG_343580	2.23069	conserved hypothetical protein
	TVAG_277720	2.22841	conserved hypothetical protein
	TVAG_286300	2.2249	conserved hypothetical protein
	TVAG_071630	2.22141	Clan MH, family M20, peptidase T-like metallopeptidase
	TVAG_087380	2.21738	conserved hypothetical protein
	TVAG_354450	2.21423	conserved hypothetical protein
	TVAG_399320	2.21262	conserved hypothetical protein
	TVAG_193600	2.21173	sugar transporter, putative
	TVAG_288640	2.21069	conserved hypothetical protein
	TVAG_273180	2.21055	conserved hypothetical protein
	TVAG_227700	2.20982	conserved hypothetical protein
	TVAG_038090	2.20779	alkyl hydroperoxide reductase, subunit C, putative
	TVAG_204290	2.20362	conserved hypothetical protein
	TVAG_089140	2.1997	conserved hypothetical protein
	TVAG_003210	2.1969	conserved hypothetical protein
	TVAG_042050	2.19511	r2r3-MYB transcription factor, putative
	TVAG_453320	2.1902	conserved hypothetical protein
	TVAG_365790	2.18262	conserved hypothetical protein
	TVAG_319430	2.17986	leucine-rich repeat protein, BspA family
	TVAG_377890	2.17676	MYB, putative
	TVAG_011130	2.17613	conserved hypothetical protein
	TVAG_010650	2.17306	leucine-rich repeat protein, BspA family
	TVAG_452180	2.16535	1-O-acylceramide synthase, putative
	TVAG_263070	2.16469	salivary acidic proline-rich phosphoprotein 1/2 precursor, putative
	TVAG_252310	2.16182	conserved hypothetical protein
	TVAG_390550	2.1586	conserved hypothetical protein
	TVAG_048690	2.15496	aldo-keto reductase, putative
	TVAG_018230	2.15273	conserved hypothetical protein
	TVAG_126700	2.15273	MYB-1, putative
	TVAG_494330	2.15158	conserved hypothetical protein
	TVAG_010920	2.15048	conserved hypothetical protein
	TVAG_311620	2.14931	conserved hypothetical protein
	TVAG_227380	2.14477	aldo-keto reductase, putative
	TVAG_378110	2.13913	hypothetical protein
	TVAG_475140	2.13716	RAC GTPase, putative
	TVAG_466790	2.13682	pyruvate-flavodoxin oxidoreductase, putative
	TVAG_373660	2.1344	conserved hypothetical protein
	TVAG_174190	2.13338	ubiquitin, putative
	TVAG_134380	2.13119	ankyrin 2,3/unc44, putative
	TVAG_077300	2.13001	conserved hypothetical protein
	TVAG_095240	2.12843	2-deoxyglucose-6-phosphate phosphatase, putative
	TVAG_125540	2.1276	high mobility group protein, putative
	TVAG_300920	2.12734	conserved hypothetical protein
	TVAG_048010	2.12664	CAMK family protein kinase
	TVAG_361080	2.12622	axonemal dynein light chain, putative
	TVAG_249140	2.119	conserved hypothetical protein
	TVAG_059070	2.11849	conserved hypothetical protein
	TVAG_057030	2.11743	conserved hypothetical protein
	TVAG_403700	2.11417	conserved hypothetical protein
	TVAG_177590	2.11199	conserved hypothetical protein
	TVAG_399420	2.10925	conserved hypothetical protein
	TVAG_385310	2.10429	conserved hypothetical protein
	TVAG_177740	2.102	Clan CA, family C19, ubiquitin hydrolase-like cysteine peptidase
	TVAG_275690	2.09903	tankyrase, putative
	TVAG_406360	2.09903	conserved hypothetical protein
	TVAG_551670	2.09416	CMGC family protein kinase
	TVAG_403760	2.09394	conserved hypothetical protein
	TVAG_277990	2.08476	conserved hypothetical protein
	TVAG_049140	2.08368	superoxide dismutase [fe], putative
	TVAG_235450	2.08108	conserved hypothetical protein
	TVAG_498420	2.0791	ankyrin repeat-containing protein, putative
	TVAG_142280	2.06927	DNA-binding protein reb1, putative
	TVAG_257750	2.0691	conserved hypothetical protein
	TVAG_393320	2.06625	ribosomal protein, small subunit protein, putative
	TVAG_499380	2.06625	conserved hypothetical protein
	TVAG_425520	2.06393	conserved hypothetical protein
	TVAG_120340	2.06055	superoxide dismutase [mn], putative
	TVAG_121000	2.05572	conserved hypothetical protein
	TVAG_167970	2.05572	conserved hypothetical protein
	TVAG_245780	2.05434	conserved hypothetical protein
	TVAG_199690	2.05357	conserved hypothetical protein
	TVAG_355220	2.05345	conserved hypothetical protein
	TVAG_154470	2.05068	conserved hypothetical protein
	TVAG_151560	2.04915	MYB124, putative
	TVAG_337070	2.04773	conserved hypothetical protein
	TVAG_394730	2.04263	conserved hypothetical protein
	TVAG_431840	2.04105	conserved hypothetical protein
	TVAG_564270	2.04013	conserved hypothetical protein
	TVAG_004760	2.03666	conserved hypothetical protein
	TVAG_204920	2.03312	CAMK family protein kinase
	TVAG_100130	2.0297	conserved hypothetical protein
	TVAG_000130	2.02946	conserved hypothetical protein
	TVAG_400730	2.02407	conserved hypothetical protein
	TVAG_166240	2.0229	hypothetical protein
	TVAG_248230	2.02243	conserved hypothetical protein
	TVAG_145310	2.02204	ankyrin repeat and socs box protein, putative
	TVAG_018160	2.02107	tankyrase, putative
	TVAG_404730	2.01988	conserved hypothetical protein
	TVAG_574720	2.01868	conserved hypothetical protein
	TVAG_487210	2.01775	CAMK family protein kinase
	TVAG_291970	2.00572	multidrug resistance pump, putative
	TVAG_020850	2.00571	conserved hypothetical protein
	TVAG_182460	2.00483	RNA lariat debranching enzyme, putative
	TVAG_281190	2.00381	conserved hypothetical protein
	TVAG_408430	2.00166	conserved hypothetical protein
	TVAG_575220	1.99362	conserved hypothetical protein
	TVAG_459850	1.99012	Rabx32 protein, putative
	TVAG_292660	1.98603	serine/threonine-protein kinase ripk4, putative
	TVAG_223060	1.98556	MYB, putative
	TVAG_372320	1.98525	leucine-rich repeat protein, BspA family
	TVAG_405980	1.98525	prtoein phosphatase-2a2, caeel, putative
	TVAG_014150	1.98154	conserved hypothetical protein
	TVAG_283060	1.98067	conserved hypothetical protein
	TVAG_280870	1.9773	Rab7, putative
	TVAG_188980	1.97554	lipid A export ATP-binding/permease protein msba, putative
	TVAG_389410	1.97248	conserved hypothetical protein
	TVAG_160220	1.96863	conserved hypothetical protein
	TVAG_003090	1.96861	leucine-rich repeat protein, BspA family
	TVAG_046120	1.96744	ankyrin repeat-containing protein, putative
	TVAG_482810	1.96291	conserved hypothetical protein
	TVAG_476990	1.95643	myo-inositol-1 phosphate synthase, putative
	TVAG_184250	1.9499	conserved hypothetical protein
	TVAG_307040	1.94973	conserved hypothetical protein
	TVAG_167280	1.94489	conserved hypothetical protein
	TVAG_146700	1.94262	hypothetical protein
	TVAG_429510	1.94176	pc-MYB2, putative
	TVAG_182280	1.93748	MYB124, putative
	TVAG_028880	1.93142	conserved hypothetical protein
	TVAG_300690	1.92969	conserved hypothetical protein
	TVAG_160320	1.92469	conserved hypothetical protein
	TVAG_391590	1.92267	conserved hypothetical protein
	TVAG_081690	1.91915	conserved hypothetical protein
	TVAG_175700	1.9178	aldo-keto reductase, putative
	TVAG_312460	1.91748	conserved hypothetical protein
	TVAG_498980	1.91512	MYB-1, putative
	TVAG_104010	1.91407	conserved hypothetical protein
	TVAG_323660	1.9118	conserved hypothetical protein
	TVAG_230100	1.90973	conserved hypothetical protein
	TVAG_013450	1.90805	Periplasmic beta-glucosidase precursor, putative
	TVAG_036990	1.90763	conserved hypothetical protein
	TVAG_465290	1.90632	leucine-rich repeat protein, BspA family
	TVAG_468230	1.90386	dihydropyrimidine dehydrogenase, putative
	TVAG_070480	1.90188	cytidine deaminase, putative
	TVAG_299150	1.89841	conserved hypothetical protein
	TVAG_027280	1.88947	conserved hypothetical protein
	TVAG_069780	1.8866	conserved hypothetical protein
	TVAG_038120	1.8843	conserved hypothetical protein
	TVAG_122290	1.88361	conserved hypothetical protein
	TVAG_428740	1.88101	thioredoxin, putative
	TVAG_169010	1.87816	pirin, putative
	TVAG_328970	1.87776	conserved hypothetical protein
	TVAG_337230	1.87772	superoxide dismutase [fe], putative
	TVAG_249630	1.87661	conserved hypothetical protein
	TVAG_050140	1.8754	conserved hypothetical protein
	TVAG_077810	1.87472	conserved hypothetical protein
	TVAG_114940	1.87347	conserved hypothetical protein
	TVAG_182450	1.87347	hypothetical protein
	TVAG_439120	1.87347	conserved hypothetical protein
	TVAG_163240	1.87327	conserved hypothetical protein
	TVAG_079040	1.87277	SNAP190, putative
	TVAG_300370	1.87178	conserved hypothetical protein
	TVAG_456470	1.86565	leucine-rich repeat protein, BspA family
	TVAG_221480	1.85942	ion channel nompc, putative
	TVAG_149690	1.85863	conserved hypothetical protein
	TVAG_499660	1.85655	conserved hypothetical protein
	TVAG_195320	1.85503	conserved hypothetical protein
	TVAG_092520	1.85449	conserved hypothetical protein
	TVAG_137920	1.85335	profilin
	TVAG_215240	1.8515	conserved hypothetical protein
	TVAG_078500	1.85049	conserved hypothetical protein
	TVAG_451550	1.84182	r2r3-MYB transcription factor, putative
	TVAG_295480	1.84153	calcineurin B subunit, putative
	TVAG_481310	1.83746	conserved hypothetical protein
	TVAG_310160	1.83577	conserved hypothetical protein
	TVAG_370420	1.83543	alcohol dehydrogenase, putative
	TVAG_336950	1.83423	modulator of drug activity B, putative
	TVAG_422750	1.83408	conserved hypothetical protein
	TVAG_090770	1.83401	conserved hypothetical protein
	TVAG_427550	1.83386	conserved hypothetical protein
	TVAG_374010	1.83285	CAMK family protein kinase
	TVAG_072390	1.83203	conserved hypothetical protein
	TVAG_200690	1.83105	conserved hypothetical protein
	TVAG_059940	1.83093	conserved hypothetical protein
	TVAG_024780	1.82847	Rhesus blood group-associated glycoprotein, putative
	TVAG_276750	1.82658	conserved hypothetical protein
	TVAG_461460	1.82658	ABC transporter, putative
	TVAG_359150	1.82439	conserved hypothetical protein
	TVAG_038680	1.8227	conserved hypothetical protein
	TVAG_123190	1.82071	conserved hypothetical protein
	TVAG_001700	1.81976	conserved hypothetical protein
	TVAG_249910	1.81744	hypothetical protein
	TVAG_490010	1.8153	death- associated protein kinase, putative
	TVAG_205430	1.8149	ankyrin repeat-containing protein, putative
	TVAG_391860	1.81239	conserved hypothetical protein
	TVAG_273350	1.81173	r2r3-MYB transcription factor, putative
	TVAG_294970	1.81145	conserved hypothetical protein
	TVAG_359160	1.81089	conserved hypothetical protein
	TVAG_607000	1.81029	conserved hypothetical protein
	TVAG_351450	1.80841	ankyrin repeat-rich membrane-spanning protein, putative
	TVAG_053340	1.80717	alpha-glucosidase, putative
	TVAG_199710	1.80717	MYB-1, putative
	TVAG_070430	1.80654	conserved hypothetical protein
	TVAG_059590	1.80386	conserved hypothetical protein
	TVAG_356820	1.80347	conserved hypothetical protein
	TVAG_019720	1.80212	amino acid transporter, putative
	TVAG_219520	1.80119	CAMK family protein kinase
	TVAG_383610	1.80119	CAMK family protein kinase
	TVAG_303170	1.79918	CAMK family protein kinase
	TVAG_013600	1.79902	ankyrin repeat domain protein, putative
	TVAG_187330	1.79902	conserved hypothetical protein
	TVAG_426280	1.79902	conserved hypothetical protein
	TVAG_426230	1.79835	conserved hypothetical protein
	TVAG_256710	1.79457	conserved hypothetical protein
	TVAG_043580	1.79389	maintenance of ploidy protein mob2, putative
	TVAG_082220	1.79068	conserved hypothetical protein
	TVAG_082190	1.79012	leucine-rich repeat protein, BspA family
	TVAG_446940	1.78947	conserved hypothetical protein
	TVAG_447390	1.78916	conserved hypothetical protein
	TVAG_004500	1.7863	calmodulin-2, putative
	TVAG_000170	1.78439	conserved hypothetical protein
	TVAG_472370	1.78326	conserved hypothetical protein
	TVAG_219760	1.78229	guanylate cyclase, putative
	TVAG_093260	1.78228	conserved hypothetical protein
	TVAG_337750	1.78102	conserved hypothetical protein
	TVAG_449110	1.78016	sugar transporter, putative
	TVAG_437380	1.7769	conserved hypothetical protein
	TVAG_179800	1.77623	fibronectin type 3 and ankyrin repeat domains, putative
	TVAG_216480	1.77623	conserved hypothetical protein
	TVAG_112480	1.77552	CAMK family protein kinase
	TVAG_120380	1.77381	MYB, putative
	TVAG_491220	1.77066	conserved hypothetical protein
	TVAG_406720	1.76885	conserved hypothetical protein
	TVAG_455680	1.76829	malate and lactate dehydrogenase, putative
	TVAG_014570	1.76609	C-MYB, putative
	TVAG_240830	1.76531	ribonucleoprotein, chloroplast, putative
	TVAG_457320	1.76168	MYB37, putative
	TVAG_119480	1.76042	amino acid transporter, putative
	TVAG_562160	1.75936	leucine-rich repeat protein, BspA family
	TVAG_305420	1.75929	E3 ubiquitin ligase, putative
	TVAG_303860	1.7592	conserved hypothetical protein
	TVAG_102950	1.75886	conserved hypothetical protein
	TVAG_429260	1.75343	leucine-rich repeat protein, BspA family
	TVAG_034810	1.75273	conserved hypothetical protein
	TVAG_483100	1.74192	conserved hypothetical protein
	TVAG_177690	1.7407	conserved hypothetical protein
	TVAG_010110	1.73862	conserved hypothetical protein
	TVAG_254170	1.73623	CAMK family protein kinase
	TVAG_147110	1.73599	multidrug resistance protein 1, 2, putative
	TVAG_255840	1.73482	protein disulfide isomerase, putative
	TVAG_000140	1.7338	multidrug resistance pump, putative
	TVAG_407430	1.73225	conserved hypothetical protein
	TVAG_464420	1.72689	conserved hypothetical protein
	TVAG_417600	1.72582	conserved hypothetical protein
	TVAG_233290	1.72306	cortactin-binding protein, putative
	TVAG_099440	1.72277	conserved hypothetical protein
	TVAG_120560	1.72257	sugar transporter, putative
	TVAG_297020	1.71818	heat shock protein, putative
	TVAG_005260	1.71702	conserved hypothetical protein
	TVAG_483800	1.71649	ankyrin repeat-containing protein, putative
	TVAG_195770	1.71612	conserved hypothetical protein
	TVAG_060320	1.71438	cohesin subunit Rad21A
	TVAG_439050	1.71228	conserved hypothetical protein
	TVAG_199450	1.71177	leucine-rich repeat protein, BspA family
	TVAG_124920	1.70915	conserved hypothetical protein
	TVAG_372910	1.70912	1-phosphatidylinositol phosphodiesterase, putative
	TVAG_302220	1.70662	conserved hypothetical protein
	TVAG_430960	1.7059	conserved hypothetical protein
	TVAG_380260	1.70547	conserved hypothetical protein
	TVAG_059540	1.70525	r2r3-MYB transcription factor, putative
	TVAG_253960	1.70431	hypothetical protein
	TVAG_237970	1.70115	hypothetical protein
	TVAG_460740	1.69984	conserved hypothetical protein
	TVAG_025800	1.6998	conserved hypothetical protein
	TVAG_193000	1.69722	malate and lactate dehydrogenase, putative
	TVAG_358100	1.69613	conserved hypothetical protein
	TVAG_043110	1.69526	CAMK family protein kinase
	TVAG_257340	1.6937	MYB37, putative
	TVAG_203800	1.69277	conserved hypothetical protein
	TVAG_328000	1.69132	MYB-1, putative
	TVAG_309660	1.6908	conserved hypothetical protein
	TVAG_386480	1.68979	conserved hypothetical protein
	TVAG_496030	1.68814	conserved hypothetical protein
	TVAG_046190	1.68624	hypothetical protein
	TVAG_485120	1.68528	conserved hypothetical protein
	TVAG_237430	1.68504	leucine-rich repeat protein, BspA family
	TVAG_320000	1.68413	AGC family protein kinase
	TVAG_010480	1.68408	leucine-rich repeat protein, BspA family
	TVAG_391090	1.68364	conserved hypothetical protein
	TVAG_219860	1.68214	leucine-rich repeat protein, BspA family
	TVAG_418820	1.68148	conserved hypothetical protein
	TVAG_019680	1.68127	conserved hypothetical protein
	TVAG_163650	1.68106	conserved hypothetical protein
	TVAG_162140	1.67755	SNAP190, putative
	TVAG_034430	1.67553	secretory carrier membrane protein, putative
	TVAG_391250	1.6754	poly(A) polymerase gamma, putative
	TVAG_383170	1.67305	cortactin-binding protein, putative
	TVAG_407210	1.67222	conserved hypothetical protein
	TVAG_192430	1.67125	hypothetical protein
	TVAG_350790	1.66965	conserved hypothetical protein
	TVAG_216800	1.66899	Clan MA, family M8, leishmanolysin-like metallopeptidase
	TVAG_441950	1.66747	ubiquitin, putative
	TVAG_166590	1.6655	hypothetical protein
	TVAG_092800	1.66295	mu-crystallin, putative
	TVAG_145540	1.66276	conserved hypothetical protein
	TVAG_491130	1.66234	conserved hypothetical protein
	TVAG_063030	1.66094	skeletrophin, putative
	TVAG_276630	1.66094	conserved hypothetical protein
	TVAG_405700	1.65926	ankyrin repeat-containing protein, putative
	TVAG_430040	1.6581	conserved hypothetical protein
	TVAG_493430	1.6572	conserved hypothetical protein
	TVAG_291610	1.65583	conserved hypothetical protein
	TVAG_451770	1.64943	inversin, putative
	TVAG_435160	1.64922	conserved hypothetical protein
	TVAG_042290	1.64881	conserved hypothetical protein
	TVAG_406390	1.64778	conserved hypothetical protein
	TVAG_170050	1.64723	conserved hypothetical protein
	TVAG_330600	1.64675	conserved hypothetical protein
	TVAG_050490	1.64537	ankyrin repeat-containing protein, putative
	TVAG_375480	1.64462	leucine-rich repeat protein, BspA family
	TVAG_351540	1.64332	2,4-dienoyl-CoA reductase [NADPH], putative
	TVAG_348420	1.64306	leucine-rich repeat protein, BspA family
	TVAG_307850	1.64261	conserved hypothetical protein
	TVAG_390590	1.64242	conserved hypothetical protein
	TVAG_423360	1.64212	conserved hypothetical protein
	TVAG_228480	1.63857	conserved hypothetical protein
	TVAG_463530	1.63805	conserved hypothetical protein
	TVAG_072490	1.63784	conserved hypothetical protein
	TVAG_264800	1.63605	conserved hypothetical protein
	TVAG_484150	1.63605	NAD dependent epimerase/dehydratase, putative
	TVAG_217020	1.63267	conserved hypothetical protein
	TVAG_220980	1.62773	MYB3r3, putative
	TVAG_159870	1.62762	conserved hypothetical protein
	TVAG_050460	1.62663	eggshell protein precursor, putative
	TVAG_165110	1.6198	conserved hypothetical protein
	TVAG_415460	1.61854	conserved hypothetical protein
	TVAG_199700	1.61699	protein arginine N-methyltransferase, putative
	TVAG_302430	1.6121	ABC transporter, putative
	TVAG_416910	1.61055	sugar transporter, putative
	TVAG_340450	1.60852	conserved hypothetical protein
	TVAG_020950	1.60702	conserved hypothetical protein
	TVAG_130230	1.60403	hypothetical protein
	TVAG_000540	1.60374	r2r3-MYB transcription factor, putative
	TVAG_312970	1.60213	conserved hypothetical protein
	TVAG_381750	1.60184	conserved hypothetical protein
	TVAG_487740	1.60168	conserved hypothetical protein
	TVAG_038820	1.60046	conserved hypothetical protein
	TVAG_313640	1.59789	conserved hypothetical protein
	TVAG_445140	1.59691	amino acid transporter, putative
	TVAG_308630	1.5951	conserved hypothetical protein
	TVAG_440400	1.59466	conserved hypothetical protein
	TVAG_383640	1.59158	conserved hypothetical protein
	TVAG_457480	1.58993	conserved hypothetical protein
	TVAG_494780	1.58968	conserved hypothetical protein
	TVAG_165470	1.58923	conserved hypothetical protein
	TVAG_161300	1.58783	iron superoxide dismutase A, putative
	TVAG_109980	1.58253	rolling pebbles, putative
	TVAG_228020	1.58194	cation efflux protein/ zinc transporter, putative
	TVAG_164220	1.58019	conserved hypothetical protein
	TVAG_444000	1.57991	conserved hypothetical protein
	TVAG_447600	1.57767	conserved hypothetical protein
	TVAG_402620	1.57741	hypothetical protein
	TVAG_137760	1.57205	conserved hypothetical protein
	TVAG_361490	1.57127	CAMK family protein kinase
	TVAG_119670	1.57107	conserved hypothetical protein
	TVAG_306120	1.56853	Rabx32 protein, putative
	TVAG_444830	1.56827	conserved hypothetical protein
	TVAG_188430	1.56782	conserved hypothetical protein
	TVAG_274710	1.56745	conserved hypothetical protein
	TVAG_208680	1.56732	conserved hypothetical protein
	TVAG_404890	1.5658	leucine-rich repeat protein, BspA family
	TVAG_058500	1.56517	conserved hypothetical protein
	TVAG_128230	1.56398	CAMK family protein kinase
	TVAG_456880	1.56209	conserved hypothetical protein
	TVAG_361910	1.56207	conserved hypothetical protein
	TVAG_100640	1.56094	conserved hypothetical protein
	TVAG_036100	1.55911	leucine-rich repeat protein, BspA family
	TVAG_460770	1.55866	conserved hypothetical protein
	TVAG_154730	1.55694	Iron-sulfur flavoprotein
	TVAG_108050	1.55651	conserved hypothetical protein
	TVAG_440780	1.55437	alpha-glucosidase, putative
	TVAG_470520	1.55307	conserved hypothetical protein
	TVAG_001640	1.55297	pyridoxal-dependent decarboxylase, putative
	TVAG_459890	1.54802	conserved hypothetical protein
	TVAG_415750	1.54461	MYB124, putative
	TVAG_274040	1.54383	conserved hypothetical protein
	TVAG_065660	1.54376	conserved hypothetical protein
	TVAG_409690	1.54315	conserved hypothetical protein
	TVAG_035820	1.54235	STE family protein kinase
	TVAG_097710	1.54112	serine/threonine protein kinase, putative
	TVAG_159570	1.54112	conserved hypothetical protein
	TVAG_574770	1.54061	leucine-rich repeat protein, BspA family
	TVAG_425580	1.54042	Phage shock protein E precursor, putative
	TVAG_202230	1.53922	CAMK family protein kinase
	TVAG_445400	1.53883	conserved hypothetical protein
	TVAG_218770	1.5377	conserved hypothetical protein
	TVAG_093610	1.5365	conserved hypothetical protein
	TVAG_196890	1.53555	r2r3-MYB transcription factor, putative
	TVAG_508140	1.53491	conserved hypothetical protein
	TVAG_130430	1.5325	conserved hypothetical protein
	TVAG_416580	1.52897	conserved hypothetical protein
	TVAG_393000	1.52881	conserved hypothetical protein
	TVAG_418930	1.52641	conserved hypothetical protein
	TVAG_122510	1.52535	conserved hypothetical protein
	TVAG_284770	1.52446	conserved hypothetical protein
	TVAG_263910	1.52086	conserved hypothetical protein
	TVAG_491190	1.51863	leucine-rich repeat protein, BspA family
	TVAG_197720	1.51693	conserved hypothetical protein
	TVAG_002990	1.516	conserved hypothetical protein
	TVAG_283120	1.51441	hypothetical protein
	TVAG_066200	1.51352	conserved hypothetical protein
	TVAG_247110	1.51209	sap-102, putative
	TVAG_218180	1.51114	conserved hypothetical protein
	TVAG_087580	1.5101	conserved hypothetical protein
	TVAG_133940	1.5099	leucine-rich repeat protein, BspA family
	TVAG_343660	1.50892	conserved hypothetical protein
	TVAG_180410	1.50879	conserved hypothetical protein
	TVAG_225460	1.50526	hypothetical protein
	TVAG_343490	1.50311	conserved hypothetical protein
	TVAG_108980	1.49857	CAMK family protein kinase
	TVAG_246980	1.49712	hypothetical protein
	TVAG_116370	1.49572	plastin, putative
	TVAG_374170	1.49384	conserved hypothetical protein
	TVAG_210520	1.49272	ankyrin repeat-containing protein, putative
	TVAG_462360	1.49242	2-hydroxyacid dehydrogenase, putative
	TVAG_477170	1.49087	conserved hypothetical protein
	TVAG_456590	1.48891	synaptotagmin, putative
	TVAG_228330	1.48702	conserved hypothetical protein
	TVAG_057780	1.48468	conserved hypothetical protein
	TVAG_425850	1.48387	leucine-rich repeat protein, BspA family
	TVAG_494950	1.48174	conserved hypothetical protein
	TVAG_498270	1.48169	conserved hypothetical protein
	TVAG_218670	1.48133	conserved hypothetical protein
	TVAG_415420	1.48083	zinc-iron transporter, putative
	TVAG_453290	1.4796	conserved hypothetical protein
	TVAG_063040	1.47903	conserved hypothetical protein
	TVAG_053280	1.4763	conserved hypothetical protein
	TVAG_254500	1.47605	hypothetical protein
	TVAG_433470	1.47473	aldehyde oxidase, putative
	TVAG_140920	1.47446	conserved hypothetical protein
	TVAG_236030	1.47016	conserved hypothetical protein
	TVAG_419360	1.46998	conserved hypothetical protein
	TVAG_396840	1.46989	leucine-rich repeat protein, BspA family
	TVAG_077520	1.46951	leucine-rich repeat protein, BspA family
	TVAG_416290	1.46816	conserved hypothetical protein
	TVAG_087470	1.46444	conserved hypothetical protein
	TVAG_397520	1.46248	conserved hypothetical protein
	TVAG_078960	1.45969	conserved hypothetical protein
	TVAG_179920	1.45717	leucine-rich repeat protein, BspA family
	TVAG_276170	1.45638	conserved hypothetical protein
	TVAG_252230	1.45561	conserved hypothetical protein
	TVAG_383490	1.45243	conserved hypothetical protein
	TVAG_094490	1.45224	sex-determining protein fem-1, putative
	TVAG_174500	1.45207	conserved hypothetical protein
	TVAG_243560	1.45065	conserved hypothetical protein
	TVAG_251670	1.45021	leucine-rich repeat protein, BspA family
	TVAG_345880	1.44909	TKL family protein kinase
	TVAG_482250	1.4488	conserved hypothetical protein
	TVAG_477230	1.44805	ankyrin repeat-containing protein, putative
	TVAG_278500	1.44706	bsu-protein phosphatase, putative
	TVAG_075160	1.44498	conserved hypothetical protein
	TVAG_178160	1.44344	conserved hypothetical protein
	TVAG_419370	1.43939	abca12, putative
	TVAG_213130	1.43707	conserved hypothetical protein
	TVAG_306330	1.43522	hypothetical protein
	TVAG_414890	1.43364	CMGC family protein kinase
	TVAG_219230	1.43169	Clan CA, family C19, ubiquitin hydrolase-like cysteine peptidase
	TVAG_477880	1.43108	CAMK family protein kinase
	TVAG_238100	1.43072	actin, putative
	TVAG_029070	1.427	DNA-3-methyladenine glycosylase, putative
	TVAG_183280	1.42634	conserved hypothetical protein
	TVAG_030380	1.42045	conserved hypothetical protein
	TVAG_429330	1.41689	conserved hypothetical protein
	TVAG_250520	1.41591	conserved hypothetical protein
	TVAG_259300	1.41416	conserved hypothetical protein
	TVAG_032690	1.41243	RAB, putative
	TVAG_367400	1.41218	CAMK family protein kinase
	TVAG_385180	1.41074	conserved hypothetical protein
	TVAG_359170	1.41067	serine/threonine protein kinase, putative
	TVAG_262360	1.40993	conserved hypothetical protein
	TVAG_188410	1.40913	leucine-rich repeat protein, BspA family
	TVAG_198820	1.40639	conserved hypothetical protein
	TVAG_354010	1.40592	conserved hypothetical protein
	TVAG_168440	1.40431	conserved hypothetical protein
	TVAG_129590	1.40414	hypothetical protein
	TVAG_312310	1.40282	aldo/keto reductase, putative
	TVAG_486200	1.40158	conserved hypothetical protein
	TVAG_336370	1.40044	pc-MYB2, putative
	TVAG_319530	1.39984	histone-lysine N-methyltransferase, bat/ehmt, putative
	TVAG_038210	1.39888	conserved hypothetical protein
	TVAG_215970	1.39786	conserved hypothetical protein
	TVAG_334240	1.39623	conserved hypothetical protein
	TVAG_027030	1.3948	conserved hypothetical protein
	TVAG_417460	1.39342	conserved hypothetical protein
	TVAG_333000	1.39334	conserved hypothetical protein
	TVAG_262930	1.3932	conserved hypothetical protein
	TVAG_188820	1.39234	glucokinase, putative
	TVAG_397110	1.39153	conserved hypothetical protein
	TVAG_047860	1.3911	conserved hypothetical protein
	TVAG_583040	1.39085	conserved hypothetical protein
	TVAG_101890	1.39043	adenylate cyclase type IX, putative
	TVAG_391900	1.38955	conserved hypothetical protein
	TVAG_384360	1.38951	conserved hypothetical protein
	TVAG_474340	1.38908	sucrose transport protein, putative
	TVAG_241160	1.38905	malic enzyme, putative
	TVAG_087100	1.38791	cortactin-binding protein, putative
	TVAG_206970	1.3876	leucine-rich repeat protein, BspA family
	TVAG_138420	1.38734	conserved hypothetical protein
	TVAG_217090	1.3869	conserved hypothetical protein
	TVAG_452770	1.38541	hypothetical protein
	TVAG_254650	1.38252	conserved hypothetical protein
	TVAG_438290	1.3814	conserved hypothetical protein
	TVAG_467370	1.38022	conserved hypothetical protein
	TVAG_162850	1.37975	secreted glucosidase, putative
	TVAG_108130	1.37913	conserved hypothetical protein
	TVAG_337590	1.37848	ankyrin repeat domain protein, putative
	TVAG_227600	1.37559	conserved hypothetical protein
	TVAG_416920	1.37431	thioredoxin m(mitochondrial)-type, putative
	TVAG_336320	1.37429	Hydroxylamine reductase, putative
	TVAG_133870	1.37326	DNA-dependent protein kinase catalytic subunit-interacting protein, putative
	TVAG_283510	1.37208	conserved hypothetical protein
	TVAG_164040	1.37187	conserved hypothetical protein
	TVAG_367580	1.37146	calmodulin, putative
	TVAG_246910	1.3714	conserved hypothetical protein
	TVAG_433100	1.36697	conserved hypothetical protein
	TVAG_399700	1.3662	conserved hypothetical protein
	TVAG_009390	1.36518	rolling pebbles, putative
	TVAG_318860	1.36473	conserved hypothetical protein
	TVAG_370510	1.36418	Iron-sulfur flavoprotein
	TVAG_433070	1.36303	conserved hypothetical protein
	TVAG_477160	1.36038	ga binding protein beta chain, putative
	TVAG_204990	1.35931	cell wall integrity and stress response component 2 precursor, putative
	TVAG_093480	1.35829	hypothetical protein
	TVAG_266900	1.35705	TKL family protein kinase
	TVAG_040900	1.35581	conserved hypothetical protein
	TVAG_186270	1.35222	leucine-rich repeat protein, BspA family
	TVAG_114310	1.34781	peroxiredoxins, prx-1, prx-2, prx-3, putative
	TVAG_413490	1.34672	ankyrin 2,3/unc44, putative
	TVAG_201490	1.34616	conserved hypothetical protein
	TVAG_133220	1.34009	leucine-rich repeat protein, BspA family
	TVAG_303760	1.33837	Phosphatidylinositol transfer protein beta isoform, putative
	TVAG_217310	1.33622	conserved hypothetical protein
	TVAG_444400	1.33611	conserved hypothetical protein
	TVAG_429950	1.33504	conserved hypothetical protein
	TVAG_160930	1.33404	Periplasmic [Fe] hydrogenase, putative
	TVAG_190500	1.3331	chaperone binding protein, putative
	TVAG_398900	1.33094	MYB124, putative
	TVAG_303880	1.32672	MYB3r3, putative
	TVAG_146250	1.3261	conserved hypothetical protein
	TVAG_586070	1.32553	conserved hypothetical protein
	TVAG_040030	1.32453	Iron-sulfur flavoprotein
	TVAG_474730	1.32336	conserved hypothetical protein
	TVAG_219990	1.32134	conserved hypothetical protein
	TVAG_440880	1.32018	conserved hypothetical protein
	TVAG_262160	1.3175	ankyrin repeat-containing protein, putative
	TVAG_300360	1.31741	DNA-binding protein eta2, putative
	TVAG_091430	1.31723	conserved hypothetical protein
	TVAG_104680	1.317	conserved hypothetical protein
	TVAG_102370	1.31539	conserved hypothetical protein
	TVAG_121750	1.31519	conserved hypothetical protein
	TVAG_484740	1.31197	conserved hypothetical protein
	TVAG_482770	1.31172	conserved hypothetical protein
	TVAG_005890	1.3112	NimA-like protein
	TVAG_029470	1.31087	conserved hypothetical protein
	TVAG_219500	1.31058	MYB119, putative
	TVAG_149720	1.31045	MYB, putative
	TVAG_026330	1.31007	conserved hypothetical protein
	TVAG_457700	1.3079	conserved hypothetical protein
	TVAG_182550	1.30741	conserved hypothetical protein
	TVAG_305000	1.30675	STE family protein kinase
	TVAG_547520	1.30428	threonine synthase, putative
	TVAG_201670	1.30209	AGC family protein kinase
	TVAG_456580	1.29982	splicing factor 3A subunit, putative
	TVAG_265770	1.29886	DNA-binding protein reb1, putative
	TVAG_039980	1.29811	superoxide dismutase, putative
	TVAG_295930	1.29592	conserved hypothetical protein
	TVAG_051870	1.29511	conserved hypothetical protein
	TVAG_429990	1.29326	conserved hypothetical protein
	TVAG_421080	1.29138	conserved hypothetical protein
	TVAG_267850	1.29136	Clan CA, family C1, cathepsin L or K-like cysteine peptidase
	TVAG_553420	1.29135	6-phosphogluconate dehydrogenase, putative
	TVAG_218120	1.29096	conserved hypothetical protein
	TVAG_140880	1.2906	ubiquitin, putative
	TVAG_295190	1.28912	conserved hypothetical protein
	TVAG_138570	1.2877	conserved hypothetical protein
	TVAG_423300	1.28747	conserved hypothetical protein
	TVAG_337460	1.28208	conserved hypothetical protein
	TVAG_289980	1.28013	r2r3-MYB transcription factor, putative
	TVAG_280540	1.27972	ubiquitin-conjugating enzyme morgue, putative
	TVAG_392780	1.27921	conserved hypothetical protein
	TVAG_200180	1.27706	conserved hypothetical protein
	TVAG_103490	1.27573	conserved hypothetical protein
	TVAG_257130	1.27446	conserved hypothetical protein
	TVAG_420790	1.27289	conserved hypothetical protein
	TVAG_311240	1.27267	ankyrin, putative
	TVAG_346770	1.27164	CAMK family protein kinase
	TVAG_383540	1.27054	AGC family protein kinase
	TVAG_094630	1.26942	glucosamine-6-phosphate isomerase, putative
	TVAG_165030	1.26882	malate dehydrogenase, putative
	TVAG_491740	1.26881	conserved hypothetical protein
	TVAG_380040	1.26712	conserved hypothetical protein
	TVAG_048190	1.26152	conserved hypothetical protein
	TVAG_402300	1.26087	conserved hypothetical protein
	TVAG_035780	1.26079	conserved hypothetical protein
	TVAG_083820	1.25893	conserved hypothetical protein
	TVAG_205840	1.25793	ornithine decarboxylase, putative
	TVAG_499360	1.25743	ankyrin repeat and FYVE domain containing protein, putative
	TVAG_100110	1.25629	conserved hypothetical protein
	TVAG_485290	1.25472	zinc phosphodiesterase, putative
	TVAG_132220	1.25352	cation efflux protein/ zinc transporter, putative
	TVAG_136800	1.25269	conserved hypothetical protein
	TVAG_258100	1.25248	conserved hypothetical protein
	TVAG_165170	1.25162	conserved hypothetical protein
	TVAG_388630	1.25095	biotin synthase, putative
	TVAG_473270	1.25074	conserved hypothetical protein
	TVAG_039270	1.24746	conserved hypothetical protein
	TVAG_302140	1.24705	beta-hexosaminidase, putative
	TVAG_076270	1.24655	MYB-1, putative
	TVAG_570530	1.24623	conserved hypothetical protein
	TVAG_306590	1.24558	conserved hypothetical protein
	TVAG_362480	1.24516	conserved hypothetical protein
	TVAG_247950	1.24448	conserved hypothetical protein
	TVAG_434030	1.24432	conserved hypothetical protein
	TVAG_390030	1.24401	conserved hypothetical protein
	TVAG_417690	1.24324	leucine-rich repeat protein, BspA family
	TVAG_146490	1.24267	hypothetical protein
	TVAG_389380	1.24083	ion channel nompc, putative
	TVAG_495740	1.23959	dihydrodiol dehydrogenase, putative
	TVAG_499390	1.23889	ankyrin repeat-containing protein, putative
	TVAG_167210	1.23845	conserved hypothetical protein
	TVAG_077840	1.23759	ankyrin 2,3/unc44, putative
	TVAG_162810	1.23758	conserved hypothetical protein
	TVAG_186030	1.23732	conserved hypothetical protein
	TVAG_444200	1.23692	leucine-rich repeat protein, BspA family
	TVAG_025720	1.23572	conserved hypothetical protein
	TVAG_473260	1.23439	conserved hypothetical protein
	TVAG_412230	1.23431	CAMK family protein kinase
	TVAG_197080	1.23424	ankyrin repeat-containing protein, putative
	TVAG_044790	1.23377	conserved hypothetical protein
	TVAG_192070	1.23156	serine/threonine protein phosphatase, putative
	TVAG_477150	1.23098	sugar transporter, putative
	TVAG_057580	1.2307	conserved hypothetical protein
	TVAG_464550	1.23017	conserved hypothetical protein
	TVAG_427310	1.22861	conserved hypothetical protein
	TVAG_306560	1.22806	CAMK family protein kinase
	TVAG_391210	1.22624	conserved hypothetical protein
	TVAG_427520	1.22505	CAMK family protein kinase
	TVAG_494400	1.2234	conserved hypothetical protein
	TVAG_150590	1.21849	conserved hypothetical protein
	TVAG_370500	1.21725	aldo-keto reductase, putative
	TVAG_283560	1.21681	myotrophin, putative
	TVAG_515200	1.21556	conserved hypothetical protein
	TVAG_412580	1.21551	conserved hypothetical protein
	TVAG_493760	1.21434	conserved hypothetical protein
	TVAG_305900	1.21425	hypothetical protein
	TVAG_511830	1.21424	conserved hypothetical protein
	TVAG_223770	1.21	conserved hypothetical protein
	TVAG_036190	1.20973	conserved hypothetical protein
	TVAG_459090	1.2083	conserved hypothetical protein
	TVAG_424150	1.20707	CAMK family protein kinase
	TVAG_392350	1.20622	conserved hypothetical protein
	TVAG_204910	1.20479	CAMK family protein kinase
	TVAG_131830	1.20465	conserved hypothetical protein
	TVAG_142660	1.20435	conserved hypothetical protein
	TVAG_239750	1.20365	conserved hypothetical protein
	TVAG_454100	1.20365	conserved hypothetical protein
	TVAG_349480	1.20049	conserved hypothetical protein
	TVAG_027060	1.19925	biotin synthase, putative
	TVAG_149850	1.19917	conserved hypothetical protein
	TVAG_251610	1.19568	conserved hypothetical protein
	TVAG_295600	1.194	conserved hypothetical protein
	TVAG_456520	1.19331	conserved hypothetical protein
	TVAG_299550	1.19238	glabrous, putative
	TVAG_216760	1.19227	conserved hypothetical protein
	TVAG_091120	1.19217	conserved hypothetical protein
	TVAG_223050	1.19188	neurofilament triplet M protein, putative
	TVAG_361200	1.19145	ankyrin repeat-containing protein, putative
	TVAG_478920	1.19126	ankyrin repeat-containing protein, putative
	TVAG_196230	1.19022	malate dehydrogenase, putative
	TVAG_254120	1.18904	conserved hypothetical protein
	TVAG_491820	1.18777	conserved hypothetical protein
	TVAG_308860	1.18658	conserved hypothetical protein
	TVAG_190070	1.18596	MYB72, putative
	TVAG_148930	1.18554	conserved hypothetical protein
	TVAG_295340	1.18345	ankyrin repeat-containing protein, putative
	TVAG_464030	1.18212	conserved hypothetical protein
	TVAG_054430	1.18002	conserved hypothetical protein
	TVAG_391340	1.1794	r2r3-MYB transcription factor, putative
	TVAG_397170	1.17818	conserved hypothetical protein
	TVAG_384510	1.1771	2-5A-dependent ribonuclease, putative
	TVAG_439530	1.17544	conserved hypothetical protein
	TVAG_267820	1.17519	hypothetical protein
	TVAG_197460	1.17389	conserved hypothetical protein
	TVAG_255780	1.17324	ankyrin, putative
	TVAG_004420	1.17218	ankyrin repeat-containing protein, putative
	TVAG_463540	1.16807	conserved hypothetical protein
	TVAG_034670	1.16785	conserved hypothetical protein
	TVAG_406460	1.16719	bmru protein, putative
	TVAG_346400	1.16664	high mobility group protein, putative
	TVAG_454550	1.16664	conserved hypothetical protein
	TVAG_198670	1.16587	hypothetical protein
	TVAG_427030	1.16574	conserved hypothetical protein
	TVAG_218950	1.16435	conserved hypothetical protein
	TVAG_487790	1.1637	leucine-rich repeat protein, BspA family
	TVAG_494340	1.16059	conserved hypothetical protein
	TVAG_475240	1.16025	acanthoscurrin-1 precursor, putative
	TVAG_137450	1.15977	leucine-rich repeat protein, BspA family
	TVAG_452250	1.15908	leucine-rich repeat protein, BspA family
	TVAG_476190	1.15798	conserved hypothetical protein
	TVAG_379140	1.15758	ankyrin repeat domain protein, putative
	TVAG_119020	1.15754	conserved hypothetical protein
	TVAG_476110	1.15739	leucine-rich repeat protein, BspA family
	TVAG_163630	1.15594	conserved hypothetical protein
	TVAG_414870	1.15423	conserved hypothetical protein
	TVAG_355690	1.15356	conserved hypothetical protein
	TVAG_458780	1.15286	protein phosphatase 2A, caeel, putative
	TVAG_080130	1.15218	leucine-rich repeat protein, BspA family
	TVAG_199370	1.15176	conserved hypothetical protein
	TVAG_134020	1.15168	conserved hypothetical protein
	TVAG_512040	1.15129	conserved hypothetical protein
	TVAG_046620	1.15067	conserved hypothetical protein
	TVAG_401680	1.15011	AGC family protein kinase
	TVAG_239000	1.14977	ankyrin repeat-containing protein, putative
	TVAG_404300	1.14808	serine/threonine protein kinase, putative
	TVAG_494070	1.14715	conserved hypothetical protein
	TVAG_151310	1.14603	conserved hypothetical protein
	TVAG_435520	1.14349	conserved hypothetical protein
	TVAG_383500	1.14277	conserved hypothetical protein
	TVAG_396470	1.14043	leucine-rich repeat protein, BspA family
	TVAG_078950	1.14012	NADPH cytochrome P450, putative
	TVAG_447160	1.13958	iron dehydrogenase, putative
	TVAG_394410	1.13948	ankyrin repeat-containing protein, putative
	TVAG_083060	1.13868	conserved hypothetical protein
	TVAG_403690	1.13729	alpha-amylase, putative
	TVAG_075930	1.13646	ankyrin repeat and FYVE domain containing protein, putative
	TVAG_156530	1.13646	conserved hypothetical protein
	TVAG_320420	1.13646	xylulose kinase, putative
	TVAG_183790	1.13493	malic enzyme, putative
	TVAG_226530	1.13482	conserved hypothetical protein
	TVAG_026370	1.13135	leucine-rich repeat protein, BspA family
	TVAG_140300	1.12996	conserved hypothetical protein
	TVAG_041680	1.12945	conserved hypothetical protein
	TVAG_350190	1.12889	Clan PB, family C69, PipD-like cysteine peptidase
	TVAG_453120	1.12873	conserved hypothetical protein
	TVAG_215940	1.12771	conserved hypothetical protein
	TVAG_324260	1.12558	ankyrin repeat domain protein, putative
	TVAG_440940	1.12517	conserved hypothetical protein
	TVAG_023340	1.12333	conserved hypothetical protein
	TVAG_416180	1.12233	conserved hypothetical protein
	TVAG_416480	1.12231	conserved hypothetical protein
	TVAG_481060	1.1218	conserved hypothetical protein
	TVAG_410880	1.12139	conserved hypothetical protein
	TVAG_218810	1.12074	conserved hypothetical protein
	TVAG_000310	1.11915	conserved hypothetical protein
	TVAG_138040	1.11892	conserved hypothetical protein
	TVAG_470060	1.11877	conserved hypothetical protein
	TVAG_487880	1.11859	conserved hypothetical protein
	TVAG_391410	1.11703	conserved hypothetical protein
	TVAG_264860	1.11614	heat shock protein, putative
	TVAG_360080	1.11605	conserved hypothetical protein
	TVAG_069050	1.1145	conserved hypothetical protein
	TVAG_040010	1.11355	zinc-iron transporter, putative
	TVAG_581670	1.11336	conserved hypothetical protein
	TVAG_083350	1.11029	conserved hypothetical protein
	TVAG_392370	1.10885	conserved hypothetical protein
	TVAG_410370	1.10689	MYB81, putative
	TVAG_425190	1.1066	conserved hypothetical protein
	TVAG_159660	1.1063	conserved hypothetical protein
	TVAG_474450	1.10526	conserved hypothetical protein
	TVAG_024820	1.10372	conserved hypothetical protein
	TVAG_148590	1.10362	MYB, putative
	TVAG_378950	1.10298	conserved hypothetical protein
	TVAG_109770	1.10261	fetal globin-inducing factor, putative
	TVAG_003620	1.10219	conserved hypothetical protein
	TVAG_225100	1.10163	conserved hypothetical protein
	TVAG_067510	1.10096	conserved hypothetical protein
	TVAG_273990	1.10065	conserved hypothetical protein
	TVAG_223730	1.09452	ankyrin, putative
	TVAG_409680	1.09242	conserved hypothetical protein
	TVAG_409630	1.09019	conserved hypothetical protein
	TVAG_078530	1.08906	WD repeat domain, putative
	TVAG_152690	1.08873	N-ethylmaleimide reductase, putative
	TVAG_045650	1.08747	conserved hypothetical protein
	TVAG_013460	1.08745	conserved hypothetical protein
	TVAG_296060	1.08663	conserved hypothetical protein
	TVAG_021410	1.08617	hypothetical protein
	TVAG_250960	1.08558	conserved hypothetical protein
	TVAG_025170	1.08511	sporulation-specific protein, putative
	TVAG_514570	1.08499	myosin heavy chain, cardiac muscle alpha isoform, putative
	TVAG_212710	1.08274	WD-repeat protein, putative
	TVAG_298110	1.08185	conserved hypothetical protein
	TVAG_369170	1.08174	conserved hypothetical protein
	TVAG_265730	1.08086	ankyrin 2,3/unc44, putative
	TVAG_014010	1.07929	leucine-rich repeat protein, BspA family
	TVAG_287110	1.07857	conserved hypothetical protein
	TVAG_378220	1.07712	conserved hypothetical protein
	TVAG_152410	1.07534	sugar transporter, putative
	TVAG_122610	1.07271	leucine-rich repeat protein, BspA family
	TVAG_434270	1.06865	ankyrin repeat domain, putative
	TVAG_247960	1.0685	conserved hypothetical protein
	TVAG_248600	1.0685	conserved hypothetical protein
	TVAG_035870	1.06595	leucine-rich repeat protein, BspA family
	TVAG_444110	1.06565	conserved hypothetical protein
	TVAG_340800	1.06468	CAMK family protein kinase
	TVAG_170150	1.06434	conserved hypothetical protein
	TVAG_126230	1.06364	conserved hypothetical protein
	TVAG_402140	1.06155	conserved hypothetical protein
	TVAG_252650	1.06094	conserved hypothetical protein
	TVAG_452150	1.0588	conserved hypothetical protein
	TVAG_219970	1.05775	conserved hypothetical protein
	TVAG_126740	1.05682	conserved hypothetical protein
	TVAG_342880	1.0563	conserved hypothetical protein
	TVAG_283050	1.05574	conserved hypothetical protein
	TVAG_044700	1.05527	leucine-rich repeat protein, BspA family
	TVAG_498730	1.05457	conserved hypothetical protein
	TVAG_221610	1.05421	ankyrin repeat domain protein, putative
	TVAG_305800	1.05024	sex-determining protein fem-1, putative
	TVAG_143230	1.04883	copine, putative
	TVAG_172140	1.04857	abcb9, putative
	TVAG_314810	1.04754	conserved hypothetical protein
	TVAG_402540	1.04705	hypothetical protein
	TVAG_228700	1.04624	hypothetical protein
	TVAG_472160	1.04585	conserved hypothetical protein
	TVAG_274660	1.0454	leucine-rich repeat protein, BspA family
	TVAG_365970	1.04535	conserved hypothetical protein
	TVAG_219960	1.04478	conserved hypothetical protein
	TVAG_593590	1.0432	protein phosphatase, caeel, putative
	TVAG_010700	1.03972	conserved hypothetical protein
	TVAG_337780	1.03935	leucine-rich repeat protein, BspA family
	TVAG_071080	1.03893	cysteine synthase, putative
	TVAG_271560	1.03869	equilibrative nucleoside transporter, putative
	TVAG_432020	1.03791	L-asparaginase I, putative
	TVAG_208890	1.0374	leucine-rich repeat protein, BspA family
	TVAG_211590	1.03654	protein ssnA, putative
	TVAG_494720	1.03486	ABC transporter, putative
	TVAG_481640	1.03444	leucine-rich repeat protein, BspA family
	TVAG_229580	1.03382	Clan CA, family C19, ubiquitin hydrolase-like cysteine peptidase
	TVAG_265760	1.03322	N-ethylmaleimide reductase, putative
	TVAG_364940	1.03308	Antigenic protein P1, putative
	TVAG_075630	1.03258	conserved hypothetical protein
	TVAG_044820	1.03234	aldo-keto reductase, putative
	TVAG_131240	1.03051	conserved hypothetical protein
	TVAG_213510	1.03031	conserved hypothetical protein
	TVAG_147370	1.02892	conserved hypothetical protein
	TVAG_372710	1.02821	conserved hypothetical protein
	TVAG_254270	1.0282	conserved hypothetical protein
	TVAG_032600	1.02709	conserved hypothetical protein
	TVAG_360880	1.02611	conserved hypothetical protein
	TVAG_315020	1.02455	CMGC family protein kinase
	TVAG_281160	1.02441	conserved hypothetical protein
	TVAG_174170	1.02402	breast cancer suppressor candidate 1,bcsc-1, putative
	TVAG_004770	1.02222	conserved hypothetical protein
	TVAG_073340	1.0219	CAMK family protein kinase
	TVAG_090800	1.02103	ubiquitin-activating enzyme E1c, putative
	TVAG_276140	1.01894	conserved hypothetical protein
	TVAG_435970	1.01688	conserved hypothetical protein
	TVAG_027910	1.01646	conserved hypothetical protein
	TVAG_388290	1.01481	RAB, putative
	TVAG_319590	1.01461	conserved hypothetical protein
	TVAG_016290	1.01455	leucine-rich repeat protein, BspA family
	TVAG_021910	1.01347	conserved hypothetical protein
	TVAG_250700	1.01327	conserved hypothetical protein
	TVAG_493070	1.01163	homeobox protein knotted-1, putative
	TVAG_574700	1.01072	kcs1 protein, putative
	TVAG_045320	1.00947	conserved hypothetical protein
	TVAG_233670	1.00912	conserved hypothetical protein
	TVAG_467990	1.00688	conserved hypothetical protein
	TVAG_378200	1.00587	AGC family protein kinase
	TVAG_302820	1.00398	conserved hypothetical protein
	TVAG_156130	1.00266	conserved hypothetical protein
	TVAG_469230	1.00138	conserved hypothetical protein
	TVAG_019800	1.00008	conserved hypothetical protein
	TVAG_142510	1.00006	conserved hypothetical protein
	TVAG_457450	0.997361	KS1 protein precursor, putative
	TVAG_456810	0.997153	ankyrin, putative
	TVAG_267840	0.994605	leucine-rich repeat protein, BspA family
	TVAG_172250	0.994592	hypothetical protein
	TVAG_138540	0.993962	conserved hypothetical protein
	TVAG_459300	0.993856	estrogen nuclear receptor coactivator, putative
	TVAG_160120	0.9933	conserved hypothetical protein
	TVAG_294060	0.993135	conserved hypothetical protein
	TVAG_312190	0.991599	conserved hypothetical protein
	TVAG_406970	0.987605	conserved hypothetical protein
	TVAG_485850	0.984372	conserved hypothetical protein
	TVAG_382500	0.98397	DNA-binding protein eta2, putative
	TVAG_459390	0.983512	conserved hypothetical protein
	TVAG_443750	0.983379	conserved hypothetical protein
	TVAG_415110	0.982967	conserved hypothetical protein
	TVAG_064660	0.981776	conserved hypothetical protein
	TVAG_083710	0.981171	ubiquitin-protein ligase, putative
	TVAG_344880	0.979856	alcohol dehydrogenase, putative
	TVAG_486660	0.978947	fad synthetase, putative
	TVAG_023550	0.978731	conserved hypothetical protein
	TVAG_439480	0.976934	conserved hypothetical protein
	TVAG_390270	0.976634	conserved hypothetical protein
	TVAG_138550	0.976336	conserved hypothetical protein
	TVAG_457260	0.976081	leucine-rich repeat protein, BspA family
	TVAG_311830	0.975406	ankyrin repeat-rich membrane-spanning protein, putative
	TVAG_394900	0.974815	conserved hypothetical protein
	TVAG_468680	0.974815	leucine-rich repeat protein, BspA family
	TVAG_064480	0.972915	conserved hypothetical protein
	TVAG_073640	0.972304	conserved hypothetical protein
	TVAG_204120	0.972252	conserved hypothetical protein
	TVAG_326450	0.971014	CAMK family protein kinase
	TVAG_230130	0.970198	conserved hypothetical protein
	TVAG_085650	0.970136	conserved hypothetical protein
	TVAG_302180	0.969946	conserved hypothetical protein
	TVAG_366070	0.969285	conserved hypothetical protein
	TVAG_004020	0.969172	conserved hypothetical protein
	TVAG_038270	0.969058	sugar transport protein, putative
	TVAG_291040	0.967975	conserved hypothetical protein
	TVAG_315370	0.967717	conserved hypothetical protein
	TVAG_101880	0.967332	conserved hypothetical protein
	TVAG_367660	0.966222	ABC transporter, putative
	TVAG_230870	0.965704	histidinol-phosphate aminotransferase, putative
	TVAG_306540	0.965182	acc synthase, putative
	TVAG_140210	0.965048	conserved hypothetical protein
	TVAG_256830	0.964723	conserved hypothetical protein
	TVAG_324000	0.962119	conserved hypothetical protein
	TVAG_494940	0.962052	conserved hypothetical protein
	TVAG_059680	0.961891	conserved hypothetical protein
	TVAG_395630	0.960254	conserved hypothetical protein
	TVAG_160200	0.959965	conserved hypothetical protein
	TVAG_329670	0.958441	serine/threonine-protein kinase ripk4, putative
	TVAG_421490	0.956353	conserved hypothetical protein
	TVAG_329260	0.954379	conserved hypothetical protein
	TVAG_098420	0.952933	conserved hypothetical protein
	TVAG_376680	0.95269	ankyrin repeat-containing protein, putative
	TVAG_190460	0.951887	leucine-rich repeat protein, BspA family
	TVAG_306210	0.951776	conserved hypothetical protein
	TVAG_411320	0.95095	centrosomal protein Cep290, putative
	TVAG_479790	0.950547	conserved hypothetical protein
	TVAG_431070	0.949868	conserved hypothetical protein
	TVAG_067920	0.949601	conserved hypothetical protein
	TVAG_229190	0.948824	conserved hypothetical protein
	TVAG_009980	0.948706	conserved hypothetical protein
	TVAG_167820	0.948159	MYB, putative
	TVAG_361590	0.948048	NADH-ubiquinone oxidoreductase, putative
	TVAG_607020	0.947531	conserved hypothetical protein
	TVAG_390520	0.946982	tankyrase, putative
	TVAG_324810	0.946789	conserved hypothetical protein
	TVAG_146980	0.946153	skeletrophin, putative
	TVAG_342840	0.945197	conserved hypothetical protein
	TVAG_166750	0.944575	conserved hypothetical protein
	TVAG_219690	0.943965	MYB72, putative
	TVAG_410380	0.942946	conserved hypothetical protein
	TVAG_119960	0.941386	conserved hypothetical protein
	TVAG_357820	0.941269	glycine-rich cell wall structural protein 1 precursor, putative
	TVAG_391910	0.940522	conserved hypothetical protein
	TVAG_381790	0.939332	glutamate synthase, putative
	TVAG_307170	0.937933	ankyrin repeat-containing protein, putative
	TVAG_329460	0.936654	enolase, putative
	TVAG_383580	0.936343	conserved hypothetical protein
	TVAG_329570	0.935937	conserved hypothetical protein
	TVAG_278360	0.935835	conserved hypothetical protein
	TVAG_297440	0.93437	conserved hypothetical protein
	TVAG_393080	0.934237	conserved hypothetical protein
	TVAG_354670	0.930493	conserved hypothetical protein
	TVAG_025710	0.929761	conserved hypothetical protein
	TVAG_272250	0.929043	protein phosphatase 1 regulatory subunit 12C, putative
	TVAG_152870	0.925931	conserved hypothetical protein
	TVAG_158260	0.925267	conserved hypothetical protein
	TVAG_410150	0.924553	conserved hypothetical protein
	TVAG_440100	0.923811	r2r3-MYB transcription factor, putative
	TVAG_060410	0.923146	conserved hypothetical protein
	TVAG_185320	0.9223	conserved hypothetical protein
	TVAG_283550	0.921871	leucine-rich repeat protein, BspA family
	TVAG_130450	0.920555	conserved hypothetical protein
	TVAG_473500	0.920345	inversin, putative
	TVAG_086230	0.919892	conserved hypothetical protein
	TVAG_218820	0.919851	conserved hypothetical protein
	TVAG_096710	0.919489	zinc finger protein DHHC domain containing protein, putative
	TVAG_108460	0.918921	ankyrin repeat-containing protein, putative
	TVAG_165600	0.916717	conserved hypothetical protein
	TVAG_391270	0.916424	leucine-rich repeat protein, BspA family
	TVAG_023840	0.915726	conserved hypothetical protein
	TVAG_168870	0.913208	conserved hypothetical protein
	TVAG_182240	0.911044	ankyrin, putative
	TVAG_080030	0.910376	leucine-rich repeat protein, BspA family
	TVAG_423670	0.9089	Na+ driven multidrug efflux pump, putative
	TVAG_426250	0.9089	ankyrin repeat-containing protein, putative
	TVAG_074890	0.906798	conserved hypothetical protein
	TVAG_224890	0.905966	conserved hypothetical protein
	TVAG_292060	0.904549	meiosis-specific DNA helicase Mer3
	TVAG_388570	0.903307	conserved hypothetical protein
	TVAG_247940	0.903038	conserved hypothetical protein
	TVAG_450790	0.90292	neurobeachin-like protein, putative
	TVAG_017970	0.902507	conserved hypothetical protein
	TVAG_171030	0.902347	conserved hypothetical protein
	TVAG_391890	0.901897	hypothetical protein
	TVAG_168470	0.901248	conserved hypothetical protein
	TVAG_329650	0.900553	alcohol dehydrogenase, putative
	TVAG_238090	0.899701	hypothetical protein
	TVAG_134960	0.895352	AGC family protein kinase
	TVAG_224590	0.894458	conserved hypothetical protein
	TVAG_219390	0.894285	conserved hypothetical protein
	TVAG_129770	0.892692	hypothetical protein
	TVAG_478860	0.89152	conserved hypothetical protein
	TVAG_473320	0.890353	conserved hypothetical protein
	TVAG_346120	0.890092	conserved hypothetical protein
	TVAG_384480	0.89001	ribokinase, putative
	TVAG_382900	0.889502	conserved hypothetical protein
	TVAG_433050	0.888908	conserved hypothetical protein
	TVAG_475310	0.888322	conserved hypothetical protein
	TVAG_185560	0.888162	programmed cell death, putative
	TVAG_230580	0.886557	pyruvate-flavodoxin oxidoreductase, putative
	TVAG_328940	0.886037	alcohol dehydrogenase, putative
	TVAG_004830	0.88567	leucine-rich repeat protein, BspA family
	TVAG_430120	0.885398	Na+ driven multidrug efflux pump, putative
	TVAG_393090	0.883383	Na+ driven multidrug efflux pump, putative
	TVAG_035520	0.882645	Clan CD, family C13, legumain-like cysteine peptidase
	TVAG_329320	0.881531	CMGC family protein kinase
	TVAG_181890	0.880486	conserved hypothetical protein
	TVAG_268920	0.878208	conserved hypothetical protein
	TVAG_070850	0.878135	ankyrin repeat domain, putative
	TVAG_224310	0.877705	conserved hypothetical protein
	TVAG_143260	0.874645	CAMK family protein kinase
	TVAG_463040	0.874556	conserved hypothetical protein
	TVAG_035460	0.873025	exonuclease%2C+putative
	TVAG_240090	0.872028	conserved hypothetical protein
	TVAG_351460	0.871151	TKL family protein kinase
	TVAG_393930	0.870194	conserved hypothetical protein
	TVAG_058640	0.86847	leucine-rich repeat protein, BspA family
	TVAG_043770	0.866512	conserved hypothetical protein
	TVAG_358460	0.86418	conserved hypothetical protein
	TVAG_331610	0.863511	conserved hypothetical protein
	TVAG_090550	0.863186	aldo-keto reductase, putative
	TVAG_252360	0.861777	eggshell protein 1 precursor, putative
	TVAG_434090	0.860438	ankyrin repeat-containing protein, putative
	TVAG_239520	0.85982	conserved hypothetical protein
	TVAG_258030	0.85981	ornithine decarboxylase, putative
	TVAG_400000	0.858732	conserved hypothetical protein
	TVAG_343460	0.85789	conserved hypothetical protein
	TVAG_076250	0.855562	leucine-rich repeat protein, BspA family
	TVAG_391170	0.855023	conserved hypothetical protein
	TVAG_133420	0.854441	leucine-rich repeat protein, BspA family
	TVAG_408300	0.853736	conserved hypothetical protein
	TVAG_252710	0.851882	conserved hypothetical protein
	TVAG_064700	0.851333	ABC transporter, putative
	TVAG_091850	0.847417	conserved hypothetical protein
	TVAG_345130	0.847315	conserved hypothetical protein
	TVAG_059330	0.847041	conserved hypothetical protein
	TVAG_452650	0.845007	hypothetical protein
	TVAG_240690	0.84495	Regulatory protein uhpC, putative
	TVAG_445240	0.843622	ankyrin repeat-containing protein, putative
	TVAG_397490	0.841933	conserved hypothetical protein
	TVAG_397480	0.84189	conserved hypothetical protein
	TVAG_258120	0.841826	secreted glucosidase, putative
	TVAG_061660	0.839465	conserved hypothetical protein
	TVAG_169970	0.838583	leucine-rich repeat protein, BspA family
	TVAG_491680	0.834802	ankyrin repeat-containing protein, putative
	TVAG_215210	0.833956	conserved hypothetical protein
	TVAG_225780	0.833401	conserved hypothetical protein
	TVAG_277910	0.83187	conserved hypothetical protein
	TVAG_381310	0.831036	malate and lactate dehydrogenase, putative
	TVAG_112210	0.830845	conserved hypothetical protein
	TVAG_480990	0.82815	DNA-binding protein reb1, putative
	TVAG_402520	0.827953	leucine-rich repeat protein, BspA family
	TVAG_004090	0.825074	conserved hypothetical protein
	TVAG_378980	0.823538	rubrerythrin, putative
	TVAG_383310	0.822668	conserved hypothetical protein
	TVAG_394480	0.821832	conserved hypothetical protein
	TVAG_316160	0.821735	protein phosphatase-5, putative
	TVAG_079670	0.818815	calmodulin, putative
	TVAG_343340	0.817866	conserved hypothetical protein
	TVAG_205380	0.815359	conserved hypothetical protein
	TVAG_446590	0.813741	conserved hypothetical protein
	TVAG_026530	0.813044	conserved hypothetical protein
	TVAG_215960	0.812895	myosin heavy chain, clone, putative
	TVAG_096490	0.810041	3-oxo-5-alpha-steroid 4-dehydrogenase, putative
	TVAG_278050	0.807336	hypothetical protein
	TVAG_405820	0.807077	NADH:flavin oxidoreductase, putative
	TVAG_348470	0.80632	leucine-rich repeat protein, BspA family
	TVAG_482820	0.804976	leucine-rich repeat protein, BspA family
	TVAG_162120	0.80497	conserved hypothetical protein
	TVAG_456710	0.802892	conserved hypothetical protein
	TVAG_186250	0.801943	leucine-rich repeat protein, BspA family
	TVAG_142730	0.801783	conserved hypothetical protein
	TVAG_236650	0.801216	amino acid transporter, putative
	TVAG_058680	0.798924	leucine-rich repeat protein, BspA family
	TVAG_155080	0.79808	conserved hypothetical protein
	TVAG_045680	0.796617	hypothetical protein
	TVAG_359110	0.796487	conserved hypothetical protein
	TVAG_073540	0.796376	AGC family protein kinase
	TVAG_272370	0.794446	leucine-rich repeat protein, BspA family
	TVAG_327550	0.793729	Clan CE, family C48, Ulp1-like cysteine peptidase
	TVAG_120830	0.793131	DNA-binding protein eta2, putative
	TVAG_151580	0.791828	conserved hypothetical protein
	TVAG_039310	0.789503	conserved hypothetical protein
	TVAG_317070	0.789482	S-adenosylmethionine synthetase, putative
	TVAG_054340	0.789382	protein phosphatase-1, putative
	TVAG_395310	0.789027	conserved hypothetical protein
	TVAG_034740	0.788296	conserved hypothetical protein
	TVAG_469020	0.788237	biotin synthase, putative
	TVAG_464000	0.787566	SNAP190, putative
	TVAG_425820	0.787212	conserved hypothetical protein
	TVAG_251040	0.785873	conserved hypothetical protein
	TVAG_352340	0.783115	heat shock protein 70kD, putative
	TVAG_023790	0.782567	conserved hypothetical protein
	TVAG_357190	0.782132	calcium-dependent protein kinase, putative
	TVAG_208880	0.781643	leucine-rich repeat protein, BspA family
	TVAG_394880	0.781228	conserved hypothetical protein
	TVAG_402410	0.779212	sugar transporter, putative
	TVAG_280000	0.778911	lipid A export ATP-binding/permease protein msba, putative
	TVAG_327510	0.777822	sodium-dependent high-affinity dicarboxylate transporter, putative
	TVAG_359980	0.774924	conserved hypothetical protein
	TVAG_344490	0.774566	conserved hypothetical protein
	TVAG_007590	0.773263	conserved hypothetical protein
	TVAG_142430	0.77325	conserved hypothetical protein
	TVAG_373790	0.772296	CAMK family protein kinase
	TVAG_049010	0.770222	ATP-binding cassette transporter, putative
	TVAG_072310	0.767192	conserved hypothetical protein
	TVAG_200820	0.767108	conserved hypothetical protein
	TVAG_464660	0.765987	conserved hypothetical protein
	TVAG_228780	0.763745	alcohol dehydrogenase, putative
	TVAG_306340	0.763077	hypothetical protein
	TVAG_405280	0.761913	Clan CA, family C1, cathepsin L-like cysteine peptidase
	TVAG_203820	0.759843	conserved hypothetical protein
	TVAG_093950	0.758637	conserved hypothetical protein
	TVAG_284200	0.758572	conserved hypothetical protein
	TVAG_341310	0.756678	conserved hypothetical protein
	TVAG_097630	0.754638	Methylmalonyl-CoA epimerase, mitochondrial precursor, putative
	TVAG_024970	0.753148	conserved hypothetical protein
	TVAG_293530	0.752976	harmonin-interacting ankyrin-repeat containing protein (harp), sans, putative
	TVAG_469420	0.752694	conserved hypothetical protein
	TVAG_154680	0.747027	conserved hypothetical protein
	TVAG_213690	0.743824	conserved hypothetical protein
	TVAG_336330	0.739602	conserved hypothetical protein
	TVAG_216850	0.73767	conserved hypothetical protein
	TVAG_244990	0.73689	calcium/calmodulin-dependent protein kinase kinase, putative
	TVAG_083050	0.736694	Clan MA, family M8, leishmanolysin-like protein
	TVAG_174690	0.735424	conserved hypothetical protein
	TVAG_487570	0.732393	peroxiredoxins, prx-1, prx-2, prx-3, putative
	TVAG_491670	0.73211	malic enzyme, putative
	TVAG_397010	0.731471	conserved hypothetical protein
	TVAG_489370	0.731192	conserved hypothetical protein
	TVAG_078120	0.728694	conserved hypothetical protein
	TVAG_424790	0.728195	conserved hypothetical protein
	TVAG_477750	0.72743	sugar transporter, putative
	TVAG_292690	0.726747	myo-inositol-1 phosphate synthase, putative
	TVAG_060300	0.726556	conserved hypothetical protein
	TVAG_219670	0.725899	conserved hypothetical protein
	TVAG_035700	0.723338	hypothetical protein
	TVAG_459330	0.721829	DNA double-strand break repair Rad50 ATPase, putative
	TVAG_537400	0.721138	ornithine carbamoyltransferase, putative
	TVAG_173970	0.7206	conserved hypothetical protein
	TVAG_284560	0.7115	CAMK family protein kinase
	TVAG_008920	0.711282	conserved hypothetical protein
	TVAG_117910	0.711049	alcohol dehydrogenase, putative
	TVAG_064270	0.710781	conserved hypothetical protein
	TVAG_291050	0.710589	guanylate cyclase, putative
	TVAG_105770	0.708264	pyruvate-flavodoxin oxidoreductase, putative
	TVAG_193280	0.70664	amino acid transporter, putative
	TVAG_321380	0.704891	cortactin-binding protein, putative
	TVAG_276080	0.703054	CAMK family protein kinase
	TVAG_362420	0.701613	conserved hypothetical protein
	TVAG_146680	0.701367	Clan CA, family C1, cathepsin L-like cysteine peptidase
	TVAG_189560	0.696086	conserved hypothetical protein
	TVAG_228510	0.695322	conserved hypothetical protein
	TVAG_169020	0.693543	conserved hypothetical protein
	TVAG_122090	0.692255	conserved hypothetical protein
	TVAG_312300	0.687394	conserved hypothetical protein
	TVAG_437410	0.686786	phosphoenolpyruvate-protein phosphotransferase, putative
	TVAG_396760	0.68153	conserved hypothetical protein
	TVAG_131540	0.67932	TKL family protein kinase
	TVAG_369870	0.679205	conserved hypothetical protein
	TVAG_331150	-0.682459	conserved hypothetical protein
	TVAG_399990	-0.684793	MYB3r3, putative
	TVAG_000070	-0.688804	methionyl-tRNA synthetase, putative
	TVAG_315580	-0.689173	CAMK family protein kinase
	TVAG_398950	-0.69024	conserved hypothetical protein
	TVAG_452370	-0.691117	protein C9orf32, putative
	TVAG_414850	-0.691247	sumo ligase, putative
	TVAG_476550	-0.691463	conserved hypothetical protein
	TVAG_102980	-0.693198	conserved hypothetical protein
	TVAG_445730	-0.6975	groes chaperonin, putative
	TVAG_390150	-0.7013	conserved hypothetical protein
	TVAG_148900	-0.701884	conserved hypothetical protein
	TVAG_060160	-0.703917	conserved hypothetical protein
	TVAG_261990	-0.712325	conserved hypothetical protein
	TVAG_158540	-0.712635	conserved hypothetical protein
	TVAG_467240	-0.716125	conserved hypothetical protein
	TVAG_494920	-0.716538	CAMK family protein kinase
	TVAG_334740	-0.717994	conserved hypothetical protein
	TVAG_228280	-0.718634	MYB124, putative
	TVAG_157370	-0.725285	phosphatidylinositol synthase, putative
	TVAG_235090	-0.727752	conserved hypothetical protein
	TVAG_225470	-0.72812	conserved hypothetical protein
	TVAG_120460	-0.732688	conserved hypothetical protein
	TVAG_363540	-0.733246	Rab32, putative
	TVAG_429350	-0.736863	conserved hypothetical protein
	TVAG_048980	-0.738268	MYB119, putative
	TVAG_252960	-0.738371	conserved hypothetical protein
	TVAG_211780	-0.74037	conserved hypothetical protein
	TVAG_015340	-0.745329	sugar transporter, putative
	TVAG_118330	-0.750125	AGC family protein kinase
	TVAG_206000	-0.75502	Na+ driven multidrug efflux pump, putative
	TVAG_043140	-0.756398	CAMK family protein kinase
	TVAG_459460	-0.760076	CAMK family protein kinase
	TVAG_442380	-0.760224	conserved hypothetical protein
	TVAG_112800	-0.772941	conserved hypothetical protein
	TVAG_437940	-0.773779	conserved hypothetical protein
	TVAG_229820	-0.781544	conserved hypothetical protein
	TVAG_431910	-0.786799	conserved hypothetical protein
	TVAG_204980	-0.787132	CAMK family protein kinase
	TVAG_345280	-0.788505	sugar transporter, putative
	TVAG_354100	-0.791424	elongation factor 1-alpha, putative
	TVAG_573910	-0.800661	conserved hypothetical protein
	TVAG_379550	-0.80114	tyrosine aminotransferase, putative
	TVAG_362580	-0.807341	CAMK family protein kinase
	TVAG_409620	-0.809583	conserved hypothetical protein
	TVAG_493290	-0.818103	phosphomethylpyrimidine kinase, putative
	TVAG_458720	-0.822829	low molecular weight protein-tyrosine-phosphatase, putative
	TVAG_053320	-0.823287	equilibrative nucleoside transporter, putative
	TVAG_119270	-0.823323	conserved hypothetical protein
	TVAG_388100	-0.825717	conserved hypothetical protein
	TVAG_129600	-0.833442	conserved hypothetical protein
	TVAG_219560	-0.843434	r2r3-MYB transcription factor, putative
	TVAG_400630	-0.847646	conserved hypothetical protein
	TVAG_158790	-0.864154	conserved hypothetical protein
	TVAG_428990	-0.865771	conserved hypothetical protein
	TVAG_475030	-0.869522	conserved hypothetical protein
	TVAG_443880	-0.870709	conserved hypothetical protein
	TVAG_579680	-0.871496	conserved hypothetical protein
	TVAG_470750	-0.872187	conserved hypothetical protein
	TVAG_165370	-0.873116	pc-MYB2, putative
	TVAG_353760	-0.878492	conserved hypothetical protein
	TVAG_225900	-0.894726	r2r3-MYB transcription factor, putative
	TVAG_302600	-0.899096	conserved hypothetical protein
	TVAG_055080	-0.903886	conserved hypothetical protein
	TVAG_194890	-0.91192	leucine-rich repeat protein, BspA family
	TVAG_088640	-0.912511	conserved hypothetical protein
	TVAG_224270	-0.93176	CMGC family protein kinase
	TVAG_265500	-0.934295	conserved hypothetical protein
	TVAG_421410	-0.941358	r2r3-MYB transcription factor, putative
	TVAG_148030	-0.977951	conserved hypothetical protein
	TVAG_102710	-0.979338	sugar transporter, putative
	TVAG_418290	-0.990622	conserved hypothetical protein
	TVAG_084770	-0.991684	conserved hypothetical protein
	TVAG_339290	-1.01683	r2r3-MYB transcription factor, putative
	TVAG_019730	-1.01905	conserved hypothetical protein
	TVAG_254860	-1.02567	conserved hypothetical protein
	TVAG_410910	-1.03499	conserved hypothetical protein
	TVAG_343530	-1.04162	conserved hypothetical protein
	TVAG_052940	-1.06519	conserved hypothetical protein
	TVAG_268040	-1.06544	conserved hypothetical protein
	TVAG_364750	-1.06603	conserved hypothetical protein
	TVAG_183430	-1.07549	MYB-1, putative
	TVAG_135180	-1.08121	DNA-binding protein eta2, putative
	TVAG_043090	-1.0815	CAMK family protein kinase
	TVAG_385210	-1.09083	conserved hypothetical protein
	TVAG_262370	-1.09218	conserved hypothetical protein
	TVAG_164860	-1.09327	conserved hypothetical protein
	TVAG_235460	-1.11031	conserved hypothetical protein
	TVAG_165440	-1.13391	conserved hypothetical protein
	TVAG_223190	-1.14663	DNA-binding protein eta2, putative
	TVAG_304370	-1.16725	conserved hypothetical protein
	TVAG_571370	-1.19555	conserved hypothetical protein
	TVAG_295200	-1.21158	conserved hypothetical protein
	TVAG_519620	-1.22052	tubulin beta chain, putative
	TVAG_007210	-1.24476	leucine-rich repeat protein, BspA family
	TVAG_184390	-1.24872	conserved hypothetical protein
	TVAG_174800	-1.2499	conserved hypothetical protein
	TVAG_004810	-1.25434	conserved hypothetical protein
	TVAG_284010	-1.25501	conserved hypothetical protein
	TVAG_377750	-1.26066	conserved hypothetical protein
	TVAG_243710	-1.26181	hypothetical protein
	TVAG_457350	-1.26948	r2r3-MYB transcription factor, putative
	TVAG_379010	-1.27698	MYB72, putative
	TVAG_478180	-1.28536	conserved hypothetical protein
	TVAG_234350	-1.30016	conserved hypothetical protein
	TVAG_182570	-1.33533	multiple ankyrin repeats single kh domain protein, putative
	TVAG_473070	-1.39316	conserved hypothetical protein
	TVAG_081940	-1.45266	conserved hypothetical protein
	TVAG_152250	-1.49916	conserved hypothetical protein
	TVAG_070980	-1.51705	hypothetical protein
	TVAG_018220	-1.52215	ankyrin repeat domain, putative
	TVAG_118250	-1.52466	conserved hypothetical protein
	TVAG_034720	-1.53398	heat shock protein, putative
	TVAG_362770	-1.56744	conserved hypothetical protein
	TVAG_415440	-1.58101	conserved hypothetical protein
	TVAG_230680	-1.62255	conserved hypothetical protein
	TVAG_254700	-1.63615	conserved hypothetical protein
	TVAG_164150	-1.65142	conserved hypothetical protein
	TVAG_428670	-1.65142	heat shock protein 70kD, putative
	TVAG_091210	-1.68579	tRNA-Gly (anticodon: GCC)
	TVAG_048940	-1.72629	conserved hypothetical protein
	TVAG_088580	-1.72629	myotrophin, putative
	TVAG_025850	-1.75164	conserved hypothetical protein
	TVAG_304490	-1.75366	conserved hypothetical protein
	TVAG_045070	-1.79283	conserved hypothetical protein
	TVAG_108240	-1.79907	conserved hypothetical protein
	TVAG_331710	-1.81628	conserved hypothetical protein
	TVAG_032070	-1.85139	conserved hypothetical protein
	TVAG_046180	-1.87782	tRNA-Glu (anticodon: CTC)
	TVAG_348370	-1.89856	conserved hypothetical protein
	TVAG_058130	-1.96679	conserved hypothetical protein
	TVAG_091220	-1.99265	tRNA-Gly (anticodon: GCC)
	TVAG_446870	-2.0251	ankyrin repeat domain, putative
	TVAG_196670	-2.18196	tRNA-Cys (anticodon: GCA)
	TVAG_011520	-2.22127	conserved hypothetical protein
	TVAG_231930	-2.29727	conserved hypothetical protein
	TVAG_482550	-2.32389	conserved hypothetical protein
	TVAG_534960	-2.44864	conserved hypothetical protein
	TVAG_056560	-2.49992	conserved hypothetical protein
	TVAG_538050	-2.50606	conserved hypothetical protein
	TVAG_027430	-2.90586	conserved hypothetical protein
	TVAG_053940	-3.07103	conserved hypothetical protein
	TVAG_040720	-6.55305	conserved hypothetical protein
	TVAG_154020	-6.55305	conserved hypothetical protein
	TVAG_349240	-6.55305	conserved hypothetical protein
	TVAG_475420	-6.6773	conserved hypothetical protein
	TVAG_220260	-7.17565	conserved hypothetical protein
