# Supplementary material for: Epigenome mapping highlights chromatin-mediated gene regulation in the protozoan parasite Trichomonas vaginalis
Source: Sci Rep. 2017 Mar 27;7:45365. doi: 10.1038/srep45365 (PMC5366954; doi:10.1038/srep45365)
Supplement: Supplementary Dataset 4 [file srep45365-s5.xls]

## Sheet: Sheet1
	Supplementary Dataset 4. Genes exhibiting more than 1.5-fold changes in H3K27Ac levels between DMSO- and apicidin-treated T. vaginalis with an adjusted p-value less than 0.05.
			* Fold change: apicidine-treated T. vaginalis/DMSO-treated T. vaginalis
	Gene ID	* Fold Change (log2)	Description
	TVAG_010870	7.6857	conserved hypothetical protein
	TVAG_438220	6.19411	conserved hypothetical protein
	TVAG_031290	6.12665	C-MYB, putative
	TVAG_057030	6.06708	conserved hypothetical protein
	TVAG_494970	6.03953	conserved hypothetical protein
	TVAG_302480	5.72625	conserved hypothetical protein
	TVAG_070710	5.72136	leucine-rich repeat protein, BspA family
	TVAG_202310	5.656	conserved hypothetical protein
	TVAG_474750	5.57895	conserved hypothetical protein
	TVAG_280940	5.50445	conserved hypothetical protein
	TVAG_021090	5.40296	hypothetical protein
	TVAG_160030	5.34609	prolylcarboxypeptidase, putative
	TVAG_486210	5.34413	conserved hypothetical protein
	TVAG_472220	5.22201	galactokinase, putative
	TVAG_412710	5.09932	conserved hypothetical protein
	TVAG_169810	5.08183	conserved hypothetical protein
	TVAG_407650	5.05945	conserved hypothetical protein
	TVAG_482140	4.9382	MYB-1, putative
	TVAG_066000	4.89834	conserved hypothetical protein
	TVAG_421520	4.88605	MYB3r3, putative
	TVAG_409770	4.8797	MYB37, putative
	TVAG_407550	4.80858	conserved hypothetical protein
	TVAG_008110	4.80261	homeobox protein knotted-1, putative
	TVAG_309670	4.77527	r2r3-MYB transcription factor, putative
	TVAG_072390	4.76274	conserved hypothetical protein
	TVAG_385520	4.73503	conserved hypothetical protein
	TVAG_211550	4.66075	conserved hypothetical protein
	TVAG_169800	4.65945	MYB72, putative
	TVAG_300370	4.64342	conserved hypothetical protein
	TVAG_438320	4.53328	conserved hypothetical protein
	TVAG_190370	4.50037	conserved hypothetical protein
	TVAG_052900	4.47324	guanylate cyclase, putative
	TVAG_299970	4.47324	tRNA-Ile (anticodon: TAT)
	TVAG_475820	4.47324	conserved hypothetical protein
	TVAG_274590	4.46897	conserved hypothetical protein
	TVAG_168490	4.45665	conserved hypothetical protein
	TVAG_429510	4.45286	pc-MYB2, putative
	TVAG_211740	4.4205	MYB-1, putative
	TVAG_175710	4.39568	conserved hypothetical protein
	TVAG_000300	4.38792	conserved hypothetical protein
	TVAG_005400	4.3855	conserved hypothetical protein
	TVAG_493390	4.37078	conserved hypothetical protein
	TVAG_460660	4.36718	CAMK family protein kinase
	TVAG_386490	4.36632	conserved hypothetical protein
	TVAG_050200	4.35945	conserved hypothetical protein
	TVAG_201620	4.35222	glutamate dehydrogenase, putative
	TVAG_138410	4.31062	Basic proline-rich peptide IB-1, putative
	TVAG_126340	4.30426	C-MYB, putative
	TVAG_302350	4.30346	conserved hypothetical protein
	TVAG_444990	4.30027	conserved hypothetical protein
	TVAG_300690	4.24623	conserved hypothetical protein
	TVAG_505880	4.24591	conserved hypothetical protein
	TVAG_160270	4.22683	conserved hypothetical protein
	TVAG_203360	4.2222	conserved hypothetical protein
	TVAG_149850	4.18046	conserved hypothetical protein
	TVAG_362590	4.15557	MYB-1, putative
	TVAG_004600	4.15356	r2r3-MYB transcription factor, putative
	TVAG_219780	4.11249	conserved hypothetical protein
	TVAG_291120	4.08596	conserved hypothetical protein
	TVAG_183430	4.07862	MYB-1, putative
	TVAG_302490	4.03427	conserved hypothetical protein
	TVAG_108060	4.03415	conserved hypothetical protein
	TVAG_175380	4.02263	conserved hypothetical protein
	TVAG_121920	4.0009	conserved hypothetical protein
	TVAG_400730	3.98613	conserved hypothetical protein
	TVAG_260360	3.96847	conserved hypothetical protein
	TVAG_000130	3.96365	conserved hypothetical protein
	TVAG_444830	3.94445	conserved hypothetical protein
	TVAG_071790	3.92451	hypothetical protein
	TVAG_025170	3.90142	sporulation-specific protein, putative
	TVAG_185520	3.89367	conserved hypothetical protein
	TVAG_362600	3.89341	eggshell protein precursor, putative
	TVAG_461170	3.89032	conserved hypothetical protein
	TVAG_330600	3.87215	conserved hypothetical protein
	TVAG_444820	3.85714	conserved hypothetical protein
	TVAG_196980	3.84163	r2r3-MYB transcription factor, putative
	TVAG_036820	3.82389	MYB, putative
	TVAG_000310	3.80644	conserved hypothetical protein
	TVAG_003210	3.8024	conserved hypothetical protein
	TVAG_019490	3.80078	conserved hypothetical protein
	TVAG_232440	3.79742	conserved hypothetical protein
	TVAG_047320	3.7786	conserved hypothetical protein
	TVAG_285680	3.77661	conserved hypothetical protein
	TVAG_427670	3.77661	conserved hypothetical protein
	TVAG_398500	3.77107	DNA-binding protein eta2, putative
	TVAG_215140	3.77029	conserved hypothetical protein
	TVAG_399620	3.76611	conserved hypothetical protein
	TVAG_228500	3.76399	conserved hypothetical protein
	TVAG_356820	3.75053	conserved hypothetical protein
	TVAG_025160	3.74737	conserved hypothetical protein
	TVAG_309660	3.74571	conserved hypothetical protein
	TVAG_476990	3.73753	myo-inositol-1 phosphate synthase, putative
	TVAG_102730	3.73494	conserved hypothetical protein
	TVAG_571970	3.70364	r2r3-MYB transcription factor, putative
	TVAG_315750	3.68884	Rab32, putative
	TVAG_065800	3.67615	conserved hypothetical protein
	TVAG_042760	3.65898	Clan CA, family C40, NlpC/P60 superfamily cysteine peptidase
	TVAG_184620	3.62087	conserved hypothetical protein
	TVAG_203800	3.62087	conserved hypothetical protein
	TVAG_411760	3.61929	conserved hypothetical protein
	TVAG_253110	3.61761	glucose-6-phosphate translocase, putative
	TVAG_061680	3.61285	conserved hypothetical protein
	TVAG_243550	3.60546	conserved hypothetical protein
	TVAG_367580	3.60291	calmodulin, putative
	TVAG_174180	3.59998	ubiquitin, putative
	TVAG_393430	3.58876	r2r3-MYB transcription factor, putative
	TVAG_477880	3.58828	CAMK family protein kinase
	TVAG_416920	3.57713	thioredoxin m(mitochondrial)-type, putative
	TVAG_057040	3.55694	conserved hypothetical protein
	TVAG_101880	3.54207	conserved hypothetical protein
	TVAG_309720	3.53785	thioredoxin, putative
	TVAG_263890	3.51809	conserved hypothetical protein
	TVAG_457580	3.51435	GTP-binding protein ryH1, putative
	TVAG_308860	3.48916	conserved hypothetical protein
	TVAG_035810	3.48866	conserved hypothetical protein
	TVAG_328990	3.48866	conserved hypothetical protein
	TVAG_472380	3.48572	galactokinase, putative
	TVAG_475140	3.47888	RAC GTPase, putative
	TVAG_077300	3.47377	conserved hypothetical protein
	TVAG_225910	3.47377	hypothetical protein
	TVAG_575220	3.46467	conserved hypothetical protein
	TVAG_000090	3.46395	MYB45, putative
	TVAG_424170	3.46295	conserved hypothetical protein
	TVAG_139510	3.45732	conserved hypothetical protein
	TVAG_274810	3.44229	conserved hypothetical protein
	TVAG_254100	3.43747	conserved hypothetical protein
	TVAG_300730	3.41834	conserved hypothetical protein
	TVAG_111390	3.4067	conserved hypothetical protein
	TVAG_141580	3.4067	conserved hypothetical protein
	TVAG_394930	3.4067	conserved hypothetical protein
	TVAG_025630	3.4008	conserved hypothetical protein
	TVAG_447600	3.39103	conserved hypothetical protein
	TVAG_145500	3.39063	conserved hypothetical protein
	TVAG_090130	3.38798	conserved hypothetical protein
	TVAG_035820	3.38645	STE family protein kinase
	TVAG_036800	3.38645	conserved hypothetical protein
	TVAG_269980	3.37886	conserved hypothetical protein
	TVAG_336090	3.37886	conserved hypothetical protein
	TVAG_425490	3.37886	calcineurin B, putative
	TVAG_425930	3.37655	serine/threonine-protein kinase ripk4, putative
	TVAG_200690	3.37294	conserved hypothetical protein
	TVAG_076990	3.36887	conserved hypothetical protein
	TVAG_587490	3.36202	conserved hypothetical protein
	TVAG_311630	3.36131	conserved hypothetical protein
	TVAG_408440	3.35725	leucine-rich repeat protein, BspA family
	TVAG_388360	3.35309	conserved hypothetical protein
	TVAG_082470	3.34073	modulator of drug activity B, putative
	TVAG_145610	3.32427	conserved hypothetical protein
	TVAG_437250	3.31893	conserved hypothetical protein
	TVAG_033320	3.31713	homeobox protein knotted-1, putative
	TVAG_251290	3.31336	conserved hypothetical protein
	TVAG_060450	3.30911	conserved hypothetical protein
	TVAG_476540	3.30691	MYB-1, putative
	TVAG_149690	3.29268	conserved hypothetical protein
	TVAG_304500	3.28784	glycerol-3-phosphate dehydrogenase, putative
	TVAG_250610	3.28597	conserved hypothetical protein
	TVAG_475110	3.28428	conserved hypothetical protein
	TVAG_416330	3.27704	conserved hypothetical protein
	TVAG_271990	3.27327	conserved hypothetical protein
	TVAG_397520	3.26366	conserved hypothetical protein
	TVAG_429500	3.26149	conserved hypothetical protein
	TVAG_000280	3.26066	DNA-binding protein eta2, putative
	TVAG_382500	3.26005	DNA-binding protein eta2, putative
	TVAG_311530	3.25362	conserved hypothetical protein
	TVAG_468680	3.25224	leucine-rich repeat protein, BspA family
	TVAG_429520	3.24167	DNA-binding protein eta2, putative
	TVAG_286300	3.23871	conserved hypothetical protein
	TVAG_514580	3.23317	conserved hypothetical protein
	TVAG_147390	3.22386	conserved hypothetical protein
	TVAG_379240	3.22003	hypothetical protein
	TVAG_299870	3.2191	conserved hypothetical protein
	TVAG_384160	3.21738	conserved hypothetical protein
	TVAG_138420	3.21482	conserved hypothetical protein
	TVAG_077100	3.21206	spermatogenesis associated factor, putative
	TVAG_223700	3.20711	MYB37, putative
	TVAG_256100	3.19932	conserved hypothetical protein
	TVAG_148330	3.19557	conserved hypothetical protein
	TVAG_285370	3.19476	MYB, putative
	TVAG_103250	3.18738	conserved hypothetical protein
	TVAG_420790	3.18668	conserved hypothetical protein
	TVAG_299190	3.14913	conserved hypothetical protein
	TVAG_265430	3.1481	conserved hypothetical protein
	TVAG_218160	3.14306	MYB3r3, putative
	TVAG_378110	3.13904	hypothetical protein
	TVAG_459100	3.13758	conserved hypothetical protein
	TVAG_468320	3.12988	CAMK family protein kinase
	TVAG_310790	3.12346	conserved hypothetical protein
	TVAG_358810	3.12062	conserved hypothetical protein
	TVAG_203810	3.11217	conserved hypothetical protein
	TVAG_495140	3.10815	conserved hypothetical protein
	TVAG_179650	3.10769	conserved hypothetical protein
	TVAG_416580	3.10528	conserved hypothetical protein
	TVAG_480190	3.09143	MYB119, putative
	TVAG_025770	3.08721	conserved hypothetical protein
	TVAG_410400	3.08721	conserved hypothetical protein
	TVAG_259610	3.08142	neuroendocrine differentiation factor, putative
	TVAG_247110	3.07962	sap-102, putative
	TVAG_115750	3.07943	conserved hypothetical protein
	TVAG_227380	3.07757	aldo-keto reductase, putative
	TVAG_474330	3.07456	conserved hypothetical protein
	TVAG_299550	3.06975	glabrous, putative
	TVAG_342650	3.06083	conserved hypothetical protein
	TVAG_281530	3.05279	conserved hypothetical protein
	TVAG_486200	3.04694	conserved hypothetical protein
	TVAG_176670	3.04293	C-MYB, putative
	TVAG_272480	3.03435	conserved hypothetical protein
	TVAG_210940	3.03101	conserved hypothetical protein
	TVAG_534540	3.01362	malate and lactate dehydrogenase, putative
	TVAG_165040	3.00902	conserved hypothetical protein
	TVAG_193660	3.00621	translation initiation inhibitor, putative
	TVAG_273330	3.00044	C-MYB, putative
	TVAG_202070	2.97697	conserved hypothetical protein
	TVAG_252310	2.97538	conserved hypothetical protein
	TVAG_014150	2.97441	conserved hypothetical protein
	TVAG_351400	2.97083	r2r3-MYB transcription factor, putative
	TVAG_284030	2.96768	conserved hypothetical protein
	TVAG_087620	2.9649	conserved hypothetical protein
	TVAG_252240	2.9649	conserved hypothetical protein
	TVAG_083070	2.96214	conserved hypothetical protein
	TVAG_183720	2.95907	r2r3-MYB transcription factor, putative
	TVAG_212350	2.95626	conserved hypothetical protein
	TVAG_409820	2.95018	riboflavin kinase/fmn adenylyltransferase, putative
	TVAG_218250	2.93715	MYB-1, putative
	TVAG_250830	2.93473	gamma-gliadin precursor, putative
	TVAG_254970	2.93358	conserved hypothetical protein
	TVAG_201920	2.93223	MYB45, putative
	TVAG_224040	2.92765	phosphoserine aminotransferase, putative
	TVAG_485140	2.92509	conserved hypothetical protein
	TVAG_047140	2.92438	conserved hypothetical protein
	TVAG_482790	2.92438	conserved hypothetical protein
	TVAG_089610	2.92415	conserved hypothetical protein
	TVAG_254120	2.92163	conserved hypothetical protein
	TVAG_127600	2.91034	guanylate cyclase, putative
	TVAG_255640	2.91034	leucine-rich repeat protein, BspA family
	TVAG_009370	2.90713	conserved hypothetical protein
	TVAG_200180	2.90401	conserved hypothetical protein
	TVAG_225880	2.89891	abca2, putative
	TVAG_139610	2.88927	conserved hypothetical protein
	TVAG_486330	2.8882	conserved hypothetical protein
	TVAG_365220	2.88796	CAMK family protein kinase
	TVAG_281100	2.88186	conserved hypothetical protein
	TVAG_311580	2.87933	NAD(P)H dehydrogenase, putative
	TVAG_341820	2.8742	conserved hypothetical protein
	TVAG_394370	2.86725	conserved hypothetical protein
	TVAG_205000	2.86244	conserved hypothetical protein
	TVAG_212320	2.85252	GTP-binding protein ypt11, putative
	TVAG_253120	2.84497	conserved hypothetical protein
	TVAG_005270	2.84098	conserved hypothetical protein
	TVAG_245230	2.83975	conserved hypothetical protein
	TVAG_250600	2.83061	conserved hypothetical protein
	TVAG_447100	2.82979	conserved hypothetical protein
	TVAG_484130	2.82187	galactokinase, putative
	TVAG_428500	2.8139	MYB119, putative
	TVAG_425500	2.81028	conserved hypothetical protein
	TVAG_218110	2.80858	conserved hypothetical protein
	TVAG_165360	2.80721	MYB124, putative
	TVAG_170480	2.79029	conserved hypothetical protein
	TVAG_424150	2.78904	CAMK family protein kinase
	TVAG_248830	2.78789	conserved hypothetical protein
	TVAG_169980	2.78709	leucine-rich repeat protein, BspA family
	TVAG_021260	2.78573	hypothetical protein
	TVAG_019720	2.77694	amino acid transporter, putative
	TVAG_048030	2.76329	conserved hypothetical protein
	TVAG_262850	2.75866	short-chain dehydrogenases/reductase, putative
	TVAG_219420	2.74986	conserved hypothetical protein
	TVAG_243560	2.7452	conserved hypothetical protein
	TVAG_130430	2.74009	conserved hypothetical protein
	TVAG_339040	2.73995	BAS1, putative
	TVAG_474190	2.73895	conserved hypothetical protein
	TVAG_215970	2.73808	conserved hypothetical protein
	TVAG_265820	2.73735	conserved hypothetical protein
	TVAG_382510	2.72601	MYB3r3, putative
	TVAG_451550	2.72318	r2r3-MYB transcription factor, putative
	TVAG_361570	2.7227	conserved hypothetical protein
	TVAG_220940	2.72123	Metallothionein, putative
	TVAG_389410	2.71826	conserved hypothetical protein
	TVAG_156250	2.7181	conserved hypothetical protein
	TVAG_113890	2.71569	hypothetical protein
	TVAG_120400	2.71281	Chorion class high-cysteine HCB protein 13 precursor, putative
	TVAG_413900	2.70678	leucine-rich repeat protein, BspA family
	TVAG_289840	2.70574	conserved hypothetical protein
	TVAG_243940	2.70569	conserved hypothetical protein
	TVAG_199710	2.70155	MYB-1, putative
	TVAG_366220	2.70154	conserved hypothetical protein
	TVAG_056580	2.69941	conserved hypothetical protein
	TVAG_334750	2.69628	conserved hypothetical protein
	TVAG_146950	2.69577	conserved hypothetical protein
	TVAG_082160	2.69222	conserved hypothetical protein
	TVAG_278480	2.68927	Clan MA, family M8, leishmanolysin-like protein
	TVAG_180050	2.68864	conserved hypothetical protein
	TVAG_338220	2.68864	conserved hypothetical protein
	TVAG_289980	2.68668	r2r3-MYB transcription factor, putative
	TVAG_036980	2.68382	conserved hypothetical protein
	TVAG_384170	2.67761	conserved hypothetical protein
	TVAG_174500	2.67589	conserved hypothetical protein
	TVAG_163860	2.66945	conserved hypothetical protein
	TVAG_097730	2.66552	conserved hypothetical protein
	TVAG_385600	2.66106	breast cancer suppressor candidate 1,bcsc-1, putative
	TVAG_602280	2.65536	conserved hypothetical protein
	TVAG_159870	2.65353	conserved hypothetical protein
	TVAG_001700	2.64931	conserved hypothetical protein
	TVAG_282650	2.6473	hypothetical protein
	TVAG_586980	2.64439	glycerol-3-phosphate dehydrogenase, putative
	TVAG_214320	2.64363	conserved hypothetical protein
	TVAG_165250	2.64202	conserved hypothetical protein
	TVAG_251230	2.64041	conserved hypothetical protein
	TVAG_416240	2.64007	conserved hypothetical protein
	TVAG_372320	2.63837	leucine-rich repeat protein, BspA family
	TVAG_004760	2.63757	conserved hypothetical protein
	TVAG_518270	2.63603	conserved hypothetical protein
	TVAG_219500	2.62835	MYB119, putative
	TVAG_274030	2.62671	MYB3r3, putative
	TVAG_309680	2.62566	r2r3-MYB transcription factor, putative
	TVAG_574770	2.62548	leucine-rich repeat protein, BspA family
	TVAG_162160	2.61853	DNA-binding protein eta2, putative
	TVAG_126720	2.6184	conserved hypothetical protein
	TVAG_128650	2.61764	conserved hypothetical protein
	TVAG_456580	2.61491	splicing factor 3A subunit, putative
	TVAG_174190	2.61361	ubiquitin, putative
	TVAG_028880	2.60697	conserved hypothetical protein
	TVAG_075590	2.60512	conserved hypothetical protein
	TVAG_437380	2.6043	conserved hypothetical protein
	TVAG_006960	2.60355	conserved hypothetical protein
	TVAG_404060	2.59757	conserved hypothetical protein
	TVAG_219760	2.59522	guanylate cyclase, putative
	TVAG_042970	2.59355	conserved hypothetical protein
	TVAG_273200	2.58997	conserved hypothetical protein
	TVAG_080870	2.58618	synaptic glycoprotein sc2, putative
	TVAG_409640	2.5844	conserved hypothetical protein
	TVAG_034880	2.57825	Clan IH, family I25, phytocystatin-like peptidase inhibitor
	TVAG_354420	2.57731	sugar transporter, putative
	TVAG_334030	2.57092	conserved hypothetical protein
	TVAG_452570	2.56999	hypothetical protein
	TVAG_247940	2.55867	conserved hypothetical protein
	TVAG_006570	2.55482	ABC transporter, putative
	TVAG_390280	2.55318	conserved hypothetical protein
	TVAG_409690	2.55264	conserved hypothetical protein
	TVAG_277690	2.55129	conserved hypothetical protein
	TVAG_240420	2.54316	conserved hypothetical protein
	TVAG_210030	2.54136	conserved hypothetical protein
	TVAG_123870	2.54104	conserved hypothetical protein
	TVAG_228520	2.53984	malic enzyme, putative
	TVAG_165110	2.53871	conserved hypothetical protein
	TVAG_513900	2.53816	conserved hypothetical protein
	TVAG_229280	2.53572	conserved hypothetical protein
	TVAG_281190	2.53334	conserved hypothetical protein
	TVAG_092520	2.53012	conserved hypothetical protein
	TVAG_247410	2.53012	conserved hypothetical protein
	TVAG_333090	2.53012	3-hydroxyacyl-CoA dehyrogenase, putative
	TVAG_333950	2.52895	conserved hypothetical protein
	TVAG_087380	2.52359	conserved hypothetical protein
	TVAG_311640	2.52245	CAMK family protein kinase
	TVAG_487880	2.50797	conserved hypothetical protein
	TVAG_309740	2.50279	BAS1, putative
	TVAG_160350	2.49701	conserved hypothetical protein
	TVAG_251280	2.48892	MYB119, putative
	TVAG_474450	2.48892	conserved hypothetical protein
	TVAG_099840	2.48209	conserved hypothetical protein
	TVAG_407640	2.47165	conserved hypothetical protein
	TVAG_432810	2.46692	conserved hypothetical protein
	TVAG_229260	2.46317	conserved hypothetical protein
	TVAG_409590	2.46199	CAMK family protein kinase
	TVAG_362410	2.46142	GTP-binding protein ypt10, putative
	TVAG_225900	2.45932	r2r3-MYB transcription factor, putative
	TVAG_492580	2.45323	conserved hypothetical protein
	TVAG_169030	2.44853	conserved hypothetical protein
	TVAG_082220	2.44694	conserved hypothetical protein
	TVAG_116200	2.44168	conserved hypothetical protein
	TVAG_472000	2.44112	meiosis-specific crossover protein Msh5 (mutS homolog)
	TVAG_000960	2.44071	conserved hypothetical protein
	TVAG_064460	2.44071	Na+ driven multidrug efflux pump, putative
	TVAG_101710	2.43679	leucine-rich repeat protein, BspA family
	TVAG_450080	2.43312	conserved hypothetical protein
	TVAG_158910	2.43058	Keratin-associated protein 5-6, putative
	TVAG_092140	2.4285	conserved hypothetical protein
	TVAG_342660	2.42226	conserved hypothetical protein
	TVAG_357190	2.41825	calcium-dependent protein kinase, putative
	TVAG_025980	2.41753	glutamate dehydrogenase, putative
	TVAG_358290	2.40336	conserved hypothetical protein
	TVAG_485100	2.40078	conserved hypothetical protein
	TVAG_127680	2.39846	conserved hypothetical protein
	TVAG_331710	2.39297	conserved hypothetical protein
	TVAG_405410	2.3923	conserved hypothetical protein
	TVAG_348430	2.38995	leucine-rich repeat protein, BspA family
	TVAG_011200	2.38595	CAMK family protein kinase
	TVAG_032080	2.38563	AGC family protein kinase
	TVAG_392620	2.38208	conserved hypothetical protein
	TVAG_063370	2.38169	r2r3-MYB transcription factor, putative
	TVAG_159990	2.38028	conserved hypothetical protein
	TVAG_370360	2.37761	conserved hypothetical protein
	TVAG_188980	2.37718	lipid A export ATP-binding/permease protein msba, putative
	TVAG_145830	2.3684	multidrug resistance protein 1, 2, putative
	TVAG_399480	2.3674	homeobox protein knotted-1, putative
	TVAG_063130	2.36689	hypothetical protein
	TVAG_145460	2.35651	pc-MYB2, putative
	TVAG_323960	2.34964	conserved hypothetical protein
	TVAG_083710	2.34897	ubiquitin-protein ligase, putative
	TVAG_447560	2.3466	BAS1, putative
	TVAG_145600	2.34483	conserved hypothetical protein
	TVAG_198820	2.33959	conserved hypothetical protein
	TVAG_268130	2.33899	r2r3-MYB transcription factor, putative
	TVAG_427060	2.33539	sugar transporter, putative
	TVAG_119910	2.33476	Clan CA, family C40, NlpC/P60 superfamily cysteine peptidase
	TVAG_259910	2.33445	conserved hypothetical protein
	TVAG_228720	2.33369	conserved hypothetical protein
	TVAG_336640	2.33369	CAMK family protein kinase
	TVAG_025100	2.33	r2r3-MYB transcription factor, putative
	TVAG_043110	2.32967	CAMK family protein kinase
	TVAG_263910	2.32552	conserved hypothetical protein
	TVAG_303850	2.32236	conserved hypothetical protein
	TVAG_215840	2.32064	conserved hypothetical protein
	TVAG_393320	2.31796	ribosomal protein, small subunit protein, putative
	TVAG_478180	2.31784	conserved hypothetical protein
	TVAG_485270	2.31684	pc-MYB2, putative
	TVAG_025510	2.31587	glabrous, putative
	TVAG_099770	2.31319	conserved hypothetical protein
	TVAG_454100	2.31319	conserved hypothetical protein
	TVAG_295480	2.31269	calcineurin B subunit, putative
	TVAG_425190	2.30949	conserved hypothetical protein
	TVAG_202200	2.29608	CAMK family protein kinase
	TVAG_408450	2.29608	leucine-rich repeat protein, BspA family
	TVAG_227120	2.29547	conserved hypothetical protein
	TVAG_101890	2.29336	adenylate cyclase type IX, putative
	TVAG_034430	2.28567	secretory carrier membrane protein, putative
	TVAG_485850	2.2808	conserved hypothetical protein
	TVAG_210970	2.28002	leucine-rich repeat protein, BspA family
	TVAG_499730	2.27856	conserved hypothetical protein
	TVAG_394730	2.27606	conserved hypothetical protein
	TVAG_167770	2.27367	conserved hypothetical protein
	TVAG_036050	2.27316	leucine-rich repeat protein, BspA family
	TVAG_358300	2.27161	conserved hypothetical protein
	TVAG_306530	2.27047	conserved hypothetical protein
	TVAG_199390	2.26984	leucine-rich repeat protein, BspA family
	TVAG_210910	2.26723	MYB3r3, putative
	TVAG_607000	2.26671	conserved hypothetical protein
	TVAG_482660	2.26464	alpha-amylase, putative
	TVAG_465150	2.25561	maltase-glucoamylase, putative
	TVAG_025910	2.25104	glutamate dehydrogenase, putative
	TVAG_217020	2.25104	conserved hypothetical protein
	TVAG_215170	2.25042	homeobox protein, putative
	TVAG_090370	2.24513	conserved hypothetical protein
	TVAG_015830	2.24139	MYB, putative
	TVAG_185510	2.23892	conserved hypothetical protein
	TVAG_354140	2.23434	pc-MYB2, putative
	TVAG_278570	2.23309	leucine-rich repeat protein, BspA family
	TVAG_060500	2.23233	DNA-binding protein eta2, putative
	TVAG_430110	2.22816	conserved hypothetical protein
	TVAG_390600	2.22751	CAMK family protein kinase
	TVAG_210070	2.22743	conserved hypothetical protein
	TVAG_146120	2.22468	conserved hypothetical protein
	TVAG_396990	2.22175	leucine-rich repeat protein, BspA family
	TVAG_028190	2.22151	conserved hypothetical protein
	TVAG_281710	2.22088	conserved hypothetical protein
	TVAG_147500	2.21707	conserved hypothetical protein
	TVAG_011240	2.209	conserved hypothetical protein
	TVAG_294960	2.20791	r2r3-MYB transcription factor, putative
	TVAG_295070	2.20503	conserved hypothetical protein
	TVAG_436950	2.20093	conserved hypothetical protein
	TVAG_083570	2.20035	conserved hypothetical protein
	TVAG_102950	2.19998	conserved hypothetical protein
	TVAG_420450	2.19772	conserved hypothetical protein
	TVAG_584700	2.19755	MYB-1, putative
	TVAG_491220	2.19211	conserved hypothetical protein
	TVAG_332590	2.19137	conserved hypothetical protein
	TVAG_177310	2.19074	conserved hypothetical protein
	TVAG_415420	2.18812	zinc-iron transporter, putative
	TVAG_237720	2.18503	DNA-binding protein reb1, putative
	TVAG_253010	2.18351	conserved hypothetical protein
	TVAG_228310	2.18163	alcohol dehydrogenase, putative
	TVAG_151560	2.18132	MYB124, putative
	TVAG_289630	2.18039	RAB-18, putative
	TVAG_215240	2.17992	conserved hypothetical protein
	TVAG_031850	2.17546	conserved hypothetical protein
	TVAG_277680	2.16885	conserved hypothetical protein
	TVAG_475510	2.16628	ankyrin repeat-containing protein, putative
	TVAG_165390	2.15918	MYB-1, putative
	TVAG_262340	2.1563	conserved hypothetical protein
	TVAG_000190	2.15216	conserved hypothetical protein
	TVAG_004500	2.14754	calmodulin-2, putative
	TVAG_219200	2.14575	conserved hypothetical protein
	TVAG_457320	2.14419	MYB37, putative
	TVAG_168470	2.13545	conserved hypothetical protein
	TVAG_415270	2.13272	conserved hypothetical protein
	TVAG_512070	2.13272	glycerol-3-phosphate dehydrogenase, putative
	TVAG_072410	2.13265	conserved hypothetical protein
	TVAG_145620	2.12815	sugar transporter, putative
	TVAG_468230	2.1256	dihydropyrimidine dehydrogenase, putative
	TVAG_003120	2.12476	conserved hypothetical protein
	TVAG_010860	2.1239	conserved hypothetical protein
	TVAG_153740	2.11944	conserved hypothetical protein
	TVAG_228020	2.11879	cation efflux protein/ zinc transporter, putative
	TVAG_155080	2.10897	conserved hypothetical protein
	TVAG_138000	2.10845	conserved hypothetical protein
	TVAG_173120	2.10559	abca9, putative
	TVAG_262360	2.10271	conserved hypothetical protein
	TVAG_350150	2.09923	conserved hypothetical protein
	TVAG_352160	2.09902	conserved hypothetical protein
	TVAG_228780	2.09588	alcohol dehydrogenase, putative
	TVAG_185470	2.09112	hypothetical protein
	TVAG_212790	2.09042	conserved hypothetical protein
	TVAG_249600	2.09042	conserved hypothetical protein
	TVAG_349060	2.08368	conserved hypothetical protein
	TVAG_359940	2.07897	conserved hypothetical protein
	TVAG_053150	2.07585	conserved hypothetical protein
	TVAG_312120	2.07585	conserved hypothetical protein
	TVAG_305890	2.07545	ser/thr protein kinase-trb3, putative
	TVAG_189160	2.072	protein AF-9, putative
	TVAG_129590	2.06864	hypothetical protein
	TVAG_491880	2.06777	MYB119, putative
	TVAG_076700	2.06305	conserved hypothetical protein
	TVAG_050180	2.05952	modulator of drug activity B, putative
	TVAG_586070	2.05908	conserved hypothetical protein
	TVAG_331210	2.05834	conserved hypothetical protein
	TVAG_393030	2.05224	conserved hypothetical protein
	TVAG_005260	2.05122	conserved hypothetical protein
	TVAG_417600	2.0512	conserved hypothetical protein
	TVAG_438230	2.0505	conserved hypothetical protein
	TVAG_331700	2.04903	conserved hypothetical protein
	TVAG_320010	2.04636	iron dehydrogenase, putative
	TVAG_307040	2.04398	conserved hypothetical protein
	TVAG_224310	2.03957	conserved hypothetical protein
	TVAG_485930	2.03547	Root-specific lectin precursor, putative
	TVAG_108120	2.03404	conserved hypothetical protein
	TVAG_038120	2.0322	conserved hypothetical protein
	TVAG_057150	2.03051	MYB119, putative
	TVAG_171440	2.0298	leucine-rich repeat protein, BspA family
	TVAG_460880	2.02405	conserved hypothetical protein
	TVAG_078450	2.02352	leucine-rich repeat protein, BspA family
	TVAG_399940	2.02115	Clan MA, family M8, leishmanolysin-like protein
	TVAG_082260	2.01741	CAMK family protein kinase
	TVAG_421080	2.01617	conserved hypothetical protein
	TVAG_367650	2.01539	ABC transporter, putative
	TVAG_329000	2.01459	conserved hypothetical protein
	TVAG_344880	2.01285	alcohol dehydrogenase, putative
	TVAG_219810	2.00961	conserved hypothetical protein
	TVAG_247950	2.00666	conserved hypothetical protein
	TVAG_483060	2.00205	zinc phosphodiesterase, putative
	TVAG_194170	1.99789	conserved hypothetical protein
	TVAG_453290	1.99743	conserved hypothetical protein
	TVAG_223040	1.9934	centractin, putative
	TVAG_312340	1.99083	conserved hypothetical protein
	TVAG_331880	1.99034	glabrous, putative
	TVAG_447630	1.9888	amylase, putative
	TVAG_118390	1.98809	leucine-rich repeat protein, BspA family
	TVAG_218960	1.98773	SNAP190, putative
	TVAG_099110	1.98272	conserved hypothetical protein
	TVAG_393000	1.98202	conserved hypothetical protein
	TVAG_241160	1.98105	malic enzyme, putative
	TVAG_359540	1.98059	conserved hypothetical protein
	TVAG_410880	1.98059	conserved hypothetical protein
	TVAG_237940	1.9801	conserved hypothetical protein
	TVAG_428200	1.9746	conserved hypothetical protein
	TVAG_137840	1.97175	conserved hypothetical protein
	TVAG_456350	1.96772	MYB37, putative
	TVAG_219400	1.96711	conserved hypothetical protein
	TVAG_512060	1.96431	conserved hypothetical protein
	TVAG_162140	1.96286	SNAP190, putative
	TVAG_598680	1.96262	leucine-rich repeat protein, BspA family
	TVAG_332230	1.95906	conserved hypothetical protein
	TVAG_446490	1.95889	conserved hypothetical protein
	TVAG_488000	1.95831	2-deoxyglucose-6-phosphate phosphatase, putative
	TVAG_182070	1.95408	conserved hypothetical protein
	TVAG_053810	1.94888	conserved hypothetical protein
	TVAG_348420	1.94875	leucine-rich repeat protein, BspA family
	TVAG_273320	1.94178	CAMK family protein kinase
	TVAG_330590	1.94058	conserved hypothetical protein
	TVAG_201630	1.94034	conserved hypothetical protein
	TVAG_272370	1.93673	leucine-rich repeat protein, BspA family
	TVAG_014030	1.93667	conserved hypothetical protein
	TVAG_084810	1.93634	AGC family protein kinase
	TVAG_295930	1.93552	conserved hypothetical protein
	TVAG_190160	1.93163	conserved hypothetical protein
	TVAG_495000	1.93163	aldo-keto reductase, putative
	TVAG_485120	1.93081	conserved hypothetical protein
	TVAG_278630	1.92781	r2r3-MYB transcription factor, putative
	TVAG_386480	1.92722	conserved hypothetical protein
	TVAG_494360	1.92365	conserved hypothetical protein
	TVAG_220980	1.92307	MYB3r3, putative
	TVAG_265770	1.9229	DNA-binding protein reb1, putative
	TVAG_292690	1.92069	myo-inositol-1 phosphate synthase, putative
	TVAG_453340	1.91871	leucine-rich repeat protein, BspA family
	TVAG_043000	1.91583	conserved hypothetical protein
	TVAG_218810	1.91444	conserved hypothetical protein
	TVAG_048260	1.91261	conserved hypothetical protein
	TVAG_309060	1.91159	conserved hypothetical protein
	TVAG_099680	1.91068	conserved hypothetical protein
	TVAG_232430	1.90857	multidrug resistance pump, putative
	TVAG_430040	1.90738	conserved hypothetical protein
	TVAG_369180	1.90628	multidrug resistance pump, putative
	TVAG_198240	1.90359	pc-MYB2, putative
	TVAG_228800	1.90239	conserved hypothetical protein
	TVAG_014010	1.89825	leucine-rich repeat protein, BspA family
	TVAG_027710	1.8982	conserved hypothetical protein
	TVAG_179670	1.89671	conserved hypothetical protein
	TVAG_291130	1.89585	conserved hypothetical protein
	TVAG_278490	1.89202	conserved hypothetical protein
	TVAG_485320	1.88857	conserved hypothetical protein
	TVAG_391340	1.88756	r2r3-MYB transcription factor, putative
	TVAG_161070	1.88723	conserved hypothetical protein
	TVAG_461160	1.88503	conserved hypothetical protein
	TVAG_223060	1.88271	MYB, putative
	TVAG_337000	1.88102	conserved hypothetical protein
	TVAG_398470	1.88073	MYB37, putative
	TVAG_076820	1.87668	r2r3-MYB transcription factor, putative
	TVAG_050930	1.86789	conserved hypothetical protein
	TVAG_306380	1.86758	hypothetical protein
	TVAG_479560	1.86726	conserved hypothetical protein
	TVAG_228260	1.86624	protein ssnA, putative
	TVAG_263070	1.86615	salivary acidic proline-rich phosphoprotein 1/2 precursor, putative
	TVAG_137010	1.86412	conserved hypothetical protein
	TVAG_244810	1.86272	conserved hypothetical protein
	TVAG_045980	1.86232	DNA polymerase I, putative
	TVAG_400570	1.8617	conserved hypothetical protein
	TVAG_045590	1.86127	conserved hypothetical protein
	TVAG_337460	1.85898	conserved hypothetical protein
	TVAG_459500	1.85787	conserved hypothetical protein
	TVAG_075630	1.85733	conserved hypothetical protein
	TVAG_219720	1.85423	conserved hypothetical protein
	TVAG_455650	1.85344	conserved hypothetical protein
	TVAG_032450	1.85241	Clan MA, family M8, leishmanolysin-like metallopeptidase
	TVAG_251220	1.85031	conserved hypothetical protein
	TVAG_149050	1.84873	conserved hypothetical protein
	TVAG_165550	1.84609	conserved hypothetical protein
	TVAG_108140	1.84305	conserved hypothetical protein
	TVAG_087640	1.83955	conserved hypothetical protein
	TVAG_171850	1.83879	conserved hypothetical protein
	TVAG_250810	1.83879	conserved hypothetical protein
	TVAG_337760	1.83622	conserved hypothetical protein
	TVAG_120600	1.83458	conserved hypothetical protein
	TVAG_114720	1.8334	salivary glue protein Sgs-3 precursor, putative
	TVAG_106600	1.83271	leucine-rich repeat protein, BspA family
	TVAG_452360	1.82877	conserved hypothetical protein
	TVAG_042310	1.8274	conserved hypothetical protein
	TVAG_306200	1.82695	protein PNS1, putative
	TVAG_379500	1.82538	TKL family protein kinase
	TVAG_355950	1.8251	conserved hypothetical protein
	TVAG_364940	1.81844	Antigenic protein P1, putative
	TVAG_464250	1.81787	glycine-rich RNA-binding protein, putative
	TVAG_126310	1.81759	conserved hypothetical protein
	TVAG_266900	1.81657	TKL family protein kinase
	TVAG_187140	1.8164	conserved hypothetical protein
	TVAG_458070	1.8164	C-MYB, putative
	TVAG_343700	1.81478	ankyrin repeat-containing protein, putative
	TVAG_219730	1.81019	conserved hypothetical protein
	TVAG_458780	1.80882	protein phosphatase 2A, caeel, putative
	TVAG_272660	1.80813	conserved hypothetical protein
	TVAG_312460	1.8081	conserved hypothetical protein
	TVAG_182280	1.80717	MYB124, putative
	TVAG_323780	1.80686	conserved hypothetical protein
	TVAG_017970	1.80543	conserved hypothetical protein
	TVAG_170510	1.80377	conserved hypothetical protein
	TVAG_342020	1.79873	conserved hypothetical protein
	TVAG_299950	1.79819	adenylate cyclase, putative
	TVAG_046770	1.79738	conserved hypothetical protein
	TVAG_302140	1.79309	beta-hexosaminidase, putative
	TVAG_059070	1.79162	conserved hypothetical protein
	TVAG_247420	1.79162	glucose transporter, putative
	TVAG_174590	1.79	conserved hypothetical protein
	TVAG_034740	1.78887	conserved hypothetical protein
	TVAG_202230	1.78634	CAMK family protein kinase
	TVAG_228060	1.7848	leucine-rich repeat protein, BspA family
	TVAG_483850	1.78452	conserved hypothetical protein
	TVAG_371540	1.78403	conserved hypothetical protein
	TVAG_124780	1.77942	conserved hypothetical protein
	TVAG_162150	1.77864	MYB-1, putative
	TVAG_482370	1.77638	conserved hypothetical protein
	TVAG_425580	1.77634	Phage shock protein E precursor, putative
	TVAG_230610	1.7746	glycerol-3-phosphate dehydrogenase, putative
	TVAG_292070	1.77167	r2r3-MYB transcription factor, putative
	TVAG_020350	1.77151	conserved hypothetical protein
	TVAG_306160	1.77077	conserved hypothetical protein
	TVAG_433170	1.76929	conserved hypothetical protein
	TVAG_452260	1.76727	MYB3r3, putative
	TVAG_278580	1.76649	conserved hypothetical protein
	TVAG_020850	1.7659	conserved hypothetical protein
	TVAG_038090	1.76154	alkyl hydroperoxide reductase, subunit C, putative
	TVAG_479820	1.75939	leucine-rich repeat protein, BspA family
	TVAG_318200	1.75872	r2r3-MYB transcription factor, putative
	TVAG_479690	1.75598	conserved hypothetical protein
	TVAG_170050	1.75225	conserved hypothetical protein
	TVAG_473270	1.75202	conserved hypothetical protein
	TVAG_066020	1.75188	conserved hypothetical protein
	TVAG_168480	1.75185	conserved hypothetical protein
	TVAG_021750	1.75089	amino acid permease, putative
	TVAG_324200	1.7502	conserved hypothetical protein
	TVAG_437430	1.74929	conserved hypothetical protein
	TVAG_440760	1.74929	glycine-rich cell wall structural protein 2 precursor, putative
	TVAG_134020	1.74869	conserved hypothetical protein
	TVAG_444190	1.74794	leucine-rich repeat protein, BspA family
	TVAG_468610	1.74753	calmodulin, putative
	TVAG_295610	1.74591	conserved hypothetical protein
	TVAG_300920	1.74502	conserved hypothetical protein
	TVAG_233750	1.74003	conserved hypothetical protein
	TVAG_352350	1.73846	lipid A export ATP-binding/permease protein msba, putative
	TVAG_480690	1.73702	conserved hypothetical protein
	TVAG_021740	1.73344	calcineurin B subunit, putative
	TVAG_410150	1.73049	conserved hypothetical protein
	TVAG_043090	1.7283	CAMK family protein kinase
	TVAG_045070	1.72549	conserved hypothetical protein
	TVAG_403700	1.72399	conserved hypothetical protein
	TVAG_027910	1.72255	conserved hypothetical protein
	TVAG_219520	1.72208	CAMK family protein kinase
	TVAG_138570	1.71959	conserved hypothetical protein
	TVAG_508140	1.71516	conserved hypothetical protein
	TVAG_381310	1.71507	malate and lactate dehydrogenase, putative
	TVAG_203480	1.71265	CAMK family protein kinase
	TVAG_162120	1.70996	conserved hypothetical protein
	TVAG_446920	1.70991	conserved hypothetical protein
	TVAG_176660	1.70676	conserved hypothetical protein
	TVAG_157320	1.70601	conserved hypothetical protein
	TVAG_390070	1.70594	conserved hypothetical protein
	TVAG_109010	1.69926	conserved hypothetical protein
	TVAG_225890	1.698	Phosphonates import ATP-binding protein phnC, putative
	TVAG_283510	1.69532	conserved hypothetical protein
	TVAG_464460	1.69293	conserved hypothetical protein
	TVAG_069840	1.69074	leucine-rich repeat protein, BspA family
	TVAG_104680	1.68851	conserved hypothetical protein
	TVAG_125500	1.68266	thioredoxin, putative
	TVAG_451540	1.67973	fibronectin type 3 and ankyrin repeat domains, putative
	TVAG_228050	1.67564	leucine-rich repeat protein, BspA family
	TVAG_053420	1.67482	calcyphosine/tpp, putative
	TVAG_254550	1.67458	conserved hypothetical protein
	TVAG_164040	1.67117	conserved hypothetical protein
	TVAG_280570	1.67037	CAMK family protein kinase
	TVAG_232560	1.67025	conserved hypothetical protein
	TVAG_239750	1.66851	conserved hypothetical protein
	TVAG_369290	1.66719	Clan MA, family M8, leishmanolysin-like metallopeptidase
	TVAG_226520	1.66694	conserved hypothetical protein
	TVAG_100130	1.66681	conserved hypothetical protein
	TVAG_083560	1.6661	conserved hypothetical protein
	TVAG_167800	1.65808	conserved hypothetical protein
	TVAG_425520	1.65598	conserved hypothetical protein
	TVAG_164030	1.65162	conserved hypothetical protein
	TVAG_216620	1.65018	C-MYB, putative
	TVAG_123860	1.64638	conserved hypothetical protein
	TVAG_284200	1.64411	conserved hypothetical protein
	TVAG_090250	1.64194	conserved hypothetical protein
	TVAG_470520	1.64194	conserved hypothetical protein
	TVAG_198890	1.641	conserved hypothetical protein
	TVAG_072260	1.64074	skeletrophin, putative
	TVAG_194440	1.63456	conserved hypothetical protein
	TVAG_183330	1.63421	conserved hypothetical protein
	TVAG_036100	1.634	leucine-rich repeat protein, BspA family
	TVAG_005060	1.63343	ankyrin repeat domain protein, putative
	TVAG_408730	1.63073	conserved hypothetical protein
	TVAG_198730	1.62728	hypothetical protein
	TVAG_476630	1.61845	Na+ driven multidrug efflux pump, putative
	TVAG_024080	1.61812	tubulin, putative
	TVAG_362400	1.61767	conserved hypothetical protein
	TVAG_219470	1.61637	conserved hypothetical protein
	TVAG_203400	1.61397	conserved hypothetical protein
	TVAG_185805	1.60941	leucine-rich repeat protein, BspA family
	TVAG_140920	1.60892	conserved hypothetical protein
	TVAG_359980	1.60863	conserved hypothetical protein
	TVAG_045320	1.6084	conserved hypothetical protein
	TVAG_175670	1.60439	beta-amylase, putative
	TVAG_374710	1.60373	conserved hypothetical protein
	TVAG_349910	1.59909	conserved hypothetical protein
	TVAG_460210	1.5989	spcc417.12 protein, putative
	TVAG_337070	1.59845	conserved hypothetical protein
	TVAG_191240	1.59726	conserved hypothetical protein
	TVAG_574750	1.5961	conserved hypothetical protein
	TVAG_406420	1.59478	leucine-rich repeat protein, BspA family
	TVAG_338780	1.59342	DNA-binding protein reb1, putative
	TVAG_130450	1.59311	conserved hypothetical protein
	TVAG_440370	1.59307	conserved hypothetical protein
	TVAG_209220	1.59239	conserved hypothetical protein
	TVAG_306560	1.59206	CAMK family protein kinase
	TVAG_108300	1.58394	conserved hypothetical protein
	TVAG_442080	1.58091	conserved hypothetical protein
	TVAG_562160	1.58091	leucine-rich repeat protein, BspA family
	TVAG_301790	1.5802	leucine-rich repeat protein, BspA family
	TVAG_343490	1.57651	conserved hypothetical protein
	TVAG_064490	1.57353	rubrerythrin, putative
	TVAG_139740	1.57336	ubiquitin, putative
	TVAG_084200	1.57225	conserved hypothetical protein
	TVAG_081090	1.57156	conserved hypothetical protein
	TVAG_166240	1.5711	hypothetical protein
	TVAG_151820	1.56964	conserved hypothetical protein
	TVAG_318630	1.56758	conserved hypothetical protein
	TVAG_121110	1.56599	MYB, putative
	TVAG_180410	1.56193	conserved hypothetical protein
	TVAG_403630	1.56165	conserved hypothetical protein
	TVAG_265500	1.56096	conserved hypothetical protein
	TVAG_065860	1.56006	conserved hypothetical protein
	TVAG_209070	1.55769	multidrug resistance protein 1, 2, putative
	TVAG_025750	1.55651	conserved hypothetical protein
	TVAG_025950	1.55395	conserved hypothetical protein
	TVAG_137920	1.55033	profilin
	TVAG_388130	1.54903	conserved hypothetical protein
	TVAG_499390	1.54535	ankyrin repeat-containing protein, putative
	TVAG_165300	1.54361	Clan SC, family S33, methylesterase-like serine peptidase
	TVAG_083240	1.54323	DNA-binding protein reb1, putative
	TVAG_310250	1.54119	phosphoenolpyruvate carboxykinase, putative
	TVAG_034150	1.53816	conserved hypothetical protein
	TVAG_135530	1.53705	conserved hypothetical protein
	TVAG_385580	1.5368	conserved hypothetical protein
	TVAG_368310	1.53251	MYB-1, putative
	TVAG_411310	1.53099	conserved hypothetical protein
	TVAG_542470	1.53031	ATP-binding cassette transporter, putative
	TVAG_289580	1.52812	conserved hypothetical protein
	TVAG_309870	1.52757	conserved hypothetical protein
	TVAG_478800	1.52671	conserved hypothetical protein
	TVAG_019760	1.52591	conserved hypothetical protein
	TVAG_231430	1.52588	ATP-dependent RNA helicase, putative
	TVAG_196990	1.52383	conserved hypothetical protein
	TVAG_159220	1.52298	conserved hypothetical protein
	TVAG_215940	1.52246	conserved hypothetical protein
	TVAG_402140	1.52055	conserved hypothetical protein
	TVAG_506660	1.51885	leucine-rich repeat protein, BspA family
	TVAG_078520	1.51522	abcb9, putative
	TVAG_328170	1.51302	conserved hypothetical protein
	TVAG_416100	1.51289	malic enzyme, putative
	TVAG_465240	1.51253	ankyrin repeat-containing protein, putative
	TVAG_487790	1.51253	leucine-rich repeat protein, BspA family
	TVAG_275430	1.51101	conserved hypothetical protein
	TVAG_192660	1.51084	conserved hypothetical protein
	TVAG_082860	1.51015	conserved hypothetical protein
	TVAG_071980	1.50846	leucine-rich repeat protein, BspA family
	TVAG_313030	1.50431	ubiquitin 1, putative
	TVAG_314830	1.50153	phosphoenolpyruvate carboxykinase, putative
	TVAG_375660	1.50116	leucine-rich repeat protein, BspA family
	TVAG_340100	1.49877	C-MYB, putative
	TVAG_430290	1.49875	conserved hypothetical protein
	TVAG_306150	1.49803	conserved hypothetical protein
	TVAG_391410	1.49803	conserved hypothetical protein
	TVAG_145130	1.49721	conserved hypothetical protein
	TVAG_491670	1.49636	malic enzyme, putative
	TVAG_162170	1.49069	r2r3-MYB transcription factor, putative
	TVAG_066050	1.49043	conserved hypothetical protein
	TVAG_080030	1.48592	leucine-rich repeat protein, BspA family
	TVAG_514570	1.48586	myosin heavy chain, cardiac muscle alpha isoform, putative
	TVAG_295200	1.48521	conserved hypothetical protein
	TVAG_370370	1.48386	conserved hypothetical protein
	TVAG_425600	1.48094	alpha-amylase, putative
	TVAG_235450	1.47997	conserved hypothetical protein
	TVAG_149720	1.47962	MYB, putative
	TVAG_073430	1.47858	MYB, putative
	TVAG_128210	1.4783	conserved hypothetical protein
	TVAG_033340	1.47815	conserved hypothetical protein
	TVAG_420390	1.47779	phosphoenolpyruvate carboxykinase, putative
	TVAG_254860	1.4777	conserved hypothetical protein
	TVAG_184610	1.47503	conserved hypothetical protein
	TVAG_053280	1.47498	conserved hypothetical protein
	TVAG_205400	1.47067	lysyl-tRNA synthetase, putative
	TVAG_296760	1.46858	conserved hypothetical protein
	TVAG_252990	1.46733	conserved hypothetical protein
	TVAG_008000	1.46718	conserved hypothetical protein
	TVAG_249250	1.46671	conserved hypothetical protein
	TVAG_398900	1.46518	MYB124, putative
	TVAG_449260	1.46035	conserved hypothetical protein
	TVAG_508060	1.4569	conserved hypothetical protein
	TVAG_046620	1.45566	conserved hypothetical protein
	TVAG_218790	1.45318	conserved hypothetical protein
	TVAG_045650	1.45283	conserved hypothetical protein
	TVAG_009010	1.44901	conserved hypothetical protein
	TVAG_337610	1.44529	conserved hypothetical protein
	TVAG_332900	1.44472	conserved hypothetical protein
	TVAG_268170	1.44412	ankyrin repeat-containing protein, putative
	TVAG_097710	1.44355	serine/threonine protein kinase, putative
	TVAG_219680	1.44232	guanylate cyclase beta 1 subunit, putative
	TVAG_328000	1.44039	MYB-1, putative
	TVAG_016290	1.44005	leucine-rich repeat protein, BspA family
	TVAG_280460	1.43958	CAMK family protein kinase
	TVAG_318990	1.43773	ubiquitin-activating enzyme E1c, putative
	TVAG_039280	1.43505	Clan MA, family M8, leishmanolysin-like protein
	TVAG_228480	1.43369	conserved hypothetical protein
	TVAG_485580	1.43255	synaptotagmin 1,2, putative
	TVAG_120560	1.43255	sugar transporter, putative
	TVAG_350100	1.42927	Clan CD, family C14, metacaspase-like cysteine peptidase
	TVAG_226740	1.42841	conserved hypothetical protein
	TVAG_303820	1.42731	atrial natriuretic peptide receptor, putative
	TVAG_421060	1.42719	C-MYB, putative
	TVAG_051310	1.42695	conserved hypothetical protein
	TVAG_024220	1.42509	conserved hypothetical protein
	TVAG_494340	1.42442	conserved hypothetical protein
	TVAG_132300	1.42286	Clan CA, family C19, ubiquitin hydrolase-like cysteine peptidase
	TVAG_485590	1.4186	conserved hypothetical protein
	TVAG_216760	1.41851	conserved hypothetical protein
	TVAG_321000	1.41609	conserved hypothetical protein
	TVAG_195940	1.41581	acyltransferase, putative
	TVAG_193470	1.41565	conserved hypothetical protein
	TVAG_210250	1.41511	alcohol dehydrogenase, putative
	TVAG_218800	1.415	conserved hypothetical protein
	TVAG_011620	1.41481	conserved hypothetical protein
	TVAG_362740	1.41206	conserved hypothetical protein
	TVAG_446940	1.40879	conserved hypothetical protein
	TVAG_394910	1.40711	conserved hypothetical protein
	TVAG_023560	1.40697	conserved hypothetical protein
	TVAG_374010	1.40454	CAMK family protein kinase
	TVAG_233020	1.40382	conserved hypothetical protein
	TVAG_048020	1.40345	neurobeachin-like protein, putative
	TVAG_072080	1.40076	conserved hypothetical protein
	TVAG_298220	1.3999	conserved hypothetical protein
	TVAG_228510	1.39916	conserved hypothetical protein
	TVAG_306590	1.39913	conserved hypothetical protein
	TVAG_020230	1.39741	adaptin, alpha/gamma/epsilon, putative
	TVAG_300360	1.39696	DNA-binding protein eta2, putative
	TVAG_005560	1.3969	sensory transduction histidine kinase bacterial, putative
	TVAG_349480	1.39622	conserved hypothetical protein
	TVAG_391870	1.39614	threonine synthase, putative
	TVAG_004770	1.39118	conserved hypothetical protein
	TVAG_071620	1.39112	conserved hypothetical protein
	TVAG_293020	1.39074	conserved hypothetical protein
	TVAG_369020	1.38759	clathrin heavy chain, putative
	TVAG_147490	1.38592	conserved hypothetical protein
	TVAG_118370	1.38549	conserved hypothetical protein
	TVAG_036000	1.38325	DNA-binding protein reb1, putative
	TVAG_120470	1.37926	conserved hypothetical protein
	TVAG_184310	1.37724	conserved hypothetical protein
	TVAG_383170	1.37695	cortactin-binding protein, putative
	TVAG_193790	1.3743	glyceraldehyde 3-phosphate dehydrogenase, putative
	TVAG_460700	1.37366	conserved hypothetical protein
	TVAG_088490	1.37265	conserved hypothetical protein
	TVAG_052670	1.3721	CAMK family protein kinase
	TVAG_356850	1.37045	conserved hypothetical protein
	TVAG_096470	1.36985	conserved hypothetical protein
	TVAG_464000	1.36962	SNAP190, putative
	TVAG_044590	1.36942	conserved hypothetical protein
	TVAG_174870	1.36912	conserved hypothetical protein
	TVAG_455940	1.3625	r2r3-MYB transcription factor, putative
	TVAG_352390	1.35897	ATP-binding cassette transporter, putative
	TVAG_096490	1.3579	3-oxo-5-alpha-steroid 4-dehydrogenase, putative
	TVAG_382540	1.35543	CAMK family protein kinase
	TVAG_447430	1.35271	conserved hypothetical protein
	TVAG_154680	1.35239	conserved hypothetical protein
	TVAG_556880	1.35233	gap1, putative
	TVAG_497350	1.35221	pc-MYB2, putative
	TVAG_361130	1.35205	glycerol-3-phosphate dehydrogenase, putative
	TVAG_501260	1.35054	conserved hypothetical protein
	TVAG_473070	1.33815	conserved hypothetical protein
	TVAG_414870	1.33644	conserved hypothetical protein
	TVAG_166320	1.33604	conserved hypothetical protein
	TVAG_411680	1.33474	CAMK family protein kinase
	TVAG_046190	1.33426	hypothetical protein
	TVAG_014890	1.33218	conserved hypothetical protein
	TVAG_447330	1.33147	conserved hypothetical protein
	TVAG_161300	1.33141	iron superoxide dismutase A, putative
	TVAG_193900	1.32993	MYB119, putative
	TVAG_087610	1.32935	conserved hypothetical protein
	TVAG_115770	1.32881	conserved hypothetical protein
	TVAG_294970	1.32846	conserved hypothetical protein
	TVAG_250960	1.32762	conserved hypothetical protein
	TVAG_124500	1.32529	conserved hypothetical protein
	TVAG_495530	1.32446	conserved hypothetical protein
	TVAG_137760	1.32432	conserved hypothetical protein
	TVAG_147050	1.32245	conserved hypothetical protein
	TVAG_431200	1.32233	conserved hypothetical protein
	TVAG_118610	1.32168	conserved hypothetical protein
	TVAG_212430	1.32134	leucine-rich repeat protein, BspA family
	TVAG_310140	1.32011	conserved hypothetical protein
	TVAG_320220	1.31965	conserved hypothetical protein
	TVAG_063660	1.31616	conserved hypothetical protein
	TVAG_533980	1.31612	conserved hypothetical protein
	TVAG_150490	1.31303	hydroxysteroid dehydrogenase, putative
	TVAG_453380	1.31294	conserved hypothetical protein
	TVAG_165130	1.31045	conserved hypothetical protein
	TVAG_281080	1.30972	guanylate cyclase, putative
	TVAG_095400	1.30694	conserved hypothetical protein
	TVAG_162180	1.30299	cohesin subunit Smc1
	TVAG_201670	1.30092	AGC family protein kinase
	TVAG_130260	1.299	conserved hypothetical protein
	TVAG_001850	1.29776	conserved hypothetical protein
	TVAG_437310	1.29744	hypothetical protein
	TVAG_369160	1.29624	conserved hypothetical protein
	TVAG_473880	1.29596	conserved hypothetical protein
	TVAG_221900	1.29556	conserved hypothetical protein
	TVAG_436640	1.29483	conserved hypothetical protein
	TVAG_078500	1.29373	conserved hypothetical protein
	TVAG_087470	1.29244	conserved hypothetical protein
	TVAG_407610	1.29056	ser/thr kinase stk11, putative
	TVAG_030540	1.29055	conserved hypothetical protein
	TVAG_431070	1.28857	conserved hypothetical protein
	TVAG_602260	1.28825	conserved hypothetical protein
	TVAG_114240	1.28803	conserved hypothetical protein
	TVAG_099820	1.28796	conserved hypothetical protein
	TVAG_369170	1.28762	conserved hypothetical protein
	TVAG_193810	1.28344	conserved hypothetical protein
	TVAG_437410	1.28337	phosphoenolpyruvate-protein phosphotransferase, putative
	TVAG_434450	1.28072	conserved hypothetical protein
	TVAG_323990	1.2803	conserved hypothetical protein
	TVAG_190500	1.27839	chaperone binding protein, putative
	TVAG_263090	1.27484	eggshell protein 1 precursor, putative
	TVAG_407720	1.27253	conserved hypothetical protein
	TVAG_239300	1.27066	conserved hypothetical protein
	TVAG_354650	1.27028	conserved hypothetical protein
	TVAG_222310	1.26932	Integumentary mucin A.1 precursor, putative
	TVAG_268400	1.26716	hypothetical protein
	TVAG_457220	1.26685	adenylate cyclase type, putative
	TVAG_284770	1.26628	conserved hypothetical protein
	TVAG_078120	1.26474	conserved hypothetical protein
	TVAG_103960	1.26344	conserved hypothetical protein
	TVAG_199280	1.26162	hypothetical protein
	TVAG_162130	1.26071	AGC family protein kinase
	TVAG_564290	1.25922	adenylate cyclase type III, putative
	TVAG_120820	1.25786	conserved hypothetical protein
	TVAG_285360	1.25782	conserved hypothetical protein
	TVAG_336320	1.25779	Hydroxylamine reductase, putative
	TVAG_090920	1.25628	Clan MA, family M8, leishmanolysin-like protein
	TVAG_016750	1.25607	conserved hypothetical protein
	TVAG_574700	1.25276	kcs1 protein, putative
	TVAG_138400	1.25105	Basic proline-rich peptide IB-1, putative
	TVAG_457350	1.24873	r2r3-MYB transcription factor, putative
	TVAG_383610	1.24805	CAMK family protein kinase
	TVAG_347690	1.2475	26S proteasome regulatory subunit, putative
	TVAG_199360	1.2468	hypothetical protein
	TVAG_251020	1.24667	conserved hypothetical protein
	TVAG_028700	1.24503	leucine-rich repeat protein, BspA family
	TVAG_040470	1.24477	conserved hypothetical protein
	TVAG_248230	1.24463	conserved hypothetical protein
	TVAG_070430	1.2444	conserved hypothetical protein
	TVAG_031780	1.24407	r2r3-MYB transcription factor, putative
	TVAG_402620	1.24282	hypothetical protein
	TVAG_410370	1.24265	MYB81, putative
	TVAG_071070	1.24234	phosphatidic acid phosphatase, putative
	TVAG_303190	1.24147	conserved hypothetical protein
	TVAG_336360	1.24108	conserved hypothetical protein
	TVAG_237180	1.23866	conserved hypothetical protein
	TVAG_110300	1.23542	conserved hypothetical protein
	TVAG_167200	1.23514	Iron-sulfur flavoprotein
	TVAG_434440	1.23482	conserved hypothetical protein
	TVAG_209080	1.2321	conserved hypothetical protein
	TVAG_252270	1.23164	conserved hypothetical protein
	TVAG_024670	1.22975	conserved hypothetical protein
	TVAG_174080	1.22893	conserved hypothetical protein
	TVAG_334760	1.22633	conserved hypothetical protein
	TVAG_484150	1.22567	NAD dependent epimerase/dehydratase, putative
	TVAG_460770	1.22299	conserved hypothetical protein
	TVAG_345360	1.22284	fructose-bisphosphate aldolase, putative
	TVAG_120380	1.22255	MYB, putative
	TVAG_414250	1.22004	26S proteasome non-ATPase regulatory subunit, putative
	TVAG_157450	1.21804	conserved hypothetical protein
	TVAG_445230	1.21732	r2r3-MYB transcription factor, putative
	TVAG_305900	1.21613	hypothetical protein
	TVAG_147110	1.21546	multidrug resistance protein 1, 2, putative
	TVAG_110960	1.21362	conserved hypothetical protein
	TVAG_262540	1.21361	conserved hypothetical protein
	TVAG_303880	1.21281	MYB3r3, putative
	TVAG_042290	1.21268	conserved hypothetical protein
	TVAG_366920	1.21019	conserved hypothetical protein
	TVAG_308630	1.21013	conserved hypothetical protein
	TVAG_387620	1.20973	conserved hypothetical protein
	TVAG_127220	1.20952	conserved hypothetical protein
	TVAG_424360	1.20619	breast cancer suppressor candidate 1,bcsc-1, putative
	TVAG_252150	1.20611	Repetitive proline-rich cell wall protein precursor, putative
	TVAG_254910	1.20486	modulator of drug activity B, putative
	TVAG_027040	1.20474	ankyrin repeat-containing protein, putative
	TVAG_493560	1.20456	conserved hypothetical protein
	TVAG_108050	1.19625	conserved hypothetical protein
	TVAG_065750	1.1931	sucrose transport protein, putative
	TVAG_318700	1.19189	conserved hypothetical protein
	TVAG_368800	1.18904	conserved hypothetical protein
	TVAG_427660	1.18665	conserved hypothetical protein
	TVAG_491470	1.18596	conserved hypothetical protein
	TVAG_399250	1.18496	conserved hypothetical protein
	TVAG_242960	1.18293	pyruvate-flavodoxin oxidoreductase, putative
	TVAG_336950	1.18151	modulator of drug activity B, putative
	TVAG_166250	1.17916	hypothetical protein
	TVAG_575690	1.17765	leucine-rich repeat protein, BspA family
	TVAG_090160	1.17449	conserved hypothetical protein
	TVAG_252250	1.17402	conserved hypothetical protein
	TVAG_315370	1.17214	conserved hypothetical protein
	TVAG_431720	1.17115	conserved hypothetical protein
	TVAG_183790	1.16841	malic enzyme, putative
	TVAG_455960	1.16691	casein kinase, putative
	TVAG_424550	1.16629	conserved hypothetical protein
	TVAG_228660	1.166	hypothetical protein
	TVAG_223050	1.1647	neurofilament triplet M protein, putative
	TVAG_421410	1.16384	r2r3-MYB transcription factor, putative
	TVAG_191100	1.16239	conserved hypothetical protein
	TVAG_059590	1.16181	conserved hypothetical protein
	TVAG_162670	1.16094	conserved hypothetical protein
	TVAG_480990	1.16053	DNA-binding protein reb1, putative
	TVAG_024970	1.15973	conserved hypothetical protein
	TVAG_318690	1.15942	MYB37, putative
	TVAG_495680	1.15841	conserved hypothetical protein
	TVAG_163630	1.15816	conserved hypothetical protein
	TVAG_219800	1.15769	Na+ driven multidrug efflux pump, putative
	TVAG_511340	1.15753	conserved hypothetical protein
	TVAG_247270	1.15418	phosphatidylinositol 3-kinase class, putative
	TVAG_126700	1.15347	MYB-1, putative
	TVAG_010620	1.15321	conserved hypothetical protein
	TVAG_371320	1.15189	malate dehydrogenase, putative
	TVAG_241870	1.14968	glucarate, hexuronate transporter, putative
	TVAG_076270	1.14539	MYB-1, putative
	TVAG_025050	1.14222	CAMK family protein kinase
	TVAG_373330	1.14015	MYB3r3, putative
	TVAG_227600	1.13872	conserved hypothetical protein
	TVAG_029580	1.13814	conserved hypothetical protein
	TVAG_493760	1.13798	conserved hypothetical protein
	TVAG_317220	1.13743	conserved hypothetical protein
	TVAG_076240	1.13639	leucine-rich repeat protein, BspA family
	TVAG_422800	1.13335	MYB119, putative
	TVAG_495910	1.13296	conserved hypothetical protein
	TVAG_247660	1.13182	MYB, putative
	TVAG_251560	1.12983	CAMK family protein kinase
	TVAG_126030	1.12524	conserved hypothetical protein
	TVAG_215210	1.12397	conserved hypothetical protein
	TVAG_196230	1.12182	malate dehydrogenase, putative
	TVAG_532880	1.11967	clathrin heavy chain, putative
	TVAG_177150	1.11892	conserved hypothetical protein
	TVAG_415750	1.11885	MYB124, putative
	TVAG_143540	1.1175	conserved hypothetical protein
	TVAG_096520	1.11558	pyruvate-flavodoxin oxidoreductase, putative
	TVAG_124950	1.11481	conserved hypothetical protein
	TVAG_117910	1.11479	alcohol dehydrogenase, putative
	TVAG_145540	1.1131	conserved hypothetical protein
	TVAG_113270	1.11234	hypothetical protein
	TVAG_246980	1.11221	hypothetical protein
	TVAG_116410	1.11118	CAMK family protein kinase
	TVAG_306210	1.11042	conserved hypothetical protein
	TVAG_004420	1.10942	ankyrin repeat-containing protein, putative
	TVAG_457480	1.10885	conserved hypothetical protein
	TVAG_299900	1.10725	Clan CA, family C2, calpain-like cysteine peptidase
	TVAG_413190	1.10678	conserved hypothetical protein
	TVAG_018380	1.10538	ubiquitin, putative
	TVAG_178160	1.10481	conserved hypothetical protein
	TVAG_273180	1.10415	conserved hypothetical protein
	TVAG_153410	1.10407	conserved hypothetical protein
	TVAG_476160	1.10067	Clan MG, familly M24, aminopeptidase P-like metallopeptidase
	TVAG_196700	1.10033	glutamate dehydrogenase, putative
	TVAG_023840	1.09852	conserved hypothetical protein
	TVAG_564320	1.0982	conserved hypothetical protein
	TVAG_129470	1.09509	conserved hypothetical protein
	TVAG_462360	1.09415	2-hydroxyacid dehydrogenase, putative
	TVAG_096660	1.09411	conserved hypothetical protein
	TVAG_218940	1.09305	conserved hypothetical protein
	TVAG_376540	1.09288	leucine-rich repeat protein, BspA family
	TVAG_453040	1.09185	S-adenosylmethionine synthetase, putative
	TVAG_031840	1.09115	conserved hypothetical protein
	TVAG_392370	1.0906	conserved hypothetical protein
	TVAG_155020	1.08892	heat shock protein, putative
	TVAG_124020	1.0865	conserved hypothetical protein
	TVAG_212650	1.08463	histone H1, putative
	TVAG_123910	1.08311	conserved hypothetical protein
	TVAG_139340	1.07777	CMGC family protein kinase
	TVAG_495650	1.07749	estrogen nuclear receptor coactivator, putative
	TVAG_088800	1.07422	conserved hypothetical protein
	TVAG_190070	1.07407	MYB72, putative
	TVAG_124800	1.07138	adenylate cyclase, putative
	TVAG_455680	1.06596	malate and lactate dehydrogenase, putative
	TVAG_239990	1.06461	malate dehydrogenase, putative
	TVAG_021400	1.06317	conserved hypothetical protein
	TVAG_602270	1.06306	aldo-keto reductase, putative
	TVAG_079040	1.06232	SNAP190, putative
	TVAG_000100	1.06105	conserved hypothetical protein
	TVAG_052140	1.05993	acanthoscurrin-2 precursor, putative
	TVAG_388870	1.05894	low molecular weight protein-tyrosine-phosphatase, putative
	TVAG_343340	1.0583	conserved hypothetical protein
	TVAG_125830	1.05698	sugar transporter, putative
	TVAG_336370	1.05676	pc-MYB2, putative
	TVAG_337710	1.05614	dihydroorotate dehydrogenase, putative
	TVAG_113870	1.0549	Acetyl-CoA hydrolase, putative
	TVAG_053290	1.05376	conserved hypothetical protein
	TVAG_341310	1.05287	conserved hypothetical protein
	TVAG_230580	1.05271	pyruvate-flavodoxin oxidoreductase, putative
	TVAG_444560	1.05257	conserved hypothetical protein
	TVAG_418930	1.04642	conserved hypothetical protein
	TVAG_327470	1.04015	alcohol dehydrogenase, putative
	TVAG_329460	1.03989	enolase, putative
	TVAG_312350	1.03699	conserved hypothetical protein
	TVAG_284490	1.03624	galactokinase, putative
	TVAG_194470	1.03211	conserved hypothetical protein
	TVAG_209050	1.03114	conserved hypothetical protein
	TVAG_424080	1.03095	conserved hypothetical protein
	TVAG_474810	1.02668	conserved hypothetical protein
	TVAG_343460	1.02322	conserved hypothetical protein
	TVAG_118600	1.02304	conserved hypothetical protein
	TVAG_188410	1.0202	leucine-rich repeat protein, BspA family
	TVAG_215120	1.01906	diacylglycerol kinase, zeta, iota, putative
	TVAG_387920	1.01849	cysteine synthase, putative
	TVAG_053320	1.01595	equilibrative nucleoside transporter, putative
	TVAG_583040	1.01436	conserved hypothetical protein
	TVAG_427030	1.01316	conserved hypothetical protein
	TVAG_451250	1.013	kelch repeat protein, putative
	TVAG_415010	1.01045	conserved hypothetical protein
	TVAG_206500	0.999372	Hydroxylamine reductase, putative
	TVAG_329570	0.993444	conserved hypothetical protein
	TVAG_512790	0.978308	conserved hypothetical protein
	TVAG_402630	-1.0108	hypothetical protein
	TVAG_011000	-1.09945	ankyrin repeat domain, putative
	TVAG_389570	-1.16456	ankyrin repeat domain protein, putative
	TVAG_256090	-1.17158	conserved hypothetical protein
	TVAG_388350	-1.18344	conserved hypothetical protein
	TVAG_006310	-1.38368	ankyrin repeat-containing protein, putative
	TVAG_276230	-1.38966	ankyrin, putative
	TVAG_354890	-1.48884	conserved hypothetical protein
	TVAG_390890	-1.60507	conserved hypothetical protein
	TVAG_136060	-1.61154	conserved hypothetical protein
	TVAG_287910	-1.6308	centaurin gamma, putative
	TVAG_010640	-1.65953	leucine-rich repeat protein, BspA family
	TVAG_438410	-1.75888	conserved hypothetical protein
	TVAG_006210	-1.95569	ankyrin repeat domain protein, putative
	TVAG_472170	-2.12372	ankyrin repeat domain, putative
	TVAG_283310	-2.25757	ankyrin repeat-containing protein, putative
	TVAG_274740	-3.32971	tRNA-Met (anticodon: CAT)
	TVAG_179910	-3.42876	leucine-rich repeat protein, BspA family
	TVAG_100390	-6.6317	ankyrin repeat-containing protein, putative
