# Supplementary material for: Epigenome mapping highlights chromatin-mediated gene regulation in the protozoan parasite Trichomonas vaginalis
Source: Sci Rep. 2017 Mar 27;7:45365. doi: 10.1038/srep45365 (PMC5366954; doi:10.1038/srep45365)
Supplement: Supplementary Dataset 5 [file srep45365-s6.xls]

## Sheet: Sheet1
	Supplementary Dataset 5. Genes exhibiting more than 1.5-fold changes in H3K4me3 levels between DMSO- and TSA-treated T. vaginalis with an adjusted p-value less than 0.05.
	* Fold change: TSA-treated T. vaginalis/DMSO-treated T. vaginalis
	Gene ID	* Fold Change (log2)	Description
	TVAG_175710	6.90365	conserved hypothetical protein
	TVAG_070710	6.80328	leucine-rich repeat protein, BspA family
	TVAG_254550	5.96744	conserved hypothetical protein
	TVAG_266550	5.88318	conserved hypothetical protein
	TVAG_211740	5.77166	MYB-1, putative
	TVAG_169010	5.65978	pirin, putative
	TVAG_388360	5.65899	conserved hypothetical protein
	TVAG_055970	5.58418	conserved hypothetical protein
	TVAG_177310	5.58186	conserved hypothetical protein
	TVAG_461170	5.57111	conserved hypothetical protein
	TVAG_443670	5.44942	conserved hypothetical protein
	TVAG_042310	5.44269	conserved hypothetical protein
	TVAG_025160	5.43979	conserved hypothetical protein
	TVAG_426280	5.41209	conserved hypothetical protein
	TVAG_215140	5.37816	conserved hypothetical protein
	TVAG_028880	5.32061	conserved hypothetical protein
	TVAG_039280	5.30416	Clan MA, family M8, leishmanolysin-like protein
	TVAG_190010	5.28635	conserved hypothetical protein
	TVAG_185460	5.27942	conserved hypothetical protein
	TVAG_196990	5.27557	conserved hypothetical protein
	TVAG_389760	5.26843	glucose-6-phosphate isomerase, putative
	TVAG_248320	5.23954	conserved hypothetical protein
	TVAG_136370	5.21706	conserved hypothetical protein
	TVAG_482140	5.19742	MYB-1, putative
	TVAG_334030	5.16288	conserved hypothetical protein
	TVAG_469870	5.13687	conserved hypothetical protein
	TVAG_447420	5.1356	conserved hypothetical protein
	TVAG_079310	5.12917	conserved hypothetical protein
	TVAG_239990	5.09759	malate dehydrogenase, putative
	TVAG_351400	5.05712	r2r3-MYB transcription factor, putative
	TVAG_196240	5.04107	malate dehydrogenase, putative
	TVAG_179670	5.03432	conserved hypothetical protein
	TVAG_280460	5.0094	CAMK family protein kinase
	TVAG_366210	5.00695	conserved hypothetical protein
	TVAG_307040	5.00507	conserved hypothetical protein
	TVAG_129470	5.00239	conserved hypothetical protein
	TVAG_286300	4.99577	conserved hypothetical protein
	TVAG_092800	4.98027	mu-crystallin, putative
	TVAG_069190	4.97417	conserved hypothetical protein
	TVAG_390550	4.96574	conserved hypothetical protein
	TVAG_474910	4.94196	conserved hypothetical protein
	TVAG_228500	4.92768	conserved hypothetical protein
	TVAG_082200	4.90755	leucine-rich repeat protein, BspA family
	TVAG_196230	4.90692	malate dehydrogenase, putative
	TVAG_021740	4.90357	calcineurin B subunit, putative
	TVAG_459100	4.89158	conserved hypothetical protein
	TVAG_011100	4.8738	conserved hypothetical protein
	TVAG_145600	4.86385	conserved hypothetical protein
	TVAG_248470	4.85342	conserved hypothetical protein
	TVAG_174180	4.84628	ubiquitin, putative
	TVAG_175730	4.84398	conserved hypothetical protein
	TVAG_023990	4.84365	lim domain, putative
	TVAG_409770	4.83861	MYB37, putative
	TVAG_437380	4.8321	conserved hypothetical protein
	TVAG_486330	4.82438	conserved hypothetical protein
	TVAG_093680	4.81238	2,4-dienoyl-CoA reductase [NADPH], putative
	TVAG_479820	4.80058	leucine-rich repeat protein, BspA family
	TVAG_047320	4.79965	conserved hypothetical protein
	TVAG_202310	4.78653	conserved hypothetical protein
	TVAG_330590	4.77577	conserved hypothetical protein
	TVAG_327760	4.77567	Iron-sulfur flavoprotein
	TVAG_406720	4.77196	conserved hypothetical protein
	TVAG_198440	4.76872	conserved hypothetical protein
	TVAG_470640	4.76172	conserved hypothetical protein
	TVAG_067930	4.73764	conserved hypothetical protein
	TVAG_425550	4.73342	conserved hypothetical protein
	TVAG_210970	4.72778	leucine-rich repeat protein, BspA family
	TVAG_040030	4.72336	Iron-sulfur flavoprotein
	TVAG_219780	4.71828	conserved hypothetical protein
	TVAG_250830	4.70289	gamma-gliadin precursor, putative
	TVAG_263890	4.67799	conserved hypothetical protein
	TVAG_325670	4.67542	conserved hypothetical protein
	TVAG_040470	4.67252	conserved hypothetical protein
	TVAG_165250	4.65694	conserved hypothetical protein
	TVAG_425590	4.65571	CAMK family protein kinase
	TVAG_499630	4.64343	conserved hypothetical protein
	TVAG_221580	4.64269	conserved hypothetical protein
	TVAG_375760	4.63331	SNAP190, putative
	TVAG_030540	4.62471	conserved hypothetical protein
	TVAG_217020	4.62005	conserved hypothetical protein
	TVAG_306530	4.61875	conserved hypothetical protein
	TVAG_493220	4.60796	conserved hypothetical protein
	TVAG_351410	4.60121	conserved hypothetical protein
	TVAG_392580	4.59171	conserved hypothetical protein
	TVAG_265430	4.58851	conserved hypothetical protein
	TVAG_062570	4.57765	conserved hypothetical protein
	TVAG_195850	4.57604	conserved hypothetical protein
	TVAG_264800	4.57417	conserved hypothetical protein
	TVAG_495530	4.57218	conserved hypothetical protein
	TVAG_315290	4.57176	conserved hypothetical protein
	TVAG_342800	4.55831	conserved hypothetical protein
	TVAG_021090	4.54213	hypothetical protein
	TVAG_368760	4.53535	2-deoxyglucose-6-phosphate phosphatase, putative
	TVAG_177490	4.52844	conserved hypothetical protein
	TVAG_439050	4.52803	conserved hypothetical protein
	TVAG_289630	4.50976	RAB-18, putative
	TVAG_216240	4.49972	conserved hypothetical protein
	TVAG_402120	4.48252	ankyrin repeat-containing protein, putative
	TVAG_327820	4.47642	conserved hypothetical protein
	TVAG_063370	4.4714	r2r3-MYB transcription factor, putative
	TVAG_094170	4.4661	conserved hypothetical protein
	TVAG_218940	4.45682	conserved hypothetical protein
	TVAG_223700	4.45182	MYB37, putative
	TVAG_046120	4.44515	ankyrin repeat-containing protein, putative
	TVAG_165530	4.44282	STE family protein kinase
	TVAG_058770	4.44078	conserved hypothetical protein
	TVAG_087620	4.43498	conserved hypothetical protein
	TVAG_054100	4.43493	conserved hypothetical protein
	TVAG_227380	4.43393	aldo-keto reductase, putative
	TVAG_486620	4.42736	conserved hypothetical protein
	TVAG_121920	4.42609	conserved hypothetical protein
	TVAG_036730	4.42287	r2r3-MYB transcription factor, putative
	TVAG_302480	4.41885	conserved hypothetical protein
	TVAG_296870	4.41514	conserved hypothetical protein
	TVAG_476990	4.41483	myo-inositol-1 phosphate synthase, putative
	TVAG_494400	4.41437	conserved hypothetical protein
	TVAG_255880	4.41431	conserved hypothetical protein
	TVAG_386490	4.40486	conserved hypothetical protein
	TVAG_424080	4.40044	conserved hypothetical protein
	TVAG_058420	4.39678	sucrose transport protein, putative
	TVAG_020320	4.39563	conserved hypothetical protein
	TVAG_042970	4.39114	conserved hypothetical protein
	TVAG_457320	4.38837	MYB37, putative
	TVAG_230100	4.38171	conserved hypothetical protein
	TVAG_233750	4.38067	conserved hypothetical protein
	TVAG_082470	4.37607	modulator of drug activity B, putative
	TVAG_009700	4.36238	conserved hypothetical protein
	TVAG_120970	4.35736	conserved hypothetical protein
	TVAG_235940	4.35526	conserved hypothetical protein
	TVAG_334750	4.35428	conserved hypothetical protein
	TVAG_247110	4.34701	sap-102, putative
	TVAG_214320	4.34272	conserved hypothetical protein
	TVAG_300730	4.33836	conserved hypothetical protein
	TVAG_028990	4.33185	conserved hypothetical protein
	TVAG_262540	4.33033	conserved hypothetical protein
	TVAG_575220	4.32443	conserved hypothetical protein
	TVAG_485270	4.30796	pc-MYB2, putative
	TVAG_065800	4.30463	conserved hypothetical protein
	TVAG_283510	4.30461	conserved hypothetical protein
	TVAG_271680	4.30421	conserved hypothetical protein
	TVAG_037210	4.30246	conserved hypothetical protein
	TVAG_071780	4.29315	conserved hypothetical protein
	TVAG_233290	4.28668	cortactin-binding protein, putative
	TVAG_071790	4.28651	hypothetical protein
	TVAG_099840	4.28482	conserved hypothetical protein
	TVAG_197200	4.27305	calcium transporter, putative
	TVAG_423300	4.2673	conserved hypothetical protein
	TVAG_294970	4.26593	conserved hypothetical protein
	TVAG_480220	4.25864	conserved hypothetical protein
	TVAG_221900	4.25224	conserved hypothetical protein
	TVAG_146070	4.25046	ubiquitin-conjugating enzyme E2, putative
	TVAG_159280	4.24953	conserved hypothetical protein
	TVAG_088550	4.24722	conserved hypothetical protein
	TVAG_460630	4.24526	conserved hypothetical protein
	TVAG_408860	4.24021	conserved hypothetical protein
	TVAG_228050	4.23951	leucine-rich repeat protein, BspA family
	TVAG_113580	4.23677	conserved hypothetical protein
	TVAG_081090	4.23621	conserved hypothetical protein
	TVAG_394370	4.22726	conserved hypothetical protein
	TVAG_250600	4.22686	conserved hypothetical protein
	TVAG_485870	4.22629	conserved hypothetical protein
	TVAG_080880	4.22047	conserved hypothetical protein
	TVAG_402300	4.21824	conserved hypothetical protein
	TVAG_117110	4.20469	nucleolar protein c7c, putative
	TVAG_212350	4.20447	conserved hypothetical protein
	TVAG_038680	4.20156	conserved hypothetical protein
	TVAG_000130	4.19832	conserved hypothetical protein
	TVAG_409590	4.19816	CAMK family protein kinase
	TVAG_194170	4.19144	conserved hypothetical protein
	TVAG_438410	4.19096	conserved hypothetical protein
	TVAG_050910	4.19051	conserved hypothetical protein
	TVAG_494970	4.18942	conserved hypothetical protein
	TVAG_188700	4.17806	conserved hypothetical protein
	TVAG_107760	4.1774	conserved hypothetical protein
	TVAG_176670	4.17522	C-MYB, putative
	TVAG_302350	4.17393	conserved hypothetical protein
	TVAG_198460	4.17297	conserved hypothetical protein
	TVAG_315750	4.16435	Rab32, putative
	TVAG_485130	4.16406	conserved hypothetical protein
	TVAG_434440	4.1616	conserved hypothetical protein
	TVAG_382850	4.16127	conserved hypothetical protein
	TVAG_288640	4.15945	conserved hypothetical protein
	TVAG_196790	4.15095	conserved hypothetical protein
	TVAG_133220	4.15083	leucine-rich repeat protein, BspA family
	TVAG_310160	4.14903	conserved hypothetical protein
	TVAG_072730	4.14881	Clan SC, family S33, methylesterase-like serine peptidase
	TVAG_354140	4.14793	pc-MYB2, putative
	TVAG_359940	4.1479	conserved hypothetical protein
	TVAG_447600	4.14554	conserved hypothetical protein
	TVAG_306210	4.13785	conserved hypothetical protein
	TVAG_449260	4.13647	conserved hypothetical protein
	TVAG_050140	4.13126	conserved hypothetical protein
	TVAG_291760	4.1194	r2r3-MYB transcription factor, putative
	TVAG_116200	4.11653	conserved hypothetical protein
	TVAG_166240	4.11278	hypothetical protein
	TVAG_198890	4.10898	conserved hypothetical protein
	TVAG_312970	4.10062	conserved hypothetical protein
	TVAG_010110	4.09906	conserved hypothetical protein
	TVAG_411760	4.09649	conserved hypothetical protein
	TVAG_331210	4.09331	conserved hypothetical protein
	TVAG_495650	4.08565	estrogen nuclear receptor coactivator, putative
	TVAG_309720	4.08379	thioredoxin, putative
	TVAG_103740	4.07917	conserved hypothetical protein
	TVAG_475820	4.07807	conserved hypothetical protein
	TVAG_286150	4.07604	conserved hypothetical protein
	TVAG_255400	4.07305	MYB124, putative
	TVAG_468610	4.06915	calmodulin, putative
	TVAG_137760	4.06803	conserved hypothetical protein
	TVAG_211550	4.06701	conserved hypothetical protein
	TVAG_250810	4.06653	conserved hypothetical protein
	TVAG_076990	4.06532	conserved hypothetical protein
	TVAG_242870	4.0646	conserved hypothetical protein
	TVAG_482790	4.06408	conserved hypothetical protein
	TVAG_320000	4.06207	AGC family protein kinase
	TVAG_119210	4.05761	ankyrin repeat and FYVE domain containing protein, putative
	TVAG_101170	4.05745	conserved hypothetical protein
	TVAG_444000	4.05379	conserved hypothetical protein
	TVAG_464250	4.0525	glycine-rich RNA-binding protein, putative
	TVAG_150680	4.05001	RAB, putative
	TVAG_032450	4.04108	Clan MA, family M8, leishmanolysin-like metallopeptidase
	TVAG_050180	4.03115	modulator of drug activity B, putative
	TVAG_587490	4.01901	conserved hypothetical protein
	TVAG_145830	4.01732	multidrug resistance protein 1, 2, putative
	TVAG_010620	4.01013	conserved hypothetical protein
	TVAG_103470	4.00866	CAMK family protein kinase
	TVAG_053420	4.00813	calcyphosine/tpp, putative
	TVAG_056580	4.00749	conserved hypothetical protein
	TVAG_133920	3.99835	malate dehydrogenase, putative
	TVAG_254910	3.99003	modulator of drug activity B, putative
	TVAG_574720	3.98944	conserved hypothetical protein
	TVAG_145540	3.98819	conserved hypothetical protein
	TVAG_097730	3.98272	conserved hypothetical protein
	TVAG_338540	3.97881	conserved hypothetical protein
	TVAG_469240	3.97752	conserved hypothetical protein
	TVAG_066000	3.97599	conserved hypothetical protein
	TVAG_291130	3.97476	conserved hypothetical protein
	TVAG_034880	3.97311	Clan IH, family I25, phytocystatin-like peptidase inhibitor
	TVAG_018950	3.97149	conserved hypothetical protein
	TVAG_334760	3.96932	conserved hypothetical protein
	TVAG_061850	3.96623	leucine-rich repeat protein, BspA family
	TVAG_505880	3.96594	conserved hypothetical protein
	TVAG_338220	3.96262	conserved hypothetical protein
	TVAG_445170	3.95908	conserved hypothetical protein
	TVAG_393320	3.95904	ribosomal protein, small subunit protein, putative
	TVAG_136360	3.95592	conserved hypothetical protein
	TVAG_232840	3.94876	thioredoxin, putative
	TVAG_490920	3.94743	conserved hypothetical protein
	TVAG_250070	3.9473	hypothetical protein
	TVAG_477150	3.94565	sugar transporter, putative
	TVAG_378110	3.93931	hypothetical protein
	TVAG_457580	3.93518	GTP-binding protein ryH1, putative
	TVAG_476040	3.93463	conserved hypothetical protein
	TVAG_251470	3.9321	conserved hypothetical protein
	TVAG_020930	3.93031	conserved hypothetical protein
	TVAG_462730	3.9299	ankyrin repeat-containing protein, putative
	TVAG_182270	3.9295	CAMK family protein kinase
	TVAG_103430	3.92895	leucine-rich repeat protein, BspA family
	TVAG_390600	3.92423	CAMK family protein kinase
	TVAG_210090	3.92189	conserved hypothetical protein
	TVAG_113650	3.92144	conserved hypothetical protein
	TVAG_239430	3.92097	conserved hypothetical protein
	TVAG_346300	3.91639	methyltransferase, putative
	TVAG_438220	3.9154	conserved hypothetical protein
	TVAG_361570	3.91438	conserved hypothetical protein
	TVAG_014850	3.90833	conserved hypothetical protein
	TVAG_167210	3.90675	conserved hypothetical protein
	TVAG_226740	3.90397	conserved hypothetical protein
	TVAG_411220	3.90334	N-ethylmaleimide reductase, putative
	TVAG_255380	3.8928	conserved hypothetical protein
	TVAG_145610	3.88808	conserved hypothetical protein
	TVAG_203610	3.88632	E3 ubiquitin protein ligase, putative
	TVAG_204410	3.88452	conserved hypothetical protein
	TVAG_237940	3.86497	conserved hypothetical protein
	TVAG_099440	3.86226	conserved hypothetical protein
	TVAG_019820	3.86223	conserved hypothetical protein
	TVAG_005400	3.86017	conserved hypothetical protein
	TVAG_371320	3.86009	malate dehydrogenase, putative
	TVAG_041140	3.85837	conserved hypothetical protein
	TVAG_495140	3.8547	conserved hypothetical protein
	TVAG_228310	3.84963	alcohol dehydrogenase, putative
	TVAG_004760	3.84177	conserved hypothetical protein
	TVAG_383330	3.83485	calcium binding proteins, putative
	TVAG_477230	3.83351	ankyrin repeat-containing protein, putative
	TVAG_119890	3.8329	conserved hypothetical protein
	TVAG_124330	3.83271	conserved hypothetical protein
	TVAG_071080	3.83105	cysteine synthase, putative
	TVAG_228330	3.82644	conserved hypothetical protein
	TVAG_465290	3.82502	leucine-rich repeat protein, BspA family
	TVAG_306120	3.82343	Rabx32 protein, putative
	TVAG_494360	3.8226	conserved hypothetical protein
	TVAG_051310	3.82143	conserved hypothetical protein
	TVAG_441360	3.81848	ankyrin repeat domain protein, putative
	TVAG_442130	3.8161	ankyrin repeat-containing protein, putative
	TVAG_308860	3.81452	conserved hypothetical protein
	TVAG_302490	3.81319	conserved hypothetical protein
	TVAG_021620	3.80474	hypothetical protein
	TVAG_104560	3.80403	notch, putative
	TVAG_138420	3.80177	conserved hypothetical protein
	TVAG_323970	3.79944	conserved hypothetical protein
	TVAG_359920	3.79747	tankyrase, putative
	TVAG_486710	3.79494	CAMK family protein kinase
	TVAG_229420	3.79182	conserved hypothetical protein
	TVAG_262490	3.78636	conserved hypothetical protein
	TVAG_356490	3.78552	conserved hypothetical protein
	TVAG_103910	3.77787	conserved hypothetical protein
	TVAG_170510	3.77343	conserved hypothetical protein
	TVAG_334280	3.77212	conserved hypothetical protein
	TVAG_437250	3.77203	conserved hypothetical protein
	TVAG_145500	3.77154	conserved hypothetical protein
	TVAG_209260	3.77103	WD-repeat protein, putative
	TVAG_458280	3.77099	conserved hypothetical protein
	TVAG_018230	3.77068	conserved hypothetical protein
	TVAG_323660	3.76629	conserved hypothetical protein
	TVAG_448750	3.75846	conserved hypothetical protein
	TVAG_060450	3.75824	conserved hypothetical protein
	TVAG_252310	3.75443	conserved hypothetical protein
	TVAG_468320	3.75391	CAMK family protein kinase
	TVAG_382540	3.75242	CAMK family protein kinase
	TVAG_154240	3.7518	conserved hypothetical protein
	TVAG_273990	3.75168	conserved hypothetical protein
	TVAG_169800	3.75031	MYB72, putative
	TVAG_164220	3.74785	conserved hypothetical protein
	TVAG_433070	3.74494	conserved hypothetical protein
	TVAG_371540	3.73526	conserved hypothetical protein
	TVAG_292660	3.73468	serine/threonine-protein kinase ripk4, putative
	TVAG_477160	3.73378	ga binding protein beta chain, putative
	TVAG_157970	3.72337	conserved hypothetical protein
	TVAG_201630	3.72107	conserved hypothetical protein
	TVAG_105680	3.71509	conserved hypothetical protein
	TVAG_169810	3.71307	conserved hypothetical protein
	TVAG_277690	3.7119	conserved hypothetical protein
	TVAG_377890	3.70985	MYB, putative
	TVAG_382510	3.70748	MYB3r3, putative
	TVAG_089610	3.70652	conserved hypothetical protein
	TVAG_188760	3.70563	ankyrin repeat-cotaining protein, putative
	TVAG_036190	3.7024	conserved hypothetical protein
	TVAG_128210	3.70142	conserved hypothetical protein
	TVAG_011120	3.69755	conserved hypothetical protein
	TVAG_193000	3.69651	malate and lactate dehydrogenase, putative
	TVAG_009510	3.69143	conserved hypothetical protein
	TVAG_224030	3.68906	conserved hypothetical protein
	TVAG_485170	3.68843	conserved hypothetical protein
	TVAG_237070	3.686	AP-2 complex subunit beta-1, putative
	TVAG_487740	3.68506	conserved hypothetical protein
	TVAG_036820	3.6778	MYB, putative
	TVAG_190370	3.67657	conserved hypothetical protein
	TVAG_306150	3.67566	conserved hypothetical protein
	TVAG_493430	3.67479	conserved hypothetical protein
	TVAG_332880	3.67284	conserved hypothetical protein
	TVAG_162090	3.66952	conserved hypothetical protein
	TVAG_028980	3.66587	ankyrin repeat-cotaining protein, putative
	TVAG_184610	3.66575	conserved hypothetical protein
	TVAG_393000	3.66449	conserved hypothetical protein
	TVAG_053370	3.66383	conserved hypothetical protein
	TVAG_488500	3.66288	conserved hypothetical protein
	TVAG_082160	3.66098	conserved hypothetical protein
	TVAG_019490	3.6601	conserved hypothetical protein
	TVAG_123870	3.65961	conserved hypothetical protein
	TVAG_258480	3.65697	conserved hypothetical protein
	TVAG_032700	3.65437	chloride channel, putative
	TVAG_267340	3.65229	conserved hypothetical protein
	TVAG_407720	3.65127	conserved hypothetical protein
	TVAG_399420	3.64707	conserved hypothetical protein
	TVAG_359170	3.64621	serine/threonine protein kinase, putative
	TVAG_498550	3.64332	conserved hypothetical protein
	TVAG_404730	3.64273	conserved hypothetical protein
	TVAG_337750	3.64141	conserved hypothetical protein
	TVAG_416920	3.6359	thioredoxin m(mitochondrial)-type, putative
	TVAG_266280	3.63553	conserved hypothetical protein
	TVAG_167260	3.63524	conserved hypothetical protein
	TVAG_484150	3.6338	NAD dependent epimerase/dehydratase, putative
	TVAG_246900	3.632	ankyrin repeat domain protein, putative
	TVAG_223760	3.63091	chaperone protein DNAj, putative
	TVAG_478330	3.63084	ankyrin repeat-cotaining protein, putative
	TVAG_173110	3.62845	ankyrin repeat-cotaining protein, putative
	TVAG_254120	3.62773	conserved hypothetical protein
	TVAG_373680	3.62579	conserved hypothetical protein
	TVAG_358810	3.62502	conserved hypothetical protein
	TVAG_135690	3.62153	conserved hypothetical protein
	TVAG_484630	3.62076	cardiac ankyrin repeat protein, putative
	TVAG_424550	3.62015	conserved hypothetical protein
	TVAG_445140	3.61815	amino acid transporter, putative
	TVAG_202070	3.61258	conserved hypothetical protein
	TVAG_011430	3.60754	ankyrin repeat-containing protein, putative
	TVAG_221610	3.60708	ankyrin repeat domain protein, putative
	TVAG_247130	3.60689	conserved hypothetical protein
	TVAG_076930	3.60482	conserved hypothetical protein
	TVAG_263070	3.60196	salivary acidic proline-rich phosphoprotein 1/2 precursor, putative
	TVAG_453560	3.60181	conserved hypothetical protein
	TVAG_274590	3.59673	conserved hypothetical protein
	TVAG_415750	3.59601	MYB124, putative
	TVAG_310790	3.59437	conserved hypothetical protein
	TVAG_139740	3.58798	ubiquitin, putative
	TVAG_090760	3.58617	conserved hypothetical protein
	TVAG_114750	3.58459	conserved hypothetical protein
	TVAG_083710	3.58447	ubiquitin-protein ligase, putative
	TVAG_452260	3.58411	MYB3r3, putative
	TVAG_020950	3.58169	conserved hypothetical protein
	TVAG_149850	3.58134	conserved hypothetical protein
	TVAG_257340	3.58115	MYB37, putative
	TVAG_196980	3.58097	r2r3-MYB transcription factor, putative
	TVAG_457480	3.57686	conserved hypothetical protein
	TVAG_139510	3.572	conserved hypothetical protein
	TVAG_460660	3.56921	CAMK family protein kinase
	TVAG_137840	3.56788	conserved hypothetical protein
	TVAG_122510	3.56494	conserved hypothetical protein
	TVAG_099160	3.56468	conserved hypothetical protein
	TVAG_110300	3.56215	conserved hypothetical protein
	TVAG_429510	3.56119	pc-MYB2, putative
	TVAG_421520	3.5583	MYB3r3, putative
	TVAG_079650	3.5572	conserved hypothetical protein
	TVAG_235890	3.55303	conserved hypothetical protein
	TVAG_274810	3.55233	conserved hypothetical protein
	TVAG_465300	3.54836	leucine-rich repeat protein, BspA family
	TVAG_072420	3.54312	conserved hypothetical protein
	TVAG_014010	3.54063	leucine-rich repeat protein, BspA family
	TVAG_161540	3.53614	conserved hypothetical protein
	TVAG_051980	3.53085	conserved hypothetical protein
	TVAG_399520	3.52817	2,4-dienoyl-CoA reductase [NADPH], putative
	TVAG_162810	3.52617	conserved hypothetical protein
	TVAG_133300	3.52572	leucine-rich repeat protein, BspA family
	TVAG_383170	3.52428	cortactin-binding protein, putative
	TVAG_262830	3.52218	hydroxyacyl dehydrogenase, putative
	TVAG_071620	3.51767	conserved hypothetical protein
	TVAG_372950	3.51576	2-deoxyglucose-6-phosphate phosphatase, putative
	TVAG_186740	3.51436	UDP-glucose 4-epimerase, putative
	TVAG_021660	3.51289	conserved hypothetical protein
	TVAG_246270	3.51249	conserved hypothetical protein
	TVAG_314070	3.50101	conserved hypothetical protein
	TVAG_124950	3.49973	conserved hypothetical protein
	TVAG_003210	3.49602	conserved hypothetical protein
	TVAG_028190	3.49433	conserved hypothetical protein
	TVAG_273420	3.4932	DNA-binding protein eta2, putative
	TVAG_485140	3.49129	conserved hypothetical protein
	TVAG_367460	3.4898	ankyrin repeat-containing protein, putative
	TVAG_225240	3.48445	ankyrin repeat-containing protein, putative
	TVAG_055680	3.48391	conserved hypothetical protein
	TVAG_389340	3.48382	conserved hypothetical protein
	TVAG_423030	3.48093	tankyrase, putative
	TVAG_125420	3.47664	conserved hypothetical protein
	TVAG_056810	3.47645	conserved hypothetical protein
	TVAG_486200	3.47496	conserved hypothetical protein
	TVAG_024780	3.47177	Rhesus blood group-associated glycoprotein, putative
	TVAG_048010	3.47097	CAMK family protein kinase
	TVAG_194720	3.47051	high mobility group protein, putative
	TVAG_009390	3.46813	rolling pebbles, putative
	TVAG_527740	3.46713	myotrophin, putative
	TVAG_050930	3.46457	conserved hypothetical protein
	TVAG_461410	3.46392	breast cancer suppressor candidate 1,bcsc-1, putative
	TVAG_272220	3.46012	conserved hypothetical protein
	TVAG_119910	3.45822	Clan CA, family C40, NlpC/P60 superfamily cysteine peptidase
	TVAG_474800	3.45727	conserved hypothetical protein
	TVAG_306550	3.45722	acc synthase, putative
	TVAG_163950	3.45517	leucine-rich repeat protein, BspA family
	TVAG_224040	3.45455	phosphoserine aminotransferase, putative
	TVAG_227700	3.4543	conserved hypothetical protein
	TVAG_429020	3.45335	conserved hypothetical protein
	TVAG_234400	3.45168	conserved hypothetical protein
	TVAG_251560	3.45101	CAMK family protein kinase
	TVAG_184620	3.45094	conserved hypothetical protein
	TVAG_395630	3.44629	conserved hypothetical protein
	TVAG_384510	3.44617	2-5A-dependent ribonuclease, putative
	TVAG_283050	3.44323	conserved hypothetical protein
	TVAG_168490	3.44226	conserved hypothetical protein
	TVAG_247410	3.44112	conserved hypothetical protein
	TVAG_183330	3.439	conserved hypothetical protein
	TVAG_384160	3.43594	conserved hypothetical protein
	TVAG_473400	3.43199	conserved hypothetical protein
	TVAG_087210	3.4306	ankyrin repeat-containing protein, putative
	TVAG_244550	3.42756	conserved hypothetical protein
	TVAG_170100	3.42675	conserved hypothetical protein
	TVAG_172560	3.42623	MYB119, putative
	TVAG_124020	3.42504	conserved hypothetical protein
	TVAG_127220	3.42436	conserved hypothetical protein
	TVAG_328170	3.42298	conserved hypothetical protein
	TVAG_179940	3.41916	conserved hypothetical protein
	TVAG_456810	3.41875	ankyrin, putative
	TVAG_025950	3.4181	conserved hypothetical protein
	TVAG_080030	3.41668	leucine-rich repeat protein, BspA family
	TVAG_113640	3.41461	alcohol dehydrogenase, putative
	TVAG_122520	3.40926	hypothetical protein
	TVAG_254970	3.40827	conserved hypothetical protein
	TVAG_330320	3.39592	ankyrin repeat domain protein, putative
	TVAG_300370	3.39122	conserved hypothetical protein
	TVAG_463430	3.39095	conserved hypothetical protein
	TVAG_136210	3.3902	alanine aminotransferase, putative
	TVAG_295340	3.38331	ankyrin repeat-containing protein, putative
	TVAG_483800	3.38289	ankyrin repeat-containing protein, putative
	TVAG_384670	3.38289	conserved hypothetical protein
	TVAG_442070	3.37923	glucose kinase, putative
	TVAG_475600	3.37913	leucine-rich repeat protein, BspA family
	TVAG_454550	3.37632	conserved hypothetical protein
	TVAG_003710	3.3724	conserved hypothetical protein
	TVAG_378100	3.37086	hypothetical protein
	TVAG_014860	3.36711	conserved hypothetical protein
	TVAG_364940	3.36604	Antigenic protein P1, putative
	TVAG_311530	3.35872	conserved hypothetical protein
	TVAG_355160	3.35696	leucine-rich repeat protein, BspA family
	TVAG_427310	3.35671	conserved hypothetical protein
	TVAG_143200	3.35544	conserved hypothetical protein
	TVAG_309740	3.35392	BAS1, putative
	TVAG_058780	3.34873	ankyrin repeat-containing protein, putative
	TVAG_212320	3.34787	GTP-binding protein ypt11, putative
	TVAG_035820	3.34685	STE family protein kinase
	TVAG_338780	3.34656	DNA-binding protein reb1, putative
	TVAG_295480	3.34642	calcineurin B subunit, putative
	TVAG_444820	3.34605	conserved hypothetical protein
	TVAG_215940	3.345	conserved hypothetical protein
	TVAG_547520	3.34494	threonine synthase, putative
	TVAG_162670	3.34448	conserved hypothetical protein
	TVAG_417600	3.34374	conserved hypothetical protein
	TVAG_410710	3.3427	conserved hypothetical protein
	TVAG_551670	3.34243	CMGC family protein kinase
	TVAG_409640	3.3421	conserved hypothetical protein
	TVAG_415420	3.3421	zinc-iron transporter, putative
	TVAG_441580	3.33973	conserved hypothetical protein
	TVAG_203800	3.33855	conserved hypothetical protein
	TVAG_132290	3.33507	conserved hypothetical protein
	TVAG_112480	3.33068	CAMK family protein kinase
	TVAG_168610	3.32655	CAMK family protein kinase
	TVAG_164240	3.32457	conserved hypothetical protein
	TVAG_359160	3.32396	conserved hypothetical protein
	TVAG_093670	3.3225	ankyrin repeat-containing protein, putative
	TVAG_241870	3.32181	glucarate, hexuronate transporter, putative
	TVAG_259900	3.31983	conserved hypothetical protein
	TVAG_136290	3.31951	conserved hypothetical protein
	TVAG_124760	3.31711	Clan SC, family S33, methylesterase-like serine peptidase
	TVAG_480690	3.31684	conserved hypothetical protein
	TVAG_605440	3.31438	conserved hypothetical protein
	TVAG_392090	3.31282	vps9-ankyrin repeat-containing protein, putative
	TVAG_119140	3.31238	conserved hypothetical protein
	TVAG_211930	3.31231	conserved hypothetical protein
	TVAG_119070	3.30995	conserved hypothetical protein
	TVAG_188240	3.30975	leucine-rich repeat protein, BspA family
	TVAG_434490	3.30645	ankyrin repeat-containing protein, putative
	TVAG_421120	3.30578	conserved hypothetical protein
	TVAG_136060	3.30544	conserved hypothetical protein
	TVAG_298290	3.29802	ankyrin 2,3/unc44, putative
	TVAG_087580	3.29632	conserved hypothetical protein
	TVAG_030380	3.29597	conserved hypothetical protein
	TVAG_146880	3.29538	conserved hypothetical protein
	TVAG_381750	3.2952	conserved hypothetical protein
	TVAG_508140	3.29391	conserved hypothetical protein
	TVAG_470060	3.29311	conserved hypothetical protein
	TVAG_090130	3.29145	conserved hypothetical protein
	TVAG_499510	3.29086	conserved hypothetical protein
	TVAG_239380	3.28671	hypothetical protein
	TVAG_353770	3.28492	conserved hypothetical protein
	TVAG_078550	3.28078	ankyrin repeat-containing protein, putative
	TVAG_226520	3.28054	conserved hypothetical protein
	TVAG_428660	3.28038	heat shock protein 70kD, putative
	TVAG_193600	3.27973	sugar transporter, putative
	TVAG_061680	3.27237	conserved hypothetical protein
	TVAG_351420	3.27014	conserved hypothetical protein
	TVAG_146250	3.26846	conserved hypothetical protein
	TVAG_337760	3.26828	conserved hypothetical protein
	TVAG_316240	3.2682	2-5A-dependent ribonuclease, putative
	TVAG_462960	3.26631	ankyrin, putative
	TVAG_477130	3.26629	conserved hypothetical protein
	TVAG_496730	3.26581	conserved hypothetical protein
	TVAG_365970	3.26457	conserved hypothetical protein
	TVAG_050200	3.2641	conserved hypothetical protein
	TVAG_210030	3.26393	conserved hypothetical protein
	TVAG_281100	3.26277	conserved hypothetical protein
	TVAG_201620	3.2571	glutamate dehydrogenase, putative
	TVAG_241160	3.25621	malic enzyme, putative
	TVAG_114240	3.25267	conserved hypothetical protein
	TVAG_393030	3.25171	conserved hypothetical protein
	TVAG_260360	3.25018	conserved hypothetical protein
	TVAG_245230	3.24472	conserved hypothetical protein
	TVAG_246910	3.24013	conserved hypothetical protein
	TVAG_246800	3.23732	conserved hypothetical protein
	TVAG_135010	3.23721	conserved hypothetical protein
	TVAG_487120	3.23438	multidrug resistance pump, putative
	TVAG_175380	3.23301	conserved hypothetical protein
	TVAG_165300	3.23087	Clan SC, family S33, methylesterase-like serine peptidase
	TVAG_336950	3.22752	modulator of drug activity B, putative
	TVAG_065820	3.22619	conserved hypothetical protein
	TVAG_071420	3.2256	unc-44 ankyrins, putative
	TVAG_209080	3.22553	conserved hypothetical protein
	TVAG_116370	3.22457	plastin, putative
	TVAG_109400	3.22347	ankyrin repeat-containing protein, putative
	TVAG_376240	3.22056	inversin, putative
	TVAG_223060	3.22028	MYB, putative
	TVAG_390030	3.21635	conserved hypothetical protein
	TVAG_227570	3.21498	conserved hypothetical protein
	TVAG_265820	3.21288	conserved hypothetical protein
	TVAG_391860	3.21246	conserved hypothetical protein
	TVAG_190500	3.21187	chaperone binding protein, putative
	TVAG_452710	3.2097	ankyrin repeat-containing protein, putative
	TVAG_108560	3.20874	conserved hypothetical protein
	TVAG_036800	3.20857	conserved hypothetical protein
	TVAG_025800	3.2078	conserved hypothetical protein
	TVAG_249100	3.20741	hypothetical protein
	TVAG_181370	3.20641	ankyrin repeat-containing protein, putative
	TVAG_394570	3.20436	ankyrin repeat-containing protein, putative
	TVAG_030190	3.20427	conserved hypothetical protein
	TVAG_193650	3.2028	conserved hypothetical protein
	TVAG_117820	3.20157	conserved hypothetical protein
	TVAG_182460	3.19732	RNA lariat debranching enzyme, putative
	TVAG_169980	3.19718	leucine-rich repeat protein, BspA family
	TVAG_226530	3.19514	conserved hypothetical protein
	TVAG_388350	3.19504	conserved hypothetical protein
	TVAG_193150	3.19028	conserved hypothetical protein
	TVAG_461830	3.18916	conserved hypothetical protein
	TVAG_304500	3.18869	glycerol-3-phosphate dehydrogenase, putative
	TVAG_430040	3.18578	conserved hypothetical protein
	TVAG_318920	3.18289	conserved hypothetical protein
	TVAG_373330	3.18172	MYB3r3, putative
	TVAG_271170	3.18137	conserved hypothetical protein
	TVAG_463540	3.17772	conserved hypothetical protein
	TVAG_300720	3.17765	conserved hypothetical protein
	TVAG_193470	3.17738	conserved hypothetical protein
	TVAG_365790	3.17582	conserved hypothetical protein
	TVAG_131240	3.17555	conserved hypothetical protein
	TVAG_440460	3.17411	conserved hypothetical protein
	TVAG_406970	3.17341	conserved hypothetical protein
	TVAG_200690	3.17277	conserved hypothetical protein
	TVAG_262850	3.16682	short-chain dehydrogenases/reductase, putative
	TVAG_239300	3.16507	conserved hypothetical protein
	TVAG_398500	3.16475	DNA-binding protein eta2, putative
	TVAG_339040	3.16365	BAS1, putative
	TVAG_390080	3.16133	leucine-rich repeat protein, BspA family
	TVAG_470420	3.16118	ankyrin repeat-cotaining protein, putative
	TVAG_319690	3.15176	conserved hypothetical protein
	TVAG_205430	3.15038	ankyrin repeat-containing protein, putative
	TVAG_014150	3.14963	conserved hypothetical protein
	TVAG_164930	3.14828	conserved hypothetical protein
	TVAG_219720	3.14783	conserved hypothetical protein
	TVAG_199390	3.14658	leucine-rich repeat protein, BspA family
	TVAG_083200	3.14507	conserved hypothetical protein
	TVAG_130430	3.14212	conserved hypothetical protein
	TVAG_430060	3.14002	cysteine synthase, putative
	TVAG_080710	3.13809	conserved hypothetical protein
	TVAG_291970	3.13707	multidrug resistance pump, putative
	TVAG_351450	3.13667	ankyrin repeat-rich membrane-spanning protein, putative
	TVAG_274160	3.13664	conserved hypothetical protein
	TVAG_112770	3.12923	tankyrase, putative
	TVAG_412710	3.12774	conserved hypothetical protein
	TVAG_404840	3.12585	conserved hypothetical protein
	TVAG_192070	3.12525	serine/threonine protein phosphatase, putative
	TVAG_155090	3.12502	CAMK family protein kinase
	TVAG_082220	3.12404	conserved hypothetical protein
	TVAG_345920	3.12328	ankyrin repeat-containing protein, putative
	TVAG_060500	3.12159	DNA-binding protein eta2, putative
	TVAG_528020	3.12074	conserved hypothetical protein
	TVAG_171850	3.11842	conserved hypothetical protein
	TVAG_032080	3.11655	AGC family protein kinase
	TVAG_262350	3.11321	ankyrin repeat domain protein, putative
	TVAG_239750	3.11013	conserved hypothetical protein
	TVAG_200180	3.10875	conserved hypothetical protein
	TVAG_077300	3.10796	conserved hypothetical protein
	TVAG_083070	3.10773	conserved hypothetical protein
	TVAG_021560	3.1077	conserved hypothetical protein
	TVAG_070190	3.1056	ankyrin repeat and socs box protein, putative
	TVAG_300180	3.10297	serine/threonine-protein kinase ripk4, putative
	TVAG_474750	3.09989	conserved hypothetical protein
	TVAG_477170	3.09955	conserved hypothetical protein
	TVAG_000170	3.09862	conserved hypothetical protein
	TVAG_129840	3.09862	hypothetical protein
	TVAG_036990	3.09754	conserved hypothetical protein
	TVAG_430120	3.09691	Na+ driven multidrug efflux pump, putative
	TVAG_038090	3.09498	alkyl hydroperoxide reductase, subunit C, putative
	TVAG_372090	3.09496	nf kappa B inhibitor I-kappa-B, putative
	TVAG_255990	3.09468	leucine-rich repeat protein, BspA family
	TVAG_466790	3.09373	pyruvate-flavodoxin oxidoreductase, putative
	TVAG_330190	3.09364	conserved hypothetical protein
	TVAG_025050	3.09312	CAMK family protein kinase
	TVAG_036050	3.0927	leucine-rich repeat protein, BspA family
	TVAG_313310	3.08782	conserved hypothetical protein
	TVAG_435520	3.08507	conserved hypothetical protein
	TVAG_319530	3.0849	histone-lysine N-methyltransferase, bat/ehmt, putative
	TVAG_136520	3.08384	conserved hypothetical protein
	TVAG_131330	3.0818	sex-determining protein fem-1, putative
	TVAG_184250	3.08088	conserved hypothetical protein
	TVAG_418840	3.07928	m-phase inducer phosphatase, putative
	TVAG_083820	3.07867	conserved hypothetical protein
	TVAG_248830	3.07727	conserved hypothetical protein
	TVAG_175750	3.07666	kcs1 protein, putative
	TVAG_453040	3.07651	S-adenosylmethionine synthetase, putative
	TVAG_238100	3.07551	actin, putative
	TVAG_602280	3.07537	conserved hypothetical protein
	TVAG_194250	3.07412	conserved hypothetical protein
	TVAG_452360	3.07398	conserved hypothetical protein
	TVAG_099730	3.07349	conserved hypothetical protein
	TVAG_488980	3.06653	conserved hypothetical protein
	TVAG_410680	3.0633	conserved hypothetical protein
	TVAG_221800	3.06312	ankyrin repeat-containing protein, putative
	TVAG_172140	3.06061	abcb9, putative
	TVAG_163010	3.058	conserved hypothetical protein
	TVAG_122900	3.05772	conserved hypothetical protein
	TVAG_408110	3.05682	ankyrin repeat-containing protein, putative
	TVAG_148330	3.05625	conserved hypothetical protein
	TVAG_165640	3.05443	conserved hypothetical protein
	TVAG_467370	3.05423	conserved hypothetical protein
	TVAG_281190	3.05351	conserved hypothetical protein
	TVAG_018380	3.0533	ubiquitin, putative
	TVAG_109770	3.0533	fetal globin-inducing factor, putative
	TVAG_083570	3.04586	conserved hypothetical protein
	TVAG_348760	3.04537	conserved hypothetical protein
	TVAG_432810	3.0444	conserved hypothetical protein
	TVAG_160220	3.04384	conserved hypothetical protein
	TVAG_362320	3.04243	CAMK family protein kinase
	TVAG_009680	3.04	sucrose transport protein, putative
	TVAG_164040	3.03418	conserved hypothetical protein
	TVAG_185520	3.0329	conserved hypothetical protein
	TVAG_365620	3.03224	ankyrin, putative
	TVAG_186140	3.03138	conserved hypothetical protein
	TVAG_025170	3.02576	sporulation-specific protein, putative
	TVAG_453320	3.02268	conserved hypothetical protein
	TVAG_339910	3.02193	conserved hypothetical protein
	TVAG_408390	3.02106	conserved hypothetical protein
	TVAG_083460	3.01844	conserved hypothetical protein
	TVAG_363950	3.01764	multiple ankyrin repeats single kh domain protein, putative
	TVAG_040130	3.01224	conserved hypothetical protein
	TVAG_050580	3.01183	tankyrase, putative
	TVAG_145700	3.0113	S-adenosylmethionine synthetase, putative
	TVAG_149050	3.01101	conserved hypothetical protein
	TVAG_329320	3.00718	CMGC family protein kinase
	TVAG_429520	3.00637	DNA-binding protein eta2, putative
	TVAG_467990	3.00576	conserved hypothetical protein
	TVAG_199450	3.00478	leucine-rich repeat protein, BspA family
	TVAG_295360	3.00316	hypothetical protein
	TVAG_303850	3.0011	conserved hypothetical protein
	TVAG_472370	2.99966	conserved hypothetical protein
	TVAG_121450	2.99818	conserved hypothetical protein
	TVAG_187950	2.99727	conserved hypothetical protein
	TVAG_425580	2.99642	Phage shock protein E precursor, putative
	TVAG_137650	2.99515	conserved hypothetical protein
	TVAG_331230	2.99428	conserved hypothetical protein
	TVAG_232440	2.9927	conserved hypothetical protein
	TVAG_491190	2.99159	leucine-rich repeat protein, BspA family
	TVAG_278570	2.98742	leucine-rich repeat protein, BspA family
	TVAG_192660	2.98589	conserved hypothetical protein
	TVAG_499660	2.98324	conserved hypothetical protein
	TVAG_165650	2.9819	conserved hypothetical protein
	TVAG_343660	2.98159	conserved hypothetical protein
	TVAG_177590	2.97992	conserved hypothetical protein
	TVAG_456630	2.9757	cortactin-binding protein, putative
	TVAG_438320	2.97485	conserved hypothetical protein
	TVAG_178870	2.97413	conserved hypothetical protein
	TVAG_003090	2.97057	leucine-rich repeat protein, BspA family
	TVAG_031840	2.96965	conserved hypothetical protein
	TVAG_175650	2.96963	conserved hypothetical protein
	TVAG_311710	2.96671	conserved hypothetical protein
	TVAG_246060	2.96599	conserved hypothetical protein
	TVAG_151560	2.9646	MYB124, putative
	TVAG_309670	2.96088	r2r3-MYB transcription factor, putative
	TVAG_165030	2.95684	malate dehydrogenase, putative
	TVAG_099110	2.95661	conserved hypothetical protein
	TVAG_463780	2.95584	conserved hypothetical protein
	TVAG_273350	2.95468	r2r3-MYB transcription factor, putative
	TVAG_167280	2.94949	conserved hypothetical protein
	TVAG_036980	2.94839	conserved hypothetical protein
	TVAG_256830	2.94106	conserved hypothetical protein
	TVAG_069780	2.94084	conserved hypothetical protein
	TVAG_227760	2.94072	ankyrin repeat-containing protein, putative
	TVAG_332590	2.9403	conserved hypothetical protein
	TVAG_453120	2.93691	conserved hypothetical protein
	TVAG_355690	2.93495	conserved hypothetical protein
	TVAG_124420	2.93017	conserved hypothetical protein
	TVAG_491570	2.9285	conserved hypothetical protein
	TVAG_264140	2.92733	protein phosphatase-1, putative
	TVAG_302220	2.92626	conserved hypothetical protein
	TVAG_476370	2.92471	conserved hypothetical protein
	TVAG_308670	2.92101	2-5A-dependent ribonuclease, putative
	TVAG_498680	2.92095	conserved hypothetical protein
	TVAG_256100	2.918	conserved hypothetical protein
	TVAG_405980	2.91797	prtoein phosphatase-2a2, caeel, putative
	TVAG_391870	2.91401	threonine synthase, putative
	TVAG_112910	2.90905	pc-MYB2, putative
	TVAG_402020	2.90848	serine/threonine-protein kinase ripk4, putative
	TVAG_038200	2.90578	transketolase, putative
	TVAG_145460	2.90498	pc-MYB2, putative
	TVAG_476540	2.90106	MYB-1, putative
	TVAG_036150	2.90065	conserved hypothetical protein
	TVAG_275680	2.89942	conserved hypothetical protein
	TVAG_010650	2.89827	leucine-rich repeat protein, BspA family
	TVAG_338560	2.89531	conserved hypothetical protein
	TVAG_387760	2.89389	ankyrin repeat-containing protein, putative
	TVAG_103330	2.89	ankyrin 2,3/unc44, putative
	TVAG_429800	2.88724	conserved hypothetical protein
	TVAG_166120	2.88295	ankyrin repeat-containing protein, putative
	TVAG_173120	2.87985	abca9, putative
	TVAG_128040	2.87962	conserved hypothetical protein
	TVAG_337070	2.87844	conserved hypothetical protein
	TVAG_029070	2.87751	DNA-3-methyladenine glycosylase, putative
	TVAG_174190	2.87335	ubiquitin, putative
	TVAG_004770	2.86911	conserved hypothetical protein
	TVAG_291610	2.86562	conserved hypothetical protein
	TVAG_294040	2.8637	conserved hypothetical protein
	TVAG_248310	2.86314	cardiac ankyrin repeat protein, putative
	TVAG_104480	2.85867	conserved hypothetical protein
	TVAG_057350	2.85791	ankyrin repeat and socs box protein, putative
	TVAG_406400	2.85721	conserved hypothetical protein
	TVAG_223730	2.8562	ankyrin, putative
	TVAG_070970	2.85441	conserved hypothetical protein
	TVAG_204920	2.85149	CAMK family protein kinase
	TVAG_048030	2.84856	conserved hypothetical protein
	TVAG_372910	2.84726	1-phosphatidylinositol phosphodiesterase, putative
	TVAG_562160	2.83975	leucine-rich repeat protein, BspA family
	TVAG_333590	2.83968	conserved hypothetical protein
	TVAG_071000	2.83966	hypothetical protein
	TVAG_120280	2.83966	conserved hypothetical protein
	TVAG_007540	2.83899	serine/threonine-protein kinase vrk, putative
	TVAG_342900	2.83869	NAD dependent epimerase/dehydratase, putative
	TVAG_126700	2.83846	MYB-1, putative
	TVAG_067040	2.83752	conserved hypothetical protein
	TVAG_453380	2.83512	conserved hypothetical protein
	TVAG_262340	2.83427	conserved hypothetical protein
	TVAG_485230	2.83261	conserved hypothetical protein
	TVAG_237720	2.83238	DNA-binding protein reb1, putative
	TVAG_477880	2.83025	CAMK family protein kinase
	TVAG_386100	2.8287	conserved hypothetical protein
	TVAG_496030	2.82798	conserved hypothetical protein
	TVAG_227660	2.82627	gcn4-complementing protein, putative
	TVAG_252470	2.82112	conserved hypothetical protein
	TVAG_038820	2.8177	conserved hypothetical protein
	TVAG_188980	2.81747	lipid A export ATP-binding/permease protein msba, putative
	TVAG_224400	2.81715	conserved hypothetical protein
	TVAG_485850	2.8157	conserved hypothetical protein
	TVAG_247950	2.81525	conserved hypothetical protein
	TVAG_071360	2.8136	Clan MA, family M8, leishmanolysin-like metallopeptidase
	TVAG_059270	2.80932	tankyrase, putative
	TVAG_044310	2.80891	xanthine dehydrogenase, putative
	TVAG_306500	2.80874	hypothetical protein
	TVAG_447390	2.80751	conserved hypothetical protein
	TVAG_295710	2.80663	conserved hypothetical protein
	TVAG_452180	2.80555	1-O-acylceramide synthase, putative
	TVAG_063040	2.80075	conserved hypothetical protein
	TVAG_011570	2.80035	modulator of drug activity B, putative
	TVAG_192970	2.79974	ankyrin repeat-containing protein, putative
	TVAG_277640	2.79972	2-5A-dependent ribonuclease, putative
	TVAG_221990	2.79972	conserved hypothetical protein
	TVAG_410150	2.79791	conserved hypothetical protein
	TVAG_177500	2.79762	ion channel nompc, putative
	TVAG_124820	2.79712	CAMK family protein kinase
	TVAG_117200	2.79468	conserved hypothetical protein
	TVAG_114720	2.79334	salivary glue protein Sgs-3 precursor, putative
	TVAG_262450	2.79278	conserved hypothetical protein
	TVAG_308630	2.79268	conserved hypothetical protein
	TVAG_414160	2.79095	conserved hypothetical protein
	TVAG_375470	2.78976	ga binding protein beta chain, putative
	TVAG_291120	2.78919	conserved hypothetical protein
	TVAG_324200	2.78892	conserved hypothetical protein
	TVAG_056500	2.7842	conserved hypothetical protein
	TVAG_165040	2.78239	conserved hypothetical protein
	TVAG_021400	2.78146	conserved hypothetical protein
	TVAG_210070	2.77965	conserved hypothetical protein
	TVAG_025920	2.77912	histone-lysine N-methyltransferase, bat/ehmt, putative
	TVAG_104400	2.77896	conserved hypothetical protein
	TVAG_080800	2.77887	conserved hypothetical protein
	TVAG_073430	2.77807	MYB, putative
	TVAG_011130	2.7776	conserved hypothetical protein
	TVAG_057220	2.77757	conserved hypothetical protein
	TVAG_010920	2.77529	conserved hypothetical protein
	TVAG_230590	2.77371	ankyrin, putative
	TVAG_457700	2.76896	conserved hypothetical protein
	TVAG_460770	2.76845	conserved hypothetical protein
	TVAG_451250	2.76803	kelch repeat protein, putative
	TVAG_170450	2.76615	conserved hypothetical protein
	TVAG_336640	2.76464	CAMK family protein kinase
	TVAG_447410	2.76395	ion channel nompc, putative
	TVAG_211590	2.76378	protein ssnA, putative
	TVAG_499500	2.76252	conserved hypothetical protein
	TVAG_406360	2.76205	conserved hypothetical protein
	TVAG_476190	2.76113	conserved hypothetical protein
	TVAG_294960	2.75982	r2r3-MYB transcription factor, putative
	TVAG_262120	2.7573	conserved hypothetical protein
	TVAG_410240	2.75701	conserved hypothetical protein
	TVAG_078500	2.75479	conserved hypothetical protein
	TVAG_412580	2.75466	conserved hypothetical protein
	TVAG_103460	2.75453	conserved hypothetical protein
	TVAG_054110	2.75396	cortactin-binding protein, putative
	TVAG_064490	2.75261	rubrerythrin, putative
	TVAG_191210	2.75228	conserved hypothetical protein
	TVAG_416580	2.75183	conserved hypothetical protein
	TVAG_035810	2.75079	conserved hypothetical protein
	TVAG_104840	2.75067	CAMK family protein kinase
	TVAG_425930	2.74989	serine/threonine-protein kinase ripk4, putative
	TVAG_407430	2.74902	conserved hypothetical protein
	TVAG_050340	2.74496	conserved hypothetical protein
	TVAG_306560	2.74463	CAMK family protein kinase
	TVAG_370500	2.74281	aldo-keto reductase, putative
	TVAG_187980	2.74187	modulator of drug activity B, putative
	TVAG_049140	2.73891	superoxide dismutase [fe], putative
	TVAG_014130	2.73717	hypothetical protein
	TVAG_238620	2.73717	hypothetical protein
	TVAG_159220	2.73635	conserved hypothetical protein
	TVAG_210050	2.7362	conserved hypothetical protein
	TVAG_277670	2.73503	conserved hypothetical protein
	TVAG_306330	2.73384	hypothetical protein
	TVAG_169990	2.73356	leucine-rich repeat protein, BspA family
	TVAG_424360	2.73316	breast cancer suppressor candidate 1,bcsc-1, putative
	TVAG_167200	2.73166	Iron-sulfur flavoprotein
	TVAG_215270	2.73156	conserved hypothetical protein
	TVAG_101890	2.73091	adenylate cyclase type IX, putative
	TVAG_424070	2.72979	conserved hypothetical protein
	TVAG_235420	2.72955	conserved hypothetical protein
	TVAG_154470	2.72844	conserved hypothetical protein
	TVAG_101880	2.7281	conserved hypothetical protein
	TVAG_051320	2.72719	conserved hypothetical protein
	TVAG_424510	2.72705	ankyrin repeat-containing protein, putative
	TVAG_436020	2.72663	conserved hypothetical protein
	TVAG_342810	2.726	conserved hypothetical protein
	TVAG_165110	2.72549	conserved hypothetical protein
	TVAG_249910	2.72523	hypothetical protein
	TVAG_247910	2.72412	4-nitrophenylphosphatase, putative
	TVAG_328450	2.72302	Clan CD, family C13, legumain-like cysteine peptidase
	TVAG_102950	2.72137	conserved hypothetical protein
	TVAG_154730	2.71831	Iron-sulfur flavoprotein
	TVAG_479140	2.71775	conserved hypothetical protein
	TVAG_080250	2.71763	leucine-rich repeat protein, BspA family
	TVAG_263490	2.71763	conserved hypothetical protein
	TVAG_272640	2.71763	conserved hypothetical protein
	TVAG_366660	2.71692	rubrerythrin, putative
	TVAG_456580	2.71554	splicing factor 3A subunit, putative
	TVAG_440780	2.71326	alpha-glucosidase, putative
	TVAG_451550	2.71174	r2r3-MYB transcription factor, putative
	TVAG_306380	2.71013	hypothetical protein
	TVAG_475450	2.70971	conserved hypothetical protein
	TVAG_125510	2.70909	thioredoxin, putative
	TVAG_387930	2.70798	Clan CA, family C19, ubiquitin hydrolase-like cysteine peptidase
	TVAG_114770	2.70782	conserved hypothetical protein
	TVAG_361590	2.70341	NADH-ubiquinone oxidoreductase, putative
	TVAG_140880	2.70083	ubiquitin, putative
	TVAG_000120	2.69891	conserved hypothetical protein
	TVAG_426230	2.69871	conserved hypothetical protein
	TVAG_196890	2.69851	r2r3-MYB transcription factor, putative
	TVAG_219520	2.69606	CAMK family protein kinase
	TVAG_105640	2.69605	conserved hypothetical protein
	TVAG_063660	2.69505	conserved hypothetical protein
	TVAG_101080	2.69368	conserved hypothetical protein
	TVAG_468230	2.69314	dihydropyrimidine dehydrogenase, putative
	TVAG_145130	2.693	conserved hypothetical protein
	TVAG_081690	2.68827	conserved hypothetical protein
	TVAG_264270	2.68562	conserved hypothetical protein
	TVAG_371940	2.68562	ion channel nompc, putative
	TVAG_273180	2.68418	conserved hypothetical protein
	TVAG_441090	2.68351	conserved hypothetical protein
	TVAG_145490	2.68234	conserved hypothetical protein
	TVAG_271180	2.67534	2-5A-dependent ribonuclease, putative
	TVAG_088500	2.6748	conserved hypothetical protein
	TVAG_290610	2.67267	conserved hypothetical protein
	TVAG_041470	2.66816	mitogen activated protein kinase kinase, putative
	TVAG_025910	2.66753	glutamate dehydrogenase, putative
	TVAG_087380	2.66579	conserved hypothetical protein
	TVAG_188160	2.66577	conserved hypothetical protein
	TVAG_394910	2.66467	conserved hypothetical protein
	TVAG_076270	2.66338	MYB-1, putative
	TVAG_403330	2.66219	conserved hypothetical protein
	TVAG_260720	2.65885	ankyrin 2,3/unc44, putative
	TVAG_003270	2.65877	conserved hypothetical protein
	TVAG_394030	2.6559	breast cancer suppressor candidate 1,bcsc-1, putative
	TVAG_223770	2.65449	conserved hypothetical protein
	TVAG_399320	2.65407	conserved hypothetical protein
	TVAG_277720	2.65326	conserved hypothetical protein
	TVAG_403630	2.65244	conserved hypothetical protein
	TVAG_097970	2.64923	tankyrase, putative
	TVAG_287590	2.64893	tRNA-Ser (anticodon: AGA)
	TVAG_152410	2.64617	sugar transporter, putative
	TVAG_161240	2.64136	conserved hypothetical protein
	TVAG_380260	2.64066	conserved hypothetical protein
	TVAG_486210	2.63915	conserved hypothetical protein
	TVAG_336370	2.63835	pc-MYB2, putative
	TVAG_271560	2.63718	equilibrative nucleoside transporter, putative
	TVAG_071190	2.63633	leucine-rich repeat protein, BspA family
	TVAG_421210	2.63516	conserved hypothetical protein
	TVAG_349060	2.63485	conserved hypothetical protein
	TVAG_062730	2.63398	protein phosphatase 1 regulatory subunit 12C, putative
	TVAG_495000	2.63163	aldo-keto reductase, putative
	TVAG_420790	2.63128	conserved hypothetical protein
	TVAG_008110	2.63065	homeobox protein knotted-1, putative
	TVAG_406660	2.63058	ankyrin repeat-containing protein, putative
	TVAG_048690	2.63014	aldo-keto reductase, putative
	TVAG_054840	2.63014	conserved hypothetical protein
	TVAG_077520	2.6233	leucine-rich repeat protein, BspA family
	TVAG_374010	2.62235	CAMK family protein kinase
	TVAG_494720	2.62167	ABC transporter, putative
	TVAG_372320	2.61776	leucine-rich repeat protein, BspA family
	TVAG_057030	2.61621	conserved hypothetical protein
	TVAG_405410	2.61613	conserved hypothetical protein
	TVAG_514580	2.61493	conserved hypothetical protein
	TVAG_393340	2.61388	conserved hypothetical protein
	TVAG_041680	2.61326	conserved hypothetical protein
	TVAG_262360	2.61229	conserved hypothetical protein
	TVAG_019160	2.6106	conserved hypothetical protein
	TVAG_238320	2.60934	conserved hypothetical protein
	TVAG_467360	2.60576	conserved hypothetical protein
	TVAG_368750	2.60556	conserved hypothetical protein
	TVAG_060410	2.60365	conserved hypothetical protein
	TVAG_041320	2.60345	tankyrase, putative
	TVAG_485980	2.60313	conserved hypothetical protein
	TVAG_115380	2.6021	conserved hypothetical protein
	TVAG_187370	2.60205	conserved hypothetical protein
	TVAG_391340	2.60107	r2r3-MYB transcription factor, putative
	TVAG_393010	2.60065	conserved hypothetical protein
	TVAG_199170	2.59714	conserved hypothetical protein
	TVAG_216620	2.59529	C-MYB, putative
	TVAG_317600	2.59484	conserved hypothetical protein
	TVAG_116210	2.59418	conserved hypothetical protein
	TVAG_343580	2.59196	conserved hypothetical protein
	TVAG_351600	2.59196	conserved hypothetical protein
	TVAG_158260	2.59187	conserved hypothetical protein
	TVAG_391250	2.59123	poly(A) polymerase gamma, putative
	TVAG_045320	2.59098	conserved hypothetical protein
	TVAG_082190	2.59061	leucine-rich repeat protein, BspA family
	TVAG_110450	2.59059	2-5A-dependent ribonuclease, putative
	TVAG_044060	2.59051	ankyrin repeat-cotaining protein, putative
	TVAG_087260	2.59028	2-5A-dependent ribonuclease, putative
	TVAG_329230	2.58828	conserved hypothetical protein
	TVAG_447560	2.58472	BAS1, putative
	TVAG_241800	2.58425	conserved hypothetical protein
	TVAG_096770	2.58294	ankyrin repeat-containing protein, putative
	TVAG_055980	2.58291	conserved hypothetical protein
	TVAG_000140	2.58231	multidrug resistance pump, putative
	TVAG_056980	2.58191	conserved hypothetical protein
	TVAG_314810	2.58151	conserved hypothetical protein
	TVAG_182280	2.57987	MYB124, putative
	TVAG_318990	2.57881	ubiquitin-activating enzyme E1c, putative
	TVAG_151760	2.57645	conserved hypothetical protein
	TVAG_103720	2.57633	ankyrin repeat-containing protein, putative
	TVAG_010860	2.57434	conserved hypothetical protein
	TVAG_239150	2.57367	conserved hypothetical protein
	TVAG_128320	2.57349	r2r3-MYB transcription factor, putative
	TVAG_427060	2.57308	sugar transporter, putative
	TVAG_212790	2.56724	conserved hypothetical protein
	TVAG_274710	2.56708	conserved hypothetical protein
	TVAG_093570	2.56623	conserved hypothetical protein
	TVAG_490250	2.56573	conserved hypothetical protein
	TVAG_111390	2.56327	conserved hypothetical protein
	TVAG_146120	2.56321	conserved hypothetical protein
	TVAG_093260	2.56264	conserved hypothetical protein
	TVAG_400730	2.5626	conserved hypothetical protein
	TVAG_250520	2.55857	conserved hypothetical protein
	TVAG_232920	2.55589	conserved hypothetical protein
	TVAG_498670	2.55573	ankyrin repeat-containing protein, putative
	TVAG_188610	2.55488	ankyrin repeat domain protein, putative
	TVAG_461780	2.55408	calcium transporter, putative
	TVAG_042050	2.55399	r2r3-MYB transcription factor, putative
	TVAG_309570	2.55198	conserved hypothetical protein
	TVAG_315810	2.55175	conserved hypothetical protein
	TVAG_217780	2.55074	tankyrase, putative
	TVAG_388630	2.55046	biotin synthase, putative
	TVAG_126230	2.54998	conserved hypothetical protein
	TVAG_275690	2.5485	tankyrase, putative
	TVAG_432220	2.5485	conserved hypothetical protein
	TVAG_280880	2.54742	ankyrin repeat-containing protein, putative
	TVAG_336320	2.54572	Hydroxylamine reductase, putative
	TVAG_167770	2.5439	conserved hypothetical protein
	TVAG_212340	2.54388	alcohol dehydrogenase, putative
	TVAG_297160	2.54023	conserved hypothetical protein
	TVAG_252990	2.53966	conserved hypothetical protein
	TVAG_374750	2.53885	conserved hypothetical protein
	TVAG_486600	2.53599	conserved hypothetical protein
	TVAG_272480	2.53127	conserved hypothetical protein
	TVAG_451990	2.53031	conserved hypothetical protein
	TVAG_175700	2.52763	aldo-keto reductase, putative
	TVAG_368310	2.52496	MYB-1, putative
	TVAG_491740	2.52431	conserved hypothetical protein
	TVAG_407010	2.52424	ankyrin repeat-cotaining protein, putative
	TVAG_339080	2.52335	conserved hypothetical protein
	TVAG_250860	2.52281	Regulatory protein uhpC, putative
	TVAG_496060	2.52266	conserved hypothetical protein
	TVAG_201920	2.5217	MYB45, putative
	TVAG_174870	2.52049	conserved hypothetical protein
	TVAG_228520	2.51771	malic enzyme, putative
	TVAG_309060	2.51771	conserved hypothetical protein
	TVAG_227250	2.51705	conserved hypothetical protein
	TVAG_424150	2.51533	CAMK family protein kinase
	TVAG_465240	2.51465	ankyrin repeat-containing protein, putative
	TVAG_008080	2.5142	neuroendocrine differentiation factor, putative
	TVAG_104010	2.51087	conserved hypothetical protein
	TVAG_109010	2.50813	conserved hypothetical protein
	TVAG_068930	2.50785	ankyrin repeat-containing protein, putative
	TVAG_121610	2.50729	apoptosis inducing factor, putative
	TVAG_219810	2.5071	conserved hypothetical protein
	TVAG_380060	2.50702	ubiquitin, putative
	TVAG_017400	2.50676	conserved hypothetical protein
	TVAG_038120	2.50249	conserved hypothetical protein
	TVAG_275900	2.50125	conserved hypothetical protein
	TVAG_174500	2.49938	conserved hypothetical protein
	TVAG_157400	2.49901	harmonin-interacting ankyrin-repeat containing protein (harp), sans, putative
	TVAG_227730	2.49893	ankyrin repeat and sam domain-containing protein, putative
	TVAG_188010	2.49578	ankyrin repeat domain, putative
	TVAG_118220	2.49345	conserved hypothetical protein
	TVAG_162850	2.49309	secreted glucosidase, putative
	TVAG_302440	2.49264	conserved hypothetical protein
	TVAG_195430	2.49212	ankyrin repeat-containing protein, putative
	TVAG_262910	2.48842	conserved hypothetical protein
	TVAG_454470	2.48778	alcohol dehydrogenase, putative
	TVAG_389410	2.48738	conserved hypothetical protein
	TVAG_391590	2.48505	conserved hypothetical protein
	TVAG_065660	2.48364	conserved hypothetical protein
	TVAG_280940	2.47979	conserved hypothetical protein
	TVAG_031690	2.47973	conserved hypothetical protein
	TVAG_170000	2.47931	leucine-rich repeat protein, BspA family
	TVAG_120340	2.47896	superoxide dismutase [mn], putative
	TVAG_126140	2.47835	conserved hypothetical protein
	TVAG_422750	2.4764	conserved hypothetical protein
	TVAG_493390	2.4749	conserved hypothetical protein
	TVAG_039310	2.47224	conserved hypothetical protein
	TVAG_020230	2.47111	adaptin, alpha/gamma/epsilon, putative
	TVAG_185410	2.46955	ion channel nompc, putative
	TVAG_204290	2.46897	conserved hypothetical protein
	TVAG_476120	2.46526	conserved hypothetical protein
	TVAG_259300	2.46525	conserved hypothetical protein
	TVAG_435320	2.46456	serine/threonine-protein kinase ripk4, putative
	TVAG_202760	2.46414	B-cell lymphoma 3-encoded protein, putative
	TVAG_206060	2.46413	ankyrin 2,3/unc44, putative
	TVAG_390590	2.46368	conserved hypothetical protein
	TVAG_128870	2.46328	protein CLN3, putative
	TVAG_498730	2.46246	conserved hypothetical protein
	TVAG_158680	2.4595	leucine-rich repeat protein, BspA family
	TVAG_392770	2.4595	conserved hypothetical protein
	TVAG_316540	2.459	conserved hypothetical protein
	TVAG_348420	2.45852	leucine-rich repeat protein, BspA family
	TVAG_433470	2.45256	aldehyde oxidase, putative
	TVAG_102520	2.45077	conserved hypothetical protein
	TVAG_246710	2.4507	ankyrin repeat-containing protein, putative
	TVAG_252460	2.45061	conserved hypothetical protein
	TVAG_089140	2.44936	conserved hypothetical protein
	TVAG_350550	2.44936	conserved hypothetical protein
	TVAG_016550	2.44886	conserved hypothetical protein
	TVAG_043770	2.44368	conserved hypothetical protein
	TVAG_182260	2.44262	ankyrin repeat-containing protein, putative
	TVAG_175640	2.44034	conserved hypothetical protein
	TVAG_178160	2.44012	conserved hypothetical protein
	TVAG_185510	2.43671	conserved hypothetical protein
	TVAG_079440	2.43414	conserved hypothetical protein
	TVAG_283630	2.43414	hypothetical protein
	TVAG_429080	2.43414	conserved hypothetical protein
	TVAG_475300	2.43414	conserved hypothetical protein
	TVAG_575180	2.43414	conserved hypothetical protein
	TVAG_427470	2.43399	conserved hypothetical protein
	TVAG_346330	2.43314	valacyclovir hydrolase, putative
	TVAG_343430	2.43308	ankyrin repeat and socs box protein, putative
	TVAG_095240	2.43306	2-deoxyglucose-6-phosphate phosphatase, putative
	TVAG_473880	2.43036	conserved hypothetical protein
	TVAG_213740	2.42857	conserved hypothetical protein
	TVAG_091120	2.42851	conserved hypothetical protein
	TVAG_166750	2.42834	conserved hypothetical protein
	TVAG_256570	2.4275	ankyrin repeat and socs box protein, putative
	TVAG_002990	2.42723	conserved hypothetical protein
	TVAG_408430	2.42575	conserved hypothetical protein
	TVAG_350540	2.42522	alkyl hydroperoxide reductase, subunit C, putative
	TVAG_040800	2.42513	vps9-ankyrin repeat-containing protein, putative
	TVAG_108840	2.42502	conserved hypothetical protein
	TVAG_428500	2.42495	MYB119, putative
	TVAG_403700	2.42444	conserved hypothetical protein
	TVAG_491130	2.42426	conserved hypothetical protein
	TVAG_168120	2.42362	ankyrin repeat domain, putative
	TVAG_035490	2.42094	leucine-rich repeat protein, BspA family
	TVAG_056600	2.42094	conserved hypothetical protein
	TVAG_208680	2.4182	conserved hypothetical protein
	TVAG_142020	2.41818	protein phosphatase 1 regulatory subunit 12B, putative
	TVAG_487210	2.41788	CAMK family protein kinase
	TVAG_121000	2.41425	conserved hypothetical protein
	TVAG_314820	2.4123	cortactin-binding protein, putative
	TVAG_201820	2.41203	conserved hypothetical protein
	TVAG_467000	2.41203	conserved hypothetical protein
	TVAG_161300	2.41035	iron superoxide dismutase A, putative
	TVAG_163290	2.40949	conserved hypothetical protein
	TVAG_145300	2.40922	ankyrin repeat and socs box protein, putative
	TVAG_450080	2.40922	conserved hypothetical protein
	TVAG_346160	2.40291	conserved hypothetical protein
	TVAG_474780	2.40196	conserved hypothetical protein
	TVAG_110160	2.40136	CAMK family protein kinase
	TVAG_358130	2.40051	multiple ankyrin repeats single kh domain protein, putative
	TVAG_076830	2.39961	conserved hypothetical protein
	TVAG_143760	2.39551	conserved hypothetical protein
	TVAG_429330	2.39463	conserved hypothetical protein
	TVAG_280570	2.39399	CAMK family protein kinase
	TVAG_262840	2.39216	conserved hypothetical protein
	TVAG_337780	2.38908	leucine-rich repeat protein, BspA family
	TVAG_024650	2.38692	conserved hypothetical protein
	TVAG_102740	2.38603	conserved hypothetical protein
	TVAG_370420	2.38563	alcohol dehydrogenase, putative
	TVAG_602270	2.38563	aldo-keto reductase, putative
	TVAG_014190	2.38498	conserved hypothetical protein
	TVAG_384170	2.3849	conserved hypothetical protein
	TVAG_242950	2.38282	conserved hypothetical protein
	TVAG_444110	2.38187	conserved hypothetical protein
	TVAG_445230	2.38182	r2r3-MYB transcription factor, putative
	TVAG_506650	2.38057	ankyrin repeat domain protein, putative
	TVAG_126260	2.37902	ankyrin 2,3/unc44, putative
	TVAG_268700	2.37698	conserved hypothetical protein
	TVAG_071120	2.37369	hypothetical protein
	TVAG_289580	2.37279	conserved hypothetical protein
	TVAG_215400	2.37227	conserved hypothetical protein
	TVAG_186490	2.37181	conserved hypothetical protein
	TVAG_091170	2.37097	ankyrin repeat and socs box protein, putative
	TVAG_607000	2.37033	conserved hypothetical protein
	TVAG_262560	2.36688	tankyrase, putative
	TVAG_070480	2.36658	cytidine deaminase, putative
	TVAG_300920	2.36604	conserved hypothetical protein
	TVAG_192320	2.36588	conserved hypothetical protein
	TVAG_284830	2.36465	conserved hypothetical protein
	TVAG_308020	2.3614	conserved hypothetical protein
	TVAG_160490	2.36076	ankyrin repeat and sam domain-containing protein, putative
	TVAG_070160	2.35814	ankyrin repeat-containing protein, putative
	TVAG_195320	2.3562	conserved hypothetical protein
	TVAG_494330	2.35544	conserved hypothetical protein
	TVAG_100100	2.35317	conserved hypothetical protein
	TVAG_069440	2.3524	leucine-rich repeat protein, BspA family
	TVAG_096520	2.35177	pyruvate-flavodoxin oxidoreductase, putative
	TVAG_363580	2.35141	ankyrin repeat-containing protein, putative
	TVAG_427030	2.3508	conserved hypothetical protein
	TVAG_070850	2.35062	ankyrin repeat domain, putative
	TVAG_362590	2.35033	MYB-1, putative
	TVAG_145850	2.35017	conserved hypothetical protein
	TVAG_462320	2.34918	tankyrase, putative
	TVAG_254100	2.34901	conserved hypothetical protein
	TVAG_188820	2.34716	glucokinase, putative
	TVAG_415010	2.3459	conserved hypothetical protein
	TVAG_307170	2.34507	ankyrin repeat-containing protein, putative
	TVAG_292070	2.34383	r2r3-MYB transcription factor, putative
	TVAG_175460	2.34149	calcium/calmodulin-dependent protein kinase II, putative
	TVAG_226110	2.33747	leucine-rich repeat protein, BspA family
	TVAG_485150	2.33712	conserved hypothetical protein
	TVAG_495830	2.33674	conserved hypothetical protein
	TVAG_142170	2.33582	conserved hypothetical protein
	TVAG_067700	2.33433	conserved hypothetical protein
	TVAG_465270	2.33433	conserved hypothetical protein
	TVAG_005270	2.33348	conserved hypothetical protein
	TVAG_028860	2.33159	tankyrase, putative
	TVAG_345880	2.33039	TKL family protein kinase
	TVAG_352910	2.32962	conserved hypothetical protein
	TVAG_031820	2.3277	multiple ankyrin repeats single kh domain protein, putative
	TVAG_362410	2.32702	GTP-binding protein ypt10, putative
	TVAG_352880	2.32698	conserved hypothetical protein
	TVAG_225860	2.32663	ABC transporter, putative
	TVAG_230610	2.32654	glycerol-3-phosphate dehydrogenase, putative
	TVAG_203400	2.32642	conserved hypothetical protein
	TVAG_419360	2.32508	conserved hypothetical protein
	TVAG_491820	2.3249	conserved hypothetical protein
	TVAG_019510	2.32387	conserved hypothetical protein
	TVAG_432020	2.32148	L-asparaginase I, putative
	TVAG_415460	2.32084	conserved hypothetical protein
	TVAG_324810	2.32008	conserved hypothetical protein
	TVAG_248650	2.3152	conserved hypothetical protein
	TVAG_122290	2.31432	conserved hypothetical protein
	TVAG_156670	2.31422	conserved hypothetical protein
	TVAG_410880	2.31352	conserved hypothetical protein
	TVAG_437170	2.31282	rolling pebbles, putative
	TVAG_094740	2.31157	conserved hypothetical protein
	TVAG_026500	2.31052	conserved hypothetical protein
	TVAG_049750	2.3103	ankyrin repeat-cotaining protein, putative
	TVAG_444570	2.30996	maltose O-acetyltransferase, putative
	TVAG_379200	2.30978	maltose O-acetyltransferase, putative
	TVAG_239080	2.30873	conserved hypothetical protein
	TVAG_386070	2.30803	conserved hypothetical protein
	TVAG_396410	2.3076	tankyrase, putative
	TVAG_394050	2.30723	ankyrin, putative
	TVAG_383540	2.30555	AGC family protein kinase
	TVAG_404060	2.30433	conserved hypothetical protein
	TVAG_111470	2.30431	conserved hypothetical protein
	TVAG_161550	2.30387	ankyrin repeat and FYVE domain containing protein, putative
	TVAG_250060	2.30358	conserved hypothetical protein
	TVAG_431840	2.30267	conserved hypothetical protein
	TVAG_303860	2.30262	conserved hypothetical protein
	TVAG_252710	2.30187	conserved hypothetical protein
	TVAG_114080	2.30056	ankyrin repeat-containing protein, putative
	TVAG_454010	2.30056	inversin, putative
	TVAG_278360	2.29849	conserved hypothetical protein
	TVAG_389370	2.29804	serine/threonine-protein kinase ripk4, putative
	TVAG_000770	2.29776	conserved hypothetical protein
	TVAG_242650	2.29776	conserved hypothetical protein
	TVAG_280120	2.29776	conserved hypothetical protein
	TVAG_466690	2.2959	fetal globin-inducing factor, putative
	TVAG_452570	2.29494	hypothetical protein
	TVAG_184130	2.29424	ankyrin 2,3/unc44, putative
	TVAG_519560	2.29424	conserved hypothetical protein
	TVAG_453570	2.29386	conserved hypothetical protein
	TVAG_191240	2.29363	conserved hypothetical protein
	TVAG_146440	2.29316	conserved hypothetical protein
	TVAG_586070	2.2918	conserved hypothetical protein
	TVAG_453140	2.29065	conserved hypothetical protein
	TVAG_283200	2.29061	chaperone binding protein, putative
	TVAG_409690	2.28715	conserved hypothetical protein
	TVAG_370530	2.28583	conserved hypothetical protein
	TVAG_297020	2.28583	heat shock protein, putative
	TVAG_218110	2.28491	conserved hypothetical protein
	TVAG_352360	2.28443	ATP-binding cassette transporter, putative
	TVAG_280870	2.28363	Rab7, putative
	TVAG_100130	2.28209	conserved hypothetical protein
	TVAG_107240	2.28035	conserved hypothetical protein
	TVAG_150060	2.27521	Stress protein DDR48, putative
	TVAG_359150	2.27491	conserved hypothetical protein
	TVAG_070560	2.27326	cardiac ankyrin repeat protein, putative
	TVAG_123530	2.273	leucine-rich repeat protein, BspA family
	TVAG_094380	2.27298	conserved hypothetical protein
	TVAG_216480	2.2729	conserved hypothetical protein
	TVAG_249140	2.27144	conserved hypothetical protein
	TVAG_320420	2.27036	xylulose kinase, putative
	TVAG_008480	2.26901	CAMK family protein kinase
	TVAG_248300	2.26881	ankyrin repeat-containing protein, putative
	TVAG_240830	2.26722	ribonucleoprotein, chloroplast, putative
	TVAG_478920	2.26613	ankyrin repeat-containing protein, putative
	TVAG_125390	2.26555	CAMK family protein kinase
	TVAG_463350	2.26492	protein phosphatase-7, caeel, putative
	TVAG_222580	2.26423	conserved hypothetical protein
	TVAG_455650	2.26234	conserved hypothetical protein
	TVAG_354650	2.26194	conserved hypothetical protein
	TVAG_025750	2.2612	conserved hypothetical protein
	TVAG_016750	2.26083	conserved hypothetical protein
	TVAG_366870	2.26057	conserved hypothetical protein
	TVAG_123880	2.25913	heat shock protein, putative
	TVAG_444990	2.25497	conserved hypothetical protein
	TVAG_019720	2.25268	amino acid transporter, putative
	TVAG_349620	2.25179	conserved hypothetical protein
	TVAG_329260	2.25168	conserved hypothetical protein
	TVAG_163920	2.24899	ankyrin repeat-rich membrane-spanning protein, putative
	TVAG_297150	2.24844	ankyrin 2,3/unc44, putative
	TVAG_256710	2.24827	conserved hypothetical protein
	TVAG_407650	2.24804	conserved hypothetical protein
	TVAG_121130	2.24778	myotrophin, putative
	TVAG_001850	2.24551	conserved hypothetical protein
	TVAG_321050	2.24273	calcium transporter, putative
	TVAG_073640	2.24009	conserved hypothetical protein
	TVAG_446820	2.23929	conserved hypothetical protein
	TVAG_198730	2.23915	hypothetical protein
	TVAG_553420	2.2373	6-phosphogluconate dehydrogenase, putative
	TVAG_182450	2.23409	hypothetical protein
	TVAG_537520	2.23409	conserved hypothetical protein
	TVAG_318200	2.23299	r2r3-MYB transcription factor, putative
	TVAG_204400	2.23019	cation efflux protein/ zinc transporter, putative
	TVAG_467890	2.22971	conserved hypothetical protein
	TVAG_302850	2.22945	conserved hypothetical protein
	TVAG_076640	2.22893	nf kappa B inhibitor I-kappa-B, putative
	TVAG_221480	2.22677	ion channel nompc, putative
	TVAG_305420	2.22642	E3 ubiquitin ligase, putative
	TVAG_268670	2.22345	conserved hypothetical protein
	TVAG_463530	2.22186	conserved hypothetical protein
	TVAG_043530	2.21964	protein kinase atmrk1, putative
	TVAG_348750	2.21955	conserved hypothetical protein
	TVAG_137920	2.21689	profilin
	TVAG_392300	2.21532	ankyrin repeat-containing protein, putative
	TVAG_124920	2.21469	conserved hypothetical protein
	TVAG_309660	2.21414	conserved hypothetical protein
	TVAG_248230	2.21377	conserved hypothetical protein
	TVAG_190820	2.21368	nf kappa B inhibitor I-kappa-B, putative
	TVAG_402140	2.21052	conserved hypothetical protein
	TVAG_021110	2.2104	conserved hypothetical protein
	TVAG_167970	2.2099	conserved hypothetical protein
	TVAG_182750	2.207	conserved hypothetical protein
	TVAG_362510	2.20355	conserved hypothetical protein
	TVAG_077840	2.20182	ankyrin 2,3/unc44, putative
	TVAG_138550	2.20086	conserved hypothetical protein
	TVAG_304530	2.19974	conserved hypothetical protein
	TVAG_340450	2.19909	conserved hypothetical protein
	TVAG_257490	2.19906	conserved hypothetical protein
	TVAG_047120	2.19868	phosphoserine/threonine phosphatase, putative
	TVAG_478800	2.19592	conserved hypothetical protein
	TVAG_119480	2.19451	amino acid transporter, putative
	TVAG_032740	2.19431	conserved hypothetical protein
	TVAG_425490	2.19308	calcineurin B, putative
	TVAG_421240	2.19255	leucine-rich repeat protein, BspA family
	TVAG_190400	2.19193	conserved hypothetical protein
	TVAG_439480	2.19094	conserved hypothetical protein
	TVAG_213510	2.18849	conserved hypothetical protein
	TVAG_077090	2.18724	conserved hypothetical protein
	TVAG_149690	2.18484	conserved hypothetical protein
	TVAG_221300	2.18432	conserved hypothetical protein
	TVAG_076980	2.18242	conserved hypothetical protein
	TVAG_436880	2.17978	ankyrin repeat-containing protein, putative
	TVAG_079290	2.17897	tankyrase, putative
	TVAG_013450	2.1781	Periplasmic beta-glucosidase precursor, putative
	TVAG_029470	2.17753	conserved hypothetical protein
	TVAG_191100	2.17614	conserved hypothetical protein
	TVAG_210520	2.17239	ankyrin repeat-containing protein, putative
	TVAG_445390	2.17208	conserved hypothetical protein
	TVAG_033310	2.17188	conserved hypothetical protein
	TVAG_446940	2.17017	conserved hypothetical protein
	TVAG_141580	2.16962	conserved hypothetical protein
	TVAG_030930	2.16927	conserved hypothetical protein
	TVAG_219500	2.16897	MYB119, putative
	TVAG_389860	2.16809	conserved hypothetical protein
	TVAG_137260	2.16802	ankyrin repeat-containing protein, putative
	TVAG_086000	2.16506	conserved hypothetical protein
	TVAG_311720	2.16348	ankyrin repeat domain protein, putative
	TVAG_190020	2.16244	ankyrin repeat-containing protein, putative
	TVAG_124880	2.16165	multidrug resistance pump, putative
	TVAG_482750	2.16114	conserved hypothetical protein
	TVAG_320010	2.16068	iron dehydrogenase, putative
	TVAG_046190	2.15959	hypothetical protein
	TVAG_007990	2.15902	leucine-rich repeat protein, BspA family
	TVAG_039180	2.15798	ankyrin repeat and socs box protein, putative
	TVAG_343700	2.15549	ankyrin repeat-containing protein, putative
	TVAG_378560	2.1533	cask-interacting protein (caskin) 1,2, putative
	TVAG_046620	2.15202	conserved hypothetical protein
	TVAG_104420	2.14995	conserved hypothetical protein
	TVAG_201670	2.14995	AGC family protein kinase
	TVAG_415390	2.14821	unc-44 ankyrins, putative
	TVAG_482800	2.14795	conserved hypothetical protein
	TVAG_428960	2.14577	conserved hypothetical protein
	TVAG_134700	2.14383	ankyrin repeat domain protein, putative
	TVAG_197410	2.13988	ankyrin repeat-containing protein, putative
	TVAG_125540	2.13957	high mobility group protein, putative
	TVAG_054430	2.13893	conserved hypothetical protein
	TVAG_178690	2.13892	conserved hypothetical protein
	TVAG_147110	2.13879	multidrug resistance protein 1, 2, putative
	TVAG_391140	2.13808	ankyrin repeat domain, putative
	TVAG_161850	2.13795	ankyrin repeat-containing protein, putative
	TVAG_193210	2.13722	ankyrin repeat-containing protein, putative
	TVAG_204270	2.13607	conserved hypothetical protein
	TVAG_400000	2.13469	conserved hypothetical protein
	TVAG_228020	2.13259	cation efflux protein/ zinc transporter, putative
	TVAG_374090	2.13221	conserved hypothetical protein
	TVAG_013600	2.13093	ankyrin repeat domain protein, putative
	TVAG_053280	2.13083	conserved hypothetical protein
	TVAG_204990	2.13074	cell wall integrity and stress response component 2 precursor, putative
	TVAG_450820	2.1303	ankyrin repeat and FYVE domain containing protein, putative
	TVAG_080100	2.12761	leucine-rich repeat protein, BspA family
	TVAG_417110	2.12683	protein phosphatase 1 regulatory subunit 12B, putative
	TVAG_049020	2.12605	ATP-binding cassette transporter, putative
	TVAG_229580	2.12333	Clan CA, family C19, ubiquitin hydrolase-like cysteine peptidase
	TVAG_055610	2.12233	conserved hypothetical protein
	TVAG_160930	2.12085	Periplasmic [Fe] hydrogenase, putative
	TVAG_371650	2.11997	breast cancer suppressor candidate 1,bcsc-1, putative
	TVAG_518270	2.11977	conserved hypothetical protein
	TVAG_217950	2.11918	conserved hypothetical protein
	TVAG_346200	2.11744	conserved hypothetical protein
	TVAG_023540	2.11516	leucine-rich repeat protein, BspA family
	TVAG_486890	2.11423	conserved hypothetical protein
	TVAG_108460	2.11262	ankyrin repeat-containing protein, putative
	TVAG_245780	2.11236	conserved hypothetical protein
	TVAG_432480	2.11056	ankyrin repeat-containing protein, putative
	TVAG_234920	2.11044	conserved hypothetical protein
	TVAG_408400	2.10888	protein phosphatase 1 regulatory subunit 12C, putative
	TVAG_006210	2.10876	ankyrin repeat domain protein, putative
	TVAG_500470	2.10752	conserved hypothetical protein
	TVAG_097740	2.10726	conserved hypothetical protein
	TVAG_128190	2.10641	conserved hypothetical protein
	TVAG_134380	2.10641	ankyrin 2,3/unc44, putative
	TVAG_421140	2.10549	conserved hypothetical protein
	TVAG_357340	2.10403	conserved hypothetical protein
	TVAG_167060	2.10132	conserved hypothetical protein
	TVAG_165360	2.10113	MYB124, putative
	TVAG_273820	2.10058	conserved hypothetical protein
	TVAG_034430	2.10046	secretory carrier membrane protein, putative
	TVAG_252160	2.09853	conserved hypothetical protein
	TVAG_388290	2.09437	RAB, putative
	TVAG_317040	2.09375	conserved hypothetical protein
	TVAG_382500	2.09351	DNA-binding protein eta2, putative
	TVAG_474450	2.09327	conserved hypothetical protein
	TVAG_253120	2.09324	conserved hypothetical protein
	TVAG_353510	2.09284	conserved hypothetical protein
	TVAG_342910	2.09228	ankyrin repeat-containing protein, putative
	TVAG_071850	2.09188	conserved hypothetical protein
	TVAG_013460	2.08996	conserved hypothetical protein
	TVAG_025980	2.08994	glutamate dehydrogenase, putative
	TVAG_199690	2.08948	conserved hypothetical protein
	TVAG_350790	2.08943	conserved hypothetical protein
	TVAG_302790	2.08879	ankyrin repeat and socs box protein, putative
	TVAG_149720	2.0883	MYB, putative
	TVAG_381370	2.08752	conserved hypothetical protein
	TVAG_179920	2.08641	leucine-rich repeat protein, BspA family
	TVAG_000390	2.08636	conserved hypothetical protein
	TVAG_160320	2.08563	conserved hypothetical protein
	TVAG_047850	2.08545	inversin, putative
	TVAG_263720	2.08486	conserved hypothetical protein
	TVAG_158730	2.08477	leucine-rich repeat protein, BspA family
	TVAG_295190	2.0843	conserved hypothetical protein
	TVAG_564270	2.08288	conserved hypothetical protein
	TVAG_394710	2.08248	skeletrophin, putative
	TVAG_385410	2.0809	conserved hypothetical protein
	TVAG_027040	2.07969	ankyrin repeat-containing protein, putative
	TVAG_059540	2.07751	r2r3-MYB transcription factor, putative
	TVAG_444200	2.07647	leucine-rich repeat protein, BspA family
	TVAG_180500	2.07422	conserved hypothetical protein
	TVAG_019410	2.0689	cortactin-binding protein, putative
	TVAG_346770	2.06856	CAMK family protein kinase
	TVAG_013670	2.06836	ankyrin, putative
	TVAG_330600	2.06735	conserved hypothetical protein
	TVAG_185580	2.06565	hypothetical protein
	TVAG_433050	2.06497	conserved hypothetical protein
	TVAG_197720	2.06335	conserved hypothetical protein
	TVAG_305490	2.063	conserved hypothetical protein
	TVAG_035160	2.0621	conserved hypothetical protein
	TVAG_332510	2.06026	ankyrin repeat-containing protein, putative
	TVAG_248890	2.05916	conserved hypothetical protein
	TVAG_337230	2.0567	superoxide dismutase [fe], putative
	TVAG_146990	2.05603	conserved hypothetical protein
	TVAG_210890	2.05558	conserved hypothetical protein
	TVAG_134020	2.05524	conserved hypothetical protein
	TVAG_248600	2.05468	conserved hypothetical protein
	TVAG_481640	2.05332	leucine-rich repeat protein, BspA family
	TVAG_139130	2.0524	conserved hypothetical protein
	TVAG_227690	2.05072	conserved hypothetical protein
	TVAG_006080	2.0507	ankyrin repeat-containing protein, putative
	TVAG_140920	2.05061	conserved hypothetical protein
	TVAG_074400	2.04978	conserved hypothetical protein
	TVAG_269310	2.04917	conserved hypothetical protein
	TVAG_224590	2.04907	conserved hypothetical protein
	TVAG_117080	2.04864	ankyrin, putative
	TVAG_469090	2.04818	serine/threonine-protein kinase ripk4, putative
	TVAG_283060	2.04781	conserved hypothetical protein
	TVAG_391210	2.04741	conserved hypothetical protein
	TVAG_284770	2.04727	conserved hypothetical protein
	TVAG_247940	2.04665	conserved hypothetical protein
	TVAG_366010	2.04586	MYB3r3, putative
	TVAG_367600	2.0456	conserved hypothetical protein
	TVAG_246810	2.04397	ankyrin repeat domain, putative
	TVAG_491220	2.0434	conserved hypothetical protein
	TVAG_499780	2.043	conserved hypothetical protein
	TVAG_429310	2.04184	leucine-rich repeat protein, BspA family
	TVAG_258470	2.04122	conserved hypothetical protein
	TVAG_016200	2.04104	conserved hypothetical protein
	TVAG_037880	2.04064	conserved hypothetical protein
	TVAG_083060	2.04027	conserved hypothetical protein
	TVAG_064330	2.03986	Clan MA, family M8, leishmanolysin-like metallopeptidase
	TVAG_414890	2.03966	CMGC family protein kinase
	TVAG_275430	2.03944	conserved hypothetical protein
	TVAG_394810	2.03928	conserved hypothetical protein
	TVAG_094490	2.038	sex-determining protein fem-1, putative
	TVAG_418510	2.03798	CAMK family protein kinase
	TVAG_430960	2.03643	conserved hypothetical protein
	TVAG_044980	2.03336	protein phosphatase 1 regulatory subunit 12C, putative
	TVAG_063460	2.03201	conserved hypothetical protein
	TVAG_329780	2.03134	leucine-rich repeat protein, BspA family
	TVAG_194440	2.0306	conserved hypothetical protein
	TVAG_002620	2.02981	ankyrin repeat-containing protein, putative
	TVAG_455940	2.02911	r2r3-MYB transcription factor, putative
	TVAG_159660	2.02616	conserved hypothetical protein
	TVAG_240690	2.02585	Regulatory protein uhpC, putative
	TVAG_056320	2.02381	ankyrin 2,3/unc44, putative
	TVAG_035210	2.02172	conserved hypothetical protein
	TVAG_082860	2.0205	conserved hypothetical protein
	TVAG_035780	2.02003	conserved hypothetical protein
	TVAG_233650	2.01856	conserved hypothetical protein
	TVAG_338730	2.0178	conserved hypothetical protein
	TVAG_074500	2.01739	acanthoscurrin-1 precursor, putative
	TVAG_179710	2.0173	ankyrin repeat-containing protein, putative
	TVAG_253960	2.01672	hypothetical protein
	TVAG_473270	2.01668	conserved hypothetical protein
	TVAG_254170	2.01648	CAMK family protein kinase
	TVAG_454100	2.01631	conserved hypothetical protein
	TVAG_475510	2.01232	ankyrin repeat-containing protein, putative
	TVAG_432310	2.01142	abca4, putative
	TVAG_436500	2.01136	ankyrin repeat-containing protein, putative
	TVAG_097710	2.01095	serine/threonine protein kinase, putative
	TVAG_419370	2.01068	abca12, putative
	TVAG_100160	2.0098	conserved hypothetical protein
	TVAG_264740	2.00945	histone-lysine N-methyltransferase, bat/ehmt, putative
	TVAG_510340	2.00736	N-ethylmaleimide reductase, putative
	TVAG_154790	2.00573	ankyrin repeat-containing protein, putative
	TVAG_122080	2.0052	conserved hypothetical protein
	TVAG_311630	2.00446	conserved hypothetical protein
	TVAG_268130	2.00358	r2r3-MYB transcription factor, putative
	TVAG_223650	2.00347	conserved hypothetical protein
	TVAG_004830	2.00212	leucine-rich repeat protein, BspA family
	TVAG_464790	2.00182	conserved hypothetical protein
	TVAG_343220	2.00176	conserved hypothetical protein
	TVAG_468700	2.00139	ankyrin repeat containing protein, putative
	TVAG_188920	2.00024	conserved hypothetical protein
	TVAG_108980	1.99883	CAMK family protein kinase
	TVAG_409820	1.99782	riboflavin kinase/fmn adenylyltransferase, putative
	TVAG_034670	1.9964	conserved hypothetical protein
	TVAG_407610	1.99477	ser/thr kinase stk11, putative
	TVAG_162140	1.99113	SNAP190, putative
	TVAG_255840	1.98998	protein disulfide isomerase, putative
	TVAG_427550	1.98928	conserved hypothetical protein
	TVAG_113000	1.98822	conserved hypothetical protein
	TVAG_150590	1.98624	conserved hypothetical protein
	TVAG_456520	1.98593	conserved hypothetical protein
	TVAG_287910	1.98514	centaurin gamma, putative
	TVAG_186270	1.98243	leucine-rich repeat protein, BspA family
	TVAG_481310	1.98201	conserved hypothetical protein
	TVAG_068750	1.98172	vps9-ankyrin repeat-containing protein, putative
	TVAG_243560	1.98113	conserved hypothetical protein
	TVAG_262190	1.97792	conserved hypothetical protein
	TVAG_091430	1.97671	conserved hypothetical protein
	TVAG_534540	1.97631	malate and lactate dehydrogenase, putative
	TVAG_226190	1.97319	conserved hypothetical protein
	TVAG_245220	1.97283	ABC transporter, putative
	TVAG_237080	1.97177	cation efflux protein/ zinc transporter, putative
	TVAG_165190	1.97176	conserved hypothetical protein
	TVAG_020850	1.97126	conserved hypothetical protein
	TVAG_319430	1.97091	leucine-rich repeat protein, BspA family
	TVAG_006050	1.97021	fetal globin-inducing factor, putative
	TVAG_193660	1.97015	translation initiation inhibitor, putative
	TVAG_423180	1.96981	serine/threonine-protein kinase TNNI3K, putative
	TVAG_358100	1.9692	conserved hypothetical protein
	TVAG_042290	1.96791	conserved hypothetical protein
	TVAG_003620	1.9666	conserved hypothetical protein
	TVAG_079040	1.96498	SNAP190, putative
	TVAG_435160	1.96405	conserved hypothetical protein
	TVAG_000520	1.96394	conserved hypothetical protein
	TVAG_434030	1.9635	conserved hypothetical protein
	TVAG_015550	1.9629	conserved hypothetical protein
	TVAG_163850	1.96267	conserved hypothetical protein
	TVAG_120380	1.96201	MYB, putative
	TVAG_064480	1.96185	conserved hypothetical protein
	TVAG_297430	1.96168	conserved hypothetical protein
	TVAG_071550	1.96052	ankyrin repeat domain protein, putative
	TVAG_354970	1.96052	conserved hypothetical protein
	TVAG_487110	1.96036	conserved hypothetical protein
	TVAG_408450	1.96008	leucine-rich repeat protein, BspA family
	TVAG_262930	1.9593	conserved hypothetical protein
	TVAG_170480	1.9589	conserved hypothetical protein
	TVAG_345130	1.95792	conserved hypothetical protein
	TVAG_318910	1.95776	conserved hypothetical protein
	TVAG_047680	1.95625	ankyrin repeat domain, putative
	TVAG_081820	1.95575	ankyrin repeat and sam domain-containing protein, putative
	TVAG_255550	1.95522	leucine-rich repeat protein, BspA family
	TVAG_332540	1.95292	DNA repair protein Rad50, pseudogene
	TVAG_064700	1.95099	ABC transporter, putative
	TVAG_353970	1.95055	conserved hypothetical protein
	TVAG_459850	1.94768	Rabx32 protein, putative
	TVAG_219800	1.94712	Na+ driven multidrug efflux pump, putative
	TVAG_369170	1.94661	conserved hypothetical protein
	TVAG_314610	1.94626	conserved hypothetical protein
	TVAG_406390	1.94621	conserved hypothetical protein
	TVAG_259220	1.94504	conserved hypothetical protein
	TVAG_429950	1.9448	conserved hypothetical protein
	TVAG_218770	1.94443	conserved hypothetical protein
	TVAG_059940	1.94406	conserved hypothetical protein
	TVAG_388570	1.94406	conserved hypothetical protein
	TVAG_485120	1.94313	conserved hypothetical protein
	TVAG_398790	1.9431	conserved hypothetical protein
	TVAG_346400	1.94135	high mobility group protein, putative
	TVAG_366200	1.93978	hypothetical protein
	TVAG_093610	1.93973	conserved hypothetical protein
	TVAG_433980	1.93919	ankyrin repeat-containing protein, putative
	TVAG_373660	1.93838	conserved hypothetical protein
	TVAG_329650	1.93609	alcohol dehydrogenase, putative
	TVAG_475140	1.93369	RAC GTPase, putative
	TVAG_466010	1.93359	ankyrin repeat and socs box protein, putative
	TVAG_000540	1.93298	r2r3-MYB transcription factor, putative
	TVAG_375710	1.93234	conserved hypothetical protein
	TVAG_517540	1.93212	conserved hypothetical protein
	TVAG_329570	1.92995	conserved hypothetical protein
	TVAG_025630	1.92931	conserved hypothetical protein
	TVAG_078090	1.92744	conserved hypothetical protein
	TVAG_411930	1.92499	N-ethylmaleimide reductase, putative
	TVAG_004590	1.92469	conserved hypothetical protein
	TVAG_230920	1.92404	conserved hypothetical protein
	TVAG_445400	1.92315	conserved hypothetical protein
	TVAG_451770	1.92291	inversin, putative
	TVAG_469230	1.92203	conserved hypothetical protein
	TVAG_393160	1.91846	conserved hypothetical protein
	TVAG_427040	1.91798	conserved hypothetical protein
	TVAG_138410	1.91757	Basic proline-rich peptide IB-1, putative
	TVAG_486660	1.91667	fad synthetase, putative
	TVAG_491780	1.91596	conserved hypothetical protein
	TVAG_062770	1.9157	ubiquitin, putative
	TVAG_400840	1.91517	conserved hypothetical protein
	TVAG_311620	1.9142	conserved hypothetical protein
	TVAG_079300	1.91374	ankyrin repeat and FYVE domain containing protein, putative
	TVAG_165470	1.91352	conserved hypothetical protein
	TVAG_449110	1.91351	sugar transporter, putative
	TVAG_132220	1.91262	cation efflux protein/ zinc transporter, putative
	TVAG_051530	1.91134	conserved hypothetical protein
	TVAG_247920	1.91004	4-nitrophenylphosphatase, putative
	TVAG_267560	1.90996	conserved hypothetical protein
	TVAG_198770	1.90983	conserved hypothetical protein
	TVAG_309840	1.90983	conserved hypothetical protein
	TVAG_349960	1.90948	leucine-rich repeat protein, BspA family
	TVAG_115070	1.90812	conserved hypothetical protein
	TVAG_426250	1.90515	ankyrin repeat-containing protein, putative
	TVAG_539290	1.90446	conserved hypothetical protein
	TVAG_190330	1.90312	lipid A export ATP-binding/permease protein msba, putative
	TVAG_006230	1.90309	conserved hypothetical protein
	TVAG_250590	1.90209	leucine-rich repeat protein, BspA family
	TVAG_122880	1.90145	ankyrin repeat-containing protein, putative
	TVAG_255170	1.90145	ADP-ribosylation factor, arf, putative
	TVAG_242020	1.90126	vps9-ankyrin repeat-containing protein, putative
	TVAG_493740	1.90113	conserved hypothetical protein
	TVAG_182240	1.90046	ankyrin, putative
	TVAG_232560	1.89814	conserved hypothetical protein
	TVAG_026330	1.89793	conserved hypothetical protein
	TVAG_167100	1.89793	1-O-acylceramide synthase, putative
	TVAG_195010	1.89718	conserved hypothetical protein
	TVAG_361910	1.89558	conserved hypothetical protein
	TVAG_397460	1.89431	conserved hypothetical protein
	TVAG_277990	1.8934	conserved hypothetical protein
	TVAG_033180	1.89128	conserved hypothetical protein
	TVAG_219990	1.8907	conserved hypothetical protein
	TVAG_167640	1.88881	conserved hypothetical protein
	TVAG_482810	1.88872	conserved hypothetical protein
	TVAG_385600	1.88771	breast cancer suppressor candidate 1,bcsc-1, putative
	TVAG_184960	1.88732	ankyrin repeat-containing protein, putative
	TVAG_560760	1.88728	ankyrin repeat-containing protein, putative
	TVAG_097880	1.88506	skeletrophin, putative
	TVAG_121750	1.88446	conserved hypothetical protein
	TVAG_254270	1.88446	conserved hypothetical protein
	TVAG_380210	1.88437	conserved hypothetical protein
	TVAG_262050	1.88375	ankyrin repeat domain protein, putative
	TVAG_096470	1.88182	conserved hypothetical protein
	TVAG_291520	1.88056	leucine-rich repeat protein, BspA family
	TVAG_076700	1.87991	conserved hypothetical protein
	TVAG_277730	1.87986	ankyrin repeat-containing protein, putative
	TVAG_459300	1.87735	estrogen nuclear receptor coactivator, putative
	TVAG_267840	1.87607	leucine-rich repeat protein, BspA family
	TVAG_394730	1.87355	conserved hypothetical protein
	TVAG_136800	1.873	conserved hypothetical protein
	TVAG_464420	1.87266	conserved hypothetical protein
	TVAG_203740	1.87189	coactosin, putative
	TVAG_439890	1.87114	conserved hypothetical protein
	TVAG_365880	1.87074	hypothetical protein
	TVAG_421230	1.86932	conserved hypothetical protein
	TVAG_464890	1.86932	conserved hypothetical protein
	TVAG_370380	1.86749	conserved hypothetical protein
	TVAG_434450	1.86585	conserved hypothetical protein
	TVAG_023810	1.86574	ankyrin repeat-containing protein, putative
	TVAG_001700	1.86509	conserved hypothetical protein
	TVAG_458800	1.86501	conserved hypothetical protein
	TVAG_399700	1.864	conserved hypothetical protein
	TVAG_574750	1.86322	conserved hypothetical protein
	TVAG_066260	1.86286	conserved hypothetical protein
	TVAG_275760	1.85945	conserved hypothetical protein
	TVAG_342820	1.85633	tpr domain, ankyrin-repeat and coiled-coil-containing protein, putative
	TVAG_498420	1.85628	ankyrin repeat-containing protein, putative
	TVAG_253100	1.85583	ankyrin repeat-containing protein, putative
	TVAG_429260	1.85418	leucine-rich repeat protein, BspA family
	TVAG_232990	1.85117	conserved hypothetical protein
	TVAG_128640	1.84828	conserved hypothetical protein
	TVAG_032690	1.84642	RAB, putative
	TVAG_303170	1.84602	CAMK family protein kinase
	TVAG_040920	1.8445	ankyrin 2,3/unc44, putative
	TVAG_492540	1.84427	conserved hypothetical protein
	TVAG_387710	1.84329	conserved hypothetical protein
	TVAG_087470	1.84293	conserved hypothetical protein
	TVAG_219760	1.84229	guanylate cyclase, putative
	TVAG_036960	1.84204	conserved hypothetical protein
	TVAG_058520	1.83791	conserved hypothetical protein
	TVAG_152690	1.83641	N-ethylmaleimide reductase, putative
	TVAG_458780	1.83539	protein phosphatase 2A, caeel, putative
	TVAG_436560	1.83535	tropomyosin alpha-3 chain, putative
	TVAG_351540	1.83519	2,4-dienoyl-CoA reductase [NADPH], putative
	TVAG_499360	1.83008	ankyrin repeat and FYVE domain containing protein, putative
	TVAG_025110	1.82987	conserved hypothetical protein
	TVAG_309980	1.82929	cortactin-binding protein, putative
	TVAG_297440	1.82862	conserved hypothetical protein
	TVAG_444140	1.82723	Iron-sulfur flavoprotein
	TVAG_304770	1.827	conserved hypothetical protein
	TVAG_042740	1.82637	conserved hypothetical protein
	TVAG_407210	1.82421	conserved hypothetical protein
	TVAG_096490	1.82385	3-oxo-5-alpha-steroid 4-dehydrogenase, putative
	TVAG_511830	1.82329	conserved hypothetical protein
	TVAG_146420	1.82264	conserved hypothetical protein
	TVAG_303140	1.82059	ankyrin 2,3/unc44, putative
	TVAG_215120	1.82035	diacylglycerol kinase, zeta, iota, putative
	TVAG_127950	1.81904	ankyrin repeat-containing protein, putative
	TVAG_142660	1.81889	conserved hypothetical protein
	TVAG_071980	1.81887	leucine-rich repeat protein, BspA family
	TVAG_235450	1.81855	conserved hypothetical protein
	TVAG_357190	1.81833	calcium-dependent protein kinase, putative
	TVAG_456590	1.81817	synaptotagmin, putative
	TVAG_252650	1.81789	conserved hypothetical protein
	TVAG_195770	1.81685	conserved hypothetical protein
	TVAG_289980	1.81562	r2r3-MYB transcription factor, putative
	TVAG_126110	1.81467	conserved hypothetical protein
	TVAG_174270	1.81425	ankyrin 2,3/unc44, putative
	TVAG_316820	1.81407	conserved hypothetical protein
	TVAG_101280	1.81399	conserved hypothetical protein
	TVAG_315370	1.81133	conserved hypothetical protein
	TVAG_243550	1.80993	conserved hypothetical protein
	TVAG_026710	1.80875	conserved hypothetical protein
	TVAG_094190	1.80806	ankyrin repeat-containing protein, putative
	TVAG_343680	1.80769	conserved hypothetical protein
	TVAG_497190	1.80729	conserved hypothetical protein
	TVAG_494950	1.80621	conserved hypothetical protein
	TVAG_445180	1.80564	ankyrin repeat domain protein, putative
	TVAG_459890	1.80563	conserved hypothetical protein
	TVAG_100110	1.80397	conserved hypothetical protein
	TVAG_221230	1.80373	conserved hypothetical protein
	TVAG_378980	1.80307	rubrerythrin, putative
	TVAG_220980	1.80206	MYB3r3, putative
	TVAG_099570	1.80128	phosphoserine aminotransferase, putative
	TVAG_396470	1.80036	leucine-rich repeat protein, BspA family
	TVAG_456550	1.79998	adenylate and guanylate cyclases, putative
	TVAG_274770	1.79959	CAMK family protein kinase
	TVAG_162180	1.79881	cohesin subunit Smc1
	TVAG_299620	1.79535	nf kappa B inhibitor I-kappa-B, putative
	TVAG_422800	1.79281	MYB119, putative
	TVAG_131290	1.79257	conserved hypothetical protein
	TVAG_411960	1.79202	Clan CA, family C40, NlpC/P60 superfamily cysteine peptidase
	TVAG_455310	1.79139	peroxiredoxins, prx-1, prx-2, prx-3, putative
	TVAG_015830	1.79096	MYB, putative
	TVAG_224100	1.78797	conserved hypothetical protein
	TVAG_170050	1.78773	conserved hypothetical protein
	TVAG_092200	1.78657	conserved hypothetical protein
	TVAG_134960	1.78439	AGC family protein kinase
	TVAG_360880	1.78316	conserved hypothetical protein
	TVAG_071950	1.78127	leucine-rich repeat protein, BspA family
	TVAG_109980	1.78124	rolling pebbles, putative
	TVAG_384590	1.77925	conserved hypothetical protein
	TVAG_188430	1.77886	conserved hypothetical protein
	TVAG_305000	1.77765	STE family protein kinase
	TVAG_340960	1.77507	conserved hypothetical protein
	TVAG_367650	1.77461	ABC transporter, putative
	TVAG_081660	1.7745	ankyrin, putative
	TVAG_456880	1.7744	conserved hypothetical protein
	TVAG_045650	1.77288	conserved hypothetical protein
	TVAG_287920	1.77214	leucine-rich repeat protein, BspA family
	TVAG_074620	1.76909	conserved hypothetical protein
	TVAG_214070	1.76897	ankyrin repeat domain, putative
	TVAG_190320	1.76894	lipid A export ATP-binding/permease protein msba, putative
	TVAG_239440	1.76851	conserved hypothetical protein
	TVAG_283570	1.76643	conserved hypothetical protein
	TVAG_165520	1.76508	conserved hypothetical protein
	TVAG_214080	1.76504	hypothetical protein
	TVAG_469020	1.76414	biotin synthase, putative
	TVAG_146490	1.76391	hypothetical protein
	TVAG_537920	1.76373	conserved hypothetical protein
	TVAG_478970	1.76262	conserved hypothetical protein
	TVAG_004680	1.76005	conserved hypothetical protein
	TVAG_390520	1.75866	tankyrase, putative
	TVAG_438680	1.75842	conserved hypothetical protein
	TVAG_237970	1.75826	hypothetical protein
	TVAG_266900	1.75825	TKL family protein kinase
	TVAG_108130	1.75676	conserved hypothetical protein
	TVAG_100950	1.75572	ankyrin repeat-containing protein, putative
	TVAG_125430	1.75328	conserved hypothetical protein
	TVAG_414360	1.75302	leucine-rich repeat protein, BspA family
	TVAG_484740	1.75248	conserved hypothetical protein
	TVAG_274170	1.74937	conserved hypothetical protein
	TVAG_329200	1.74935	biotin synthase, putative
	TVAG_113070	1.74921	conserved hypothetical protein
	TVAG_043580	1.74904	maintenance of ploidy protein mob2, putative
	TVAG_457450	1.74761	KS1 protein precursor, putative
	TVAG_398930	1.74703	conserved hypothetical protein
	TVAG_102770	1.74682	conserved hypothetical protein
	TVAG_238880	1.74642	conserved hypothetical protein
	TVAG_339060	1.74642	conserved hypothetical protein
	TVAG_475110	1.74575	conserved hypothetical protein
	TVAG_277910	1.74516	conserved hypothetical protein
	TVAG_153500	1.74508	leucine-rich repeat protein, BspA family
	TVAG_218670	1.74429	conserved hypothetical protein
	TVAG_119960	1.7439	conserved hypothetical protein
	TVAG_409680	1.7425	conserved hypothetical protein
	TVAG_396510	1.74215	ankyrin repeat-containing protein, putative
	TVAG_464100	1.7403	conserved hypothetical protein
	TVAG_014570	1.73988	C-MYB, putative
	TVAG_219230	1.73977	Clan CA, family C19, ubiquitin hydrolase-like cysteine peptidase
	TVAG_150620	1.73874	tankyrase, putative
	TVAG_268920	1.73858	conserved hypothetical protein
	TVAG_086980	1.73855	conserved hypothetical protein
	TVAG_392590	1.73761	ankyrin repeat small protein, putative
	TVAG_474440	1.73751	ankyrin repeat-containing protein, putative
	TVAG_328000	1.73737	MYB-1, putative
	TVAG_259640	1.73696	conserved hypothetical protein
	TVAG_593020	1.73661	conserved hypothetical protein
	TVAG_230720	1.73582	serine/threonine-protein kinase ripk4, putative
	TVAG_235210	1.73449	conserved hypothetical protein
	TVAG_417020	1.73249	conserved hypothetical protein
	TVAG_474340	1.73204	sucrose transport protein, putative
	TVAG_355200	1.73166	ankyrin, putative
	TVAG_003610	1.73155	conserved hypothetical protein
	TVAG_228480	1.72931	conserved hypothetical protein
	TVAG_392500	1.72925	conserved hypothetical protein
	TVAG_349480	1.72904	conserved hypothetical protein
	TVAG_218180	1.72879	conserved hypothetical protein
	TVAG_453330	1.72871	conserved hypothetical protein
	TVAG_192100	1.72751	conserved hypothetical protein
	TVAG_322450	1.72751	serine/threonine-protein kinase ripk4, putative
	TVAG_093480	1.72654	hypothetical protein
	TVAG_101190	1.72635	ankyrin repeat-containing protein, putative
	TVAG_128230	1.72596	CAMK family protein kinase
	TVAG_165550	1.72531	conserved hypothetical protein
	TVAG_419350	1.72485	conserved hypothetical protein
	TVAG_476030	1.72406	conserved hypothetical protein
	TVAG_424220	1.71892	serine/threonine-protein kinase ripk4, putative
	TVAG_077100	1.71867	spermatogenesis associated factor, putative
	TVAG_197210	1.71856	ankyrin repeat-containing protein, putative
	TVAG_400190	1.71729	eggshell protein precursor, putative
	TVAG_185560	1.71717	programmed cell death, putative
	TVAG_078950	1.71685	NADPH cytochrome P450, putative
	TVAG_245210	1.71646	conserved hypothetical protein
	TVAG_335870	1.71626	conserved hypothetical protein
	TVAG_404030	1.71444	ankyrin, putative
	TVAG_258100	1.71389	conserved hypothetical protein
	TVAG_323980	1.71304	conserved hypothetical protein
	TVAG_340900	1.71243	conserved hypothetical protein
	TVAG_210250	1.71119	alcohol dehydrogenase, putative
	TVAG_190070	1.71093	MYB72, putative
	TVAG_032600	1.71044	conserved hypothetical protein
	TVAG_219730	1.70951	conserved hypothetical protein
	TVAG_011280	1.7082	conserved hypothetical protein
	TVAG_248990	1.70619	conserved hypothetical protein
	TVAG_006010	1.70161	conserved hypothetical protein
	TVAG_417690	1.70106	leucine-rich repeat protein, BspA family
	TVAG_409630	1.70095	conserved hypothetical protein
	TVAG_480190	1.69913	MYB119, putative
	TVAG_406380	1.69862	conserved hypothetical protein
	TVAG_454040	1.69862	conserved hypothetical protein
	TVAG_479790	1.69729	conserved hypothetical protein
	TVAG_208880	1.69603	leucine-rich repeat protein, BspA family
	TVAG_237010	1.69534	conserved hypothetical protein
	TVAG_092520	1.69527	conserved hypothetical protein
	TVAG_233670	1.69522	conserved hypothetical protein
	TVAG_036280	1.69482	conserved hypothetical protein
	TVAG_174080	1.69465	conserved hypothetical protein
	TVAG_262900	1.69427	short-chain dehydrogenase, putative
	TVAG_065790	1.69197	leucine-rich repeat protein, BspA family
	TVAG_005260	1.69126	conserved hypothetical protein
	TVAG_026640	1.69089	ankyrin, putative
	TVAG_294220	1.69083	conserved hypothetical protein
	TVAG_300360	1.69004	DNA-binding protein eta2, putative
	TVAG_411320	1.68995	centrosomal protein Cep290, putative
	TVAG_110070	1.68867	conserved hypothetical protein
	TVAG_169110	1.68824	conserved hypothetical protein
	TVAG_295240	1.68746	hypothetical protein
	TVAG_336970	1.68648	modulator of drug activity B, putative
	TVAG_010670	1.68612	conserved hypothetical protein
	TVAG_063550	1.68445	conserved hypothetical protein
	TVAG_354670	1.68357	conserved hypothetical protein
	TVAG_383640	1.68239	conserved hypothetical protein
	TVAG_038750	1.68212	ankyrin, putative
	TVAG_081620	1.6809	conserved hypothetical protein
	TVAG_333000	1.67864	conserved hypothetical protein
	TVAG_126340	1.67754	C-MYB, putative
	TVAG_061310	1.67633	conserved hypothetical protein
	TVAG_094530	1.67616	MYB72, putative
	TVAG_392370	1.67179	conserved hypothetical protein
	TVAG_267850	1.67111	Clan CA, family C1, cathepsin L or K-like cysteine peptidase
	TVAG_494340	1.67105	conserved hypothetical protein
	TVAG_099310	1.66958	ankyrin repeat-containing protein, putative
	TVAG_219200	1.66717	conserved hypothetical protein
	TVAG_205840	1.66494	ornithine decarboxylase, putative
	TVAG_461110	1.66379	conserved hypothetical protein
	TVAG_096660	1.6636	conserved hypothetical protein
	TVAG_027060	1.66234	biotin synthase, putative
	TVAG_016880	1.66174	translation factor, putative
	TVAG_137750	1.65915	conserved hypothetical protein
	TVAG_109950	1.65696	hypothetical protein
	TVAG_011240	1.65568	conserved hypothetical protein
	TVAG_470520	1.65523	conserved hypothetical protein
	TVAG_267390	1.65459	conserved hypothetical protein
	TVAG_115750	1.65427	conserved hypothetical protein
	TVAG_067550	1.65296	conserved hypothetical protein
	TVAG_425850	1.6524	leucine-rich repeat protein, BspA family
	TVAG_063880	1.65058	ankyrin repeat domain protein, putative
	TVAG_294820	1.64974	conserved hypothetical protein
	TVAG_359110	1.64923	conserved hypothetical protein
	TVAG_264860	1.64668	heat shock protein, putative
	TVAG_004420	1.64633	ankyrin repeat-containing protein, putative
	TVAG_309680	1.6443	r2r3-MYB transcription factor, putative
	TVAG_173800	1.64416	leucine-rich repeat protein, BspA family
	TVAG_423360	1.64362	conserved hypothetical protein
	TVAG_314580	1.64263	DEAD box ATP-dependent RNA helicase, putative
	TVAG_181270	1.64263	conserved hypothetical protein
	TVAG_015870	1.64263	N-acetyltransferase separation anxiety, putative
	TVAG_460740	1.64239	conserved hypothetical protein
	TVAG_116230	1.64171	isopentenyl-diphosphate delta isomerase, putative
	TVAG_120560	1.64171	sugar transporter, putative
	TVAG_281020	1.64122	conserved hypothetical protein
	TVAG_130230	1.64017	hypothetical protein
	TVAG_324260	1.63901	ankyrin repeat domain protein, putative
	TVAG_273320	1.6389	CAMK family protein kinase
	TVAG_276230	1.63841	ankyrin, putative
	TVAG_070540	1.63839	hypothetical protein
	TVAG_066870	1.63557	calcineurin B, putative
	TVAG_460170	1.63398	conserved hypothetical protein
	TVAG_406870	1.63334	MYB37, putative
	TVAG_329420	1.63292	conserved hypothetical protein
	TVAG_214870	1.63277	glutamate synthase, putative
	TVAG_008010	1.63264	leucine-rich repeat protein, BspA family
	TVAG_242610	1.63236	ankyrin repeat-containing protein, putative
	TVAG_072530	1.63119	conserved hypothetical protein
	TVAG_198030	1.63046	conserved hypothetical protein
	TVAG_158580	1.62995	conserved hypothetical protein
	TVAG_375480	1.62954	leucine-rich repeat protein, BspA family
	TVAG_343460	1.62934	conserved hypothetical protein
	TVAG_218820	1.62613	conserved hypothetical protein
	TVAG_279430	1.62596	tankyrase, putative
	TVAG_325330	1.62583	conserved hypothetical protein
	TVAG_415110	1.62431	conserved hypothetical protein
	TVAG_265730	1.62232	ankyrin 2,3/unc44, putative
	TVAG_397290	1.62084	ankyrin repeat-containing protein, putative
	TVAG_478840	1.61787	conserved hypothetical protein
	TVAG_362950	1.61556	conserved hypothetical protein
	TVAG_345350	1.61555	conserved hypothetical protein
	TVAG_336890	1.61452	leucine-rich repeat protein, BspA family
	TVAG_348430	1.61451	leucine-rich repeat protein, BspA family
	TVAG_462600	1.61451	conserved hypothetical protein
	TVAG_215410	1.61326	conserved hypothetical protein
	TVAG_081020	1.61305	ankyrin repeat-containing protein, putative
	TVAG_436260	1.61298	ankyrin repeat-containing protein, putative
	TVAG_313170	1.61249	fetal globin-inducing factor, putative
	TVAG_090550	1.61103	aldo-keto reductase, putative
	TVAG_371040	1.60869	Clan ME, family M16, insulinase-like metallopeptidase
	TVAG_135920	1.60855	tankyrase, putative
	TVAG_174690	1.60785	conserved hypothetical protein
	TVAG_392070	1.6075	conserved hypothetical protein
	TVAG_062460	1.60547	ankyrin repeat-containing protein, putative
	TVAG_080110	1.60508	leucine-rich repeat protein, BspA family
	TVAG_219690	1.60401	MYB72, putative
	TVAG_342870	1.60291	ankyrin repeat-containing protein, putative
	TVAG_409700	1.60154	conserved hypothetical protein
	TVAG_340760	1.59995	ion channel nompc, putative
	TVAG_034350	1.59781	conserved hypothetical protein
	TVAG_026660	1.59742	conserved hypothetical protein
	TVAG_165170	1.59734	conserved hypothetical protein
	TVAG_040010	1.59639	zinc-iron transporter, putative
[truncated: 308 more rows]
