# Supplementary material for: Epigenome mapping highlights chromatin-mediated gene regulation in the protozoan parasite Trichomonas vaginalis
Source: Sci Rep. 2017 Mar 27;7:45365. doi: 10.1038/srep45365 (PMC5366954; doi:10.1038/srep45365)
Supplement: Supplementary Dataset 6 [file srep45365-s7.xls]

## Sheet: Sheet1
	Supplementary Dataset 6. Genes exhibiting more than 1.5-fold changes in H3K27Ac levels between DMSO- and TSA-treated T. vaginalis with an adjusted p-value less than 0.05.
	* Fold change: TSA-treated T. vaginalis/DMSO-treated T. vaginalis
	Gene ID	* Fold Change (log2)	Description
	TVAG_407650	7.52555	conserved hypothetical protein
	TVAG_072420	7.48114	conserved hypothetical protein
	TVAG_165040	7.47585	conserved hypothetical protein
	TVAG_477130	7.40031	conserved hypothetical protein
	TVAG_042020	7.33507	conserved hypothetical protein
	TVAG_302480	7.24641	conserved hypothetical protein
	TVAG_057030	7.23506	conserved hypothetical protein
	TVAG_331230	7.23036	conserved hypothetical protein
	TVAG_245230	7.13325	conserved hypothetical protein
	TVAG_262850	7.10644	short-chain dehydrogenases/reductase, putative
	TVAG_221580	7.09644	conserved hypothetical protein
	TVAG_392070	7.09348	conserved hypothetical protein
	TVAG_469870	7.06928	conserved hypothetical protein
	TVAG_185520	7.0215	conserved hypothetical protein
	TVAG_223760	7.00327	chaperone protein DNAj, putative
	TVAG_262840	6.93781	conserved hypothetical protein
	TVAG_420790	6.93781	conserved hypothetical protein
	TVAG_262900	6.92906	short-chain dehydrogenase, putative
	TVAG_303810	6.92265	conserved hypothetical protein
	TVAG_476990	6.89092	myo-inositol-1 phosphate synthase, putative
	TVAG_366210	6.83252	conserved hypothetical protein
	TVAG_278010	6.81795	conserved hypothetical protein
	TVAG_237010	6.81174	conserved hypothetical protein
	TVAG_181370	6.80561	ankyrin repeat-containing protein, putative
	TVAG_025170	6.79682	sporulation-specific protein, putative
	TVAG_212790	6.7597	conserved hypothetical protein
	TVAG_482790	6.75085	conserved hypothetical protein
	TVAG_072390	6.64924	conserved hypothetical protein
	TVAG_125430	6.64075	conserved hypothetical protein
	TVAG_036080	6.63305	conserved hypothetical protein
	TVAG_333590	6.59696	conserved hypothetical protein
	TVAG_193660	6.58162	translation initiation inhibitor, putative
	TVAG_306530	6.57274	conserved hypothetical protein
	TVAG_169990	6.55174	leucine-rich repeat protein, BspA family
	TVAG_000300	6.51797	conserved hypothetical protein
	TVAG_406870	6.51067	MYB37, putative
	TVAG_349960	6.49143	leucine-rich repeat protein, BspA family
	TVAG_228330	6.48905	conserved hypothetical protein
	TVAG_202200	6.48216	CAMK family protein kinase
	TVAG_311580	6.4763	NAD(P)H dehydrogenase, putative
	TVAG_139610	6.47609	conserved hypothetical protein
	TVAG_338220	6.47609	conserved hypothetical protein
	TVAG_204740	6.46836	conserved hypothetical protein
	TVAG_122510	6.43274	conserved hypothetical protein
	TVAG_455320	6.40378	conserved hypothetical protein
	TVAG_483900	6.40008	conserved hypothetical protein
	TVAG_275900	6.393	conserved hypothetical protein
	TVAG_255170	6.38455	ADP-ribosylation factor, arf, putative
	TVAG_250610	6.38375	conserved hypothetical protein
	TVAG_470640	6.37078	conserved hypothetical protein
	TVAG_228310	6.36574	alcohol dehydrogenase, putative
	TVAG_429500	6.36224	conserved hypothetical protein
	TVAG_202180	6.35399	conserved hypothetical protein
	TVAG_280940	6.3498	conserved hypothetical protein
	TVAG_441090	6.34709	conserved hypothetical protein
	TVAG_153770	6.33788	conserved hypothetical protein
	TVAG_336640	6.33017	CAMK family protein kinase
	TVAG_250700	6.32802	conserved hypothetical protein
	TVAG_336970	6.3043	modulator of drug activity B, putative
	TVAG_475560	6.29671	leucine-rich repeat protein, BspA family
	TVAG_302990	6.29558	conserved hypothetical protein
	TVAG_080710	6.29505	conserved hypothetical protein
	TVAG_011200	6.28756	CAMK family protein kinase
	TVAG_183720	6.2848	r2r3-MYB transcription factor, putative
	TVAG_494360	6.27459	conserved hypothetical protein
	TVAG_165650	6.26707	conserved hypothetical protein
	TVAG_136370	6.26466	conserved hypothetical protein
	TVAG_128650	6.26185	conserved hypothetical protein
	TVAG_113640	6.26077	alcohol dehydrogenase, putative
	TVAG_087620	6.25648	conserved hypothetical protein
	TVAG_378110	6.24529	hypothetical protein
	TVAG_447600	6.23501	conserved hypothetical protein
	TVAG_108060	6.2346	conserved hypothetical protein
	TVAG_202190	6.22849	conserved hypothetical protein
	TVAG_385520	6.22696	conserved hypothetical protein
	TVAG_204410	6.22518	conserved hypothetical protein
	TVAG_323980	6.22008	conserved hypothetical protein
	TVAG_228500	6.20727	conserved hypothetical protein
	TVAG_088550	6.20377	conserved hypothetical protein
	TVAG_425550	6.19471	conserved hypothetical protein
	TVAG_173120	6.18751	abca9, putative
	TVAG_372950	6.18633	2-deoxyglucose-6-phosphate phosphatase, putative
	TVAG_251640	6.16919	conserved hypothetical protein
	TVAG_473430	6.1667	conserved hypothetical protein
	TVAG_026340	6.16293	thioredoxin m(mitochondrial)-type, putative
	TVAG_302490	6.13475	conserved hypothetical protein
	TVAG_120790	6.12686	conserved hypothetical protein
	TVAG_000280	6.12376	DNA-binding protein eta2, putative
	TVAG_244550	6.12054	conserved hypothetical protein
	TVAG_463880	6.11421	conserved hypothetical protein
	TVAG_160030	6.11357	prolylcarboxypeptidase, putative
	TVAG_175640	6.11183	conserved hypothetical protein
	TVAG_161550	6.10382	ankyrin repeat and FYVE domain containing protein, putative
	TVAG_387890	6.10382	r2r3-MYB transcription factor, putative
	TVAG_168490	6.10236	conserved hypothetical protein
	TVAG_492540	6.09979	conserved hypothetical protein
	TVAG_262910	6.09168	conserved hypothetical protein
	TVAG_277980	6.08359	conserved hypothetical protein
	TVAG_082170	6.07705	conserved hypothetical protein
	TVAG_202310	6.05415	conserved hypothetical protein
	TVAG_169810	6.05319	conserved hypothetical protein
	TVAG_339080	6.04054	conserved hypothetical protein
	TVAG_223680	6.0274	ABC transporter, half transporter, putative
	TVAG_205520	6.02404	conserved hypothetical protein
	TVAG_450630	6.02404	conserved hypothetical protein
	TVAG_309670	6.01914	r2r3-MYB transcription factor, putative
	TVAG_193150	6.01692	conserved hypothetical protein
	TVAG_318630	6.01181	conserved hypothetical protein
	TVAG_167260	6.01157	conserved hypothetical protein
	TVAG_170000	6.00925	leucine-rich repeat protein, BspA family
	TVAG_005270	6.00911	conserved hypothetical protein
	TVAG_088500	6.0062	conserved hypothetical protein
	TVAG_079480	5.98468	conserved hypothetical protein
	TVAG_480220	5.9712	conserved hypothetical protein
	TVAG_485170	5.96975	conserved hypothetical protein
	TVAG_244770	5.96421	leucine-rich repeat protein, BspA family
	TVAG_482140	5.96421	MYB-1, putative
	TVAG_047140	5.95119	conserved hypothetical protein
	TVAG_097730	5.94901	conserved hypothetical protein
	TVAG_094370	5.94622	conserved hypothetical protein
	TVAG_132290	5.94369	conserved hypothetical protein
	TVAG_238620	5.94247	hypothetical protein
	TVAG_413870	5.91526	conserved hypothetical protein
	TVAG_275660	5.91524	rubrerythrin, putative
	TVAG_146440	5.90098	conserved hypothetical protein
	TVAG_083710	5.89869	ubiquitin-protein ligase, putative
	TVAG_247410	5.88833	conserved hypothetical protein
	TVAG_167100	5.87459	1-O-acylceramide synthase, putative
	TVAG_281000	5.87345	conserved hypothetical protein
	TVAG_354420	5.87345	sugar transporter, putative
	TVAG_102740	5.87167	conserved hypothetical protein
	TVAG_485850	5.85972	conserved hypothetical protein
	TVAG_277690	5.85861	conserved hypothetical protein
	TVAG_114750	5.85815	conserved hypothetical protein
	TVAG_293430	5.85427	conserved hypothetical protein
	TVAG_101880	5.84968	conserved hypothetical protein
	TVAG_050180	5.84485	modulator of drug activity B, putative
	TVAG_333070	5.84235	conserved hypothetical protein
	TVAG_447910	5.8345	conserved hypothetical protein
	TVAG_014850	5.8304	conserved hypothetical protein
	TVAG_409700	5.82831	conserved hypothetical protein
	TVAG_355630	5.82233	Clan MA, family M8, leishmanolysin-like metallopeptidase
	TVAG_364940	5.82026	Antigenic protein P1, putative
	TVAG_448750	5.81511	conserved hypothetical protein
	TVAG_119910	5.80272	Clan CA, family C40, NlpC/P60 superfamily cysteine peptidase
	TVAG_245210	5.80097	conserved hypothetical protein
	TVAG_220440	5.80021	conserved hypothetical protein
	TVAG_339140	5.79013	conserved hypothetical protein
	TVAG_235210	5.78903	conserved hypothetical protein
	TVAG_524400	5.78903	conserved hypothetical protein
	TVAG_062770	5.78307	ubiquitin, putative
	TVAG_219420	5.78085	conserved hypothetical protein
	TVAG_224030	5.78074	conserved hypothetical protein
	TVAG_072530	5.77857	conserved hypothetical protein
	TVAG_411930	5.77581	N-ethylmaleimide reductase, putative
	TVAG_213660	5.77242	conserved hypothetical protein
	TVAG_319690	5.77093	conserved hypothetical protein
	TVAG_443730	5.76324	conserved hypothetical protein
	TVAG_274590	5.75487	conserved hypothetical protein
	TVAG_146600	5.74969	hypothetical protein
	TVAG_360140	5.74969	conserved hypothetical protein
	TVAG_340430	5.74968	conserved hypothetical protein
	TVAG_445000	5.74924	leucine-rich repeat protein, BspA family
	TVAG_261240	5.72987	ankyrin repeat domain protein, putative
	TVAG_484130	5.72628	galactokinase, putative
	TVAG_416580	5.7195	conserved hypothetical protein
	TVAG_308860	5.71826	conserved hypothetical protein
	TVAG_300370	5.7132	conserved hypothetical protein
	TVAG_021540	5.69915	conserved hypothetical protein
	TVAG_403330	5.69829	conserved hypothetical protein
	TVAG_189120	5.69738	conserved hypothetical protein
	TVAG_148650	5.69296	conserved hypothetical protein
	TVAG_216240	5.6911	conserved hypothetical protein
	TVAG_224230	5.6911	conserved hypothetical protein
	TVAG_230010	5.68761	conserved hypothetical protein
	TVAG_130430	5.6872	conserved hypothetical protein
	TVAG_291120	5.68567	conserved hypothetical protein
	TVAG_050580	5.68525	tankyrase, putative
	TVAG_409830	5.6823	conserved hypothetical protein
	TVAG_078520	5.6794	abcb9, putative
	TVAG_008110	5.67501	homeobox protein knotted-1, putative
	TVAG_365220	5.67418	CAMK family protein kinase
	TVAG_025750	5.67383	conserved hypothetical protein
	TVAG_225910	5.66177	hypothetical protein
	TVAG_087540	5.66017	conserved hypothetical protein
	TVAG_413900	5.66017	leucine-rich repeat protein, BspA family
	TVAG_273210	5.65749	conserved hypothetical protein
	TVAG_478170	5.65749	conserved hypothetical protein
	TVAG_223650	5.65477	conserved hypothetical protein
	TVAG_221800	5.64886	ankyrin repeat-containing protein, putative
	TVAG_410880	5.64463	conserved hypothetical protein
	TVAG_480720	5.64407	conserved hypothetical protein
	TVAG_486330	5.63698	conserved hypothetical protein
	TVAG_082200	5.63298	leucine-rich repeat protein, BspA family
	TVAG_034420	5.62693	conserved hypothetical protein
	TVAG_253110	5.62005	glucose-6-phosphate translocase, putative
	TVAG_271680	5.61803	conserved hypothetical protein
	TVAG_390550	5.61628	conserved hypothetical protein
	TVAG_243610	5.61618	purine permease, putative
	TVAG_352380	5.61027	taga, putative
	TVAG_152460	5.61	conserved hypothetical protein
	TVAG_007470	5.60908	conserved hypothetical protein
	TVAG_575120	5.60908	pc-MYB2, putative
	TVAG_408450	5.60562	leucine-rich repeat protein, BspA family
	TVAG_458280	5.60335	conserved hypothetical protein
	TVAG_163950	5.59915	leucine-rich repeat protein, BspA family
	TVAG_077300	5.59844	conserved hypothetical protein
	TVAG_263890	5.5981	conserved hypothetical protein
	TVAG_311640	5.59762	CAMK family protein kinase
	TVAG_036730	5.59403	r2r3-MYB transcription factor, putative
	TVAG_190020	5.59284	ankyrin repeat-containing protein, putative
	TVAG_045720	5.58782	ankyrin repeat-containing protein, putative
	TVAG_035160	5.58768	conserved hypothetical protein
	TVAG_487000	5.58764	multidrug resistance protein 1, 2, putative
	TVAG_015830	5.58757	MYB, putative
	TVAG_145480	5.58067	leucine-rich repeat protein, BspA family
	TVAG_393340	5.57194	conserved hypothetical protein
	TVAG_429800	5.56947	conserved hypothetical protein
	TVAG_175460	5.56683	calcium/calmodulin-dependent protein kinase II, putative
	TVAG_364240	5.55898	conserved hypothetical protein
	TVAG_127600	5.55872	guanylate cyclase, putative
	TVAG_392580	5.55825	conserved hypothetical protein
	TVAG_329930	5.54871	conserved hypothetical protein
	TVAG_392620	5.54871	conserved hypothetical protein
	TVAG_336840	5.54435	conserved hypothetical protein
	TVAG_143200	5.53727	conserved hypothetical protein
	TVAG_035820	5.53597	STE family protein kinase
	TVAG_170690	5.52911	conserved hypothetical protein
	TVAG_408440	5.5286	leucine-rich repeat protein, BspA family
	TVAG_201620	5.5219	glutamate dehydrogenase, putative
	TVAG_211550	5.52157	conserved hypothetical protein
	TVAG_083070	5.52096	conserved hypothetical protein
	TVAG_468680	5.49995	leucine-rich repeat protein, BspA family
	TVAG_092520	5.49758	conserved hypothetical protein
	TVAG_146950	5.49728	conserved hypothetical protein
	TVAG_186270	5.49489	leucine-rich repeat protein, BspA family
	TVAG_071000	5.48427	hypothetical protein
	TVAG_010670	5.47785	conserved hypothetical protein
	TVAG_351740	5.47658	conserved hypothetical protein
	TVAG_453330	5.46885	conserved hypothetical protein
	TVAG_092530	5.46801	conserved hypothetical protein
	TVAG_329000	5.46366	conserved hypothetical protein
	TVAG_027200	5.46254	conserved hypothetical protein
	TVAG_338530	5.46175	tubulin epsilon chain, putative
	TVAG_482660	5.46099	alpha-amylase, putative
	TVAG_294820	5.4567	conserved hypothetical protein
	TVAG_171440	5.45592	leucine-rich repeat protein, BspA family
	TVAG_362850	5.45349	conserved hypothetical protein
	TVAG_348410	5.45326	conserved hypothetical protein
	TVAG_025160	5.44639	conserved hypothetical protein
	TVAG_079000	5.44639	leucine-rich repeat protein, BspA family
	TVAG_396850	5.4454	leucine-rich repeat protein, BspA family
	TVAG_027730	5.43524	MYB119, putative
	TVAG_241900	5.42956	conserved hypothetical protein
	TVAG_028880	5.42526	conserved hypothetical protein
	TVAG_373540	5.42503	leucine-rich repeat protein, BspA family
	TVAG_334280	5.42139	conserved hypothetical protein
	TVAG_226130	5.41071	conserved hypothetical protein
	TVAG_391220	5.40922	hypothetical protein
	TVAG_308670	5.40879	2-5A-dependent ribonuclease, putative
	TVAG_138410	5.40833	Basic proline-rich peptide IB-1, putative
	TVAG_033320	5.40821	homeobox protein knotted-1, putative
	TVAG_406400	5.40742	conserved hypothetical protein
	TVAG_388200	5.40546	conserved hypothetical protein
	TVAG_415420	5.40528	zinc-iron transporter, putative
	TVAG_082260	5.40323	CAMK family protein kinase
	TVAG_281010	5.39734	conserved hypothetical protein
	TVAG_458810	5.39734	conserved hypothetical protein
	TVAG_397290	5.38928	ankyrin repeat-containing protein, putative
	TVAG_465150	5.38315	maltase-glucoamylase, putative
	TVAG_304510	5.37786	conserved hypothetical protein
	TVAG_495130	5.3712	receptor-interacting serine-threonine kinase, putative
	TVAG_390940	5.37019	SNAP190, putative
	TVAG_472380	5.36849	galactokinase, putative
	TVAG_306510	5.36478	hypothetical protein
	TVAG_393300	5.35801	conserved hypothetical protein
	TVAG_424120	5.35506	conserved hypothetical protein
	TVAG_357190	5.35398	calcium-dependent protein kinase, putative
	TVAG_021750	5.35242	amino acid permease, putative
	TVAG_315750	5.35117	Rab32, putative
	TVAG_037010	5.34959	conserved hypothetical protein
	TVAG_097990	5.34763	conserved hypothetical protein
	TVAG_074400	5.34523	conserved hypothetical protein
	TVAG_325840	5.34482	leucine-rich repeat protein, BspA family
	TVAG_036800	5.34339	conserved hypothetical protein
	TVAG_336090	5.34197	conserved hypothetical protein
	TVAG_032770	5.33986	synaptic glycoprotein sc2, putative
	TVAG_253010	5.33986	conserved hypothetical protein
	TVAG_052470	5.33812	conserved hypothetical protein
	TVAG_195760	5.33058	conserved hypothetical protein
	TVAG_387900	5.33058	MYB45, putative
	TVAG_030830	5.32457	Clan MA, family M8, leishmanolysin-like protein
	TVAG_260360	5.32457	conserved hypothetical protein
	TVAG_082220	5.32447	conserved hypothetical protein
	TVAG_304520	5.32057	conserved hypothetical protein
	TVAG_386490	5.31709	conserved hypothetical protein
	TVAG_420800	5.31678	conserved hypothetical protein
	TVAG_149850	5.3145	conserved hypothetical protein
	TVAG_411960	5.31129	Clan CA, family C40, NlpC/P60 superfamily cysteine peptidase
	TVAG_203810	5.31079	conserved hypothetical protein
	TVAG_000310	5.30889	conserved hypothetical protein
	TVAG_038110	5.30423	conserved hypothetical protein
	TVAG_366660	5.30338	rubrerythrin, putative
	TVAG_113630	5.30285	ubiquitin, putative
	TVAG_393360	5.30165	conserved hypothetical protein
	TVAG_243630	5.30151	conserved hypothetical protein
	TVAG_232430	5.30059	multidrug resistance pump, putative
	TVAG_311630	5.29494	conserved hypothetical protein
	TVAG_410390	5.29043	neurobeachin-like protein, putative
	TVAG_421520	5.29025	MYB3r3, putative
	TVAG_060500	5.28828	DNA-binding protein eta2, putative
	TVAG_153800	5.28382	conserved hypothetical protein
	TVAG_336890	5.28382	leucine-rich repeat protein, BspA family
	TVAG_090390	5.2834	conserved hypothetical protein
	TVAG_170680	5.27708	conserved hypothetical protein
	TVAG_342060	5.27511	conserved hypothetical protein
	TVAG_447410	5.27511	ion channel nompc, putative
	TVAG_114790	5.27458	conserved hypothetical protein
	TVAG_257290	5.26968	conserved hypothetical protein
	TVAG_396990	5.26738	leucine-rich repeat protein, BspA family
	TVAG_448040	5.26736	conserved hypothetical protein
	TVAG_366200	5.26481	hypothetical protein
	TVAG_379240	5.26481	hypothetical protein
	TVAG_434490	5.2637	ankyrin repeat-containing protein, putative
	TVAG_424110	5.26024	Na+ driven multidrug efflux pump, putative
	TVAG_425490	5.25989	calcineurin B, putative
	TVAG_429520	5.2593	DNA-binding protein eta2, putative
	TVAG_156250	5.25328	conserved hypothetical protein
	TVAG_167120	5.25301	conserved hypothetical protein
	TVAG_219200	5.25127	conserved hypothetical protein
	TVAG_248320	5.24922	conserved hypothetical protein
	TVAG_602250	5.24777	leucine-rich repeat protein, BspA family
	TVAG_381380	5.24575	conserved hypothetical protein
	TVAG_447420	5.24575	conserved hypothetical protein
	TVAG_290150	5.24572	conserved hypothetical protein
	TVAG_036820	5.24263	MYB, putative
	TVAG_429510	5.24014	pc-MYB2, putative
	TVAG_174500	5.23704	conserved hypothetical protein
	TVAG_227380	5.23478	aldo-keto reductase, putative
	TVAG_247420	5.23389	glucose transporter, putative
	TVAG_436450	5.23331	hypothetical protein
	TVAG_405530	5.23225	leucine-rich repeat protein, BspA family
	TVAG_242520	5.22724	leucine-rich repeat protein, BspA family
	TVAG_309660	5.22578	conserved hypothetical protein
	TVAG_065800	5.22443	conserved hypothetical protein
	TVAG_185280	5.22376	leucine-rich repeat protein, BspA family
	TVAG_020900	5.22373	Clan MA, family M8, leishmanolysin-like metallopeptidase
	TVAG_232440	5.22193	conserved hypothetical protein
	TVAG_107760	5.21821	conserved hypothetical protein
	TVAG_428500	5.21791	MYB119, putative
	TVAG_090750	5.21753	conserved hypothetical protein
	TVAG_443390	5.21632	DNA-binding protein smubp-2, putative
	TVAG_070260	5.21528	conserved hypothetical protein
	TVAG_378140	5.21322	hypothetical protein
	TVAG_475610	5.20601	leucine-rich repeat protein, BspA family
	TVAG_219780	5.2049	conserved hypothetical protein
	TVAG_224250	5.20454	conserved hypothetical protein
	TVAG_140570	5.2033	conserved hypothetical protein
	TVAG_163860	5.19922	conserved hypothetical protein
	TVAG_264800	5.19906	conserved hypothetical protein
	TVAG_460630	5.19637	conserved hypothetical protein
	TVAG_083080	5.19477	conserved hypothetical protein
	TVAG_507990	5.19385	conserved hypothetical protein
	TVAG_223770	5.19264	conserved hypothetical protein
	TVAG_005280	5.19191	C-MYB, putative
	TVAG_602280	5.18808	conserved hypothetical protein
	TVAG_255630	5.18561	adenylate cyclase type III, putative
	TVAG_493390	5.18372	conserved hypothetical protein
	TVAG_205930	5.18068	conserved hypothetical protein
	TVAG_127280	5.17996	conserved hypothetical protein
	TVAG_379560	5.17917	conserved hypothetical protein
	TVAG_020910	5.17868	conserved hypothetical protein
	TVAG_296400	5.17783	conserved hypothetical protein
	TVAG_278480	5.17703	Clan MA, family M8, leishmanolysin-like protein
	TVAG_460660	5.17655	CAMK family protein kinase
	TVAG_189160	5.17653	protein AF-9, putative
	TVAG_080030	5.17384	leucine-rich repeat protein, BspA family
	TVAG_316240	5.17348	2-5A-dependent ribonuclease, putative
	TVAG_239430	5.17321	conserved hypothetical protein
	TVAG_254310	5.17266	leucine-rich repeat protein, BspA family
	TVAG_157410	5.17257	Clan SC, family S33, methylesterase-like serine peptidase
	TVAG_076010	5.17103	conserved hypothetical protein
	TVAG_087530	5.17031	conserved hypothetical protein
	TVAG_188030	5.16884	conserved hypothetical protein
	TVAG_228720	5.16864	conserved hypothetical protein
	TVAG_091700	5.16642	conserved hypothetical protein
	TVAG_094340	5.16334	hypothetical protein
	TVAG_273330	5.16098	C-MYB, putative
	TVAG_138030	5.15561	conserved hypothetical protein
	TVAG_168390	5.15561	conserved hypothetical protein
	TVAG_401170	5.15349	glycine-rich cell wall structural protein 2 precursor, putative
	TVAG_391140	5.1492	ankyrin repeat domain, putative
	TVAG_126340	5.14676	C-MYB, putative
	TVAG_071850	5.14591	conserved hypothetical protein
	TVAG_346970	5.14098	conserved hypothetical protein
	TVAG_400730	5.13857	conserved hypothetical protein
	TVAG_411720	5.13729	adenylate cyclase type VI, putative
	TVAG_099750	5.13485	Clan CA, family C19, ubiquitin hydrolase-like cysteine peptidase
	TVAG_158580	5.13336	conserved hypothetical protein
	TVAG_465190	5.13056	leucine-rich repeat protein, BspA family
	TVAG_225870	5.12944	abca2, putative
	TVAG_251030	5.1277	conserved hypothetical protein
	TVAG_450080	5.12609	conserved hypothetical protein
	TVAG_518270	5.12609	conserved hypothetical protein
	TVAG_039290	5.12375	leucine-rich repeat protein, BspA family
	TVAG_133930	5.12293	leucine-rich repeat protein, BspA family
	TVAG_122810	5.11978	conserved hypothetical protein
	TVAG_321180	5.11804	conserved hypothetical protein
	TVAG_339060	5.11632	conserved hypothetical protein
	TVAG_089610	5.11495	conserved hypothetical protein
	TVAG_064460	5.11399	Na+ driven multidrug efflux pump, putative
	TVAG_050200	5.11383	conserved hypothetical protein
	TVAG_300690	5.11342	conserved hypothetical protein
	TVAG_070125	5.11075	leucine-rich repeat protein, BspA family
	TVAG_155240	5.10987	adenylate cyclase type IX, putative
	TVAG_333090	5.10925	3-hydroxyacyl-CoA dehyrogenase, putative
	TVAG_106590	5.10851	leucine-rich repeat protein, BspA family
	TVAG_415390	5.10491	unc-44 ankyrins, putative
	TVAG_375650	5.10413	conserved hypothetical protein
	TVAG_229260	5.09705	conserved hypothetical protein
	TVAG_286110	5.09497	conserved hypothetical protein
	TVAG_251630	5.09382	conserved hypothetical protein
	TVAG_336900	5.09258	leucine-rich repeat protein, BspA family
	TVAG_514580	5.09236	conserved hypothetical protein
	TVAG_173110	5.08601	ankyrin repeat-cotaining protein, putative
	TVAG_438230	5.08078	conserved hypothetical protein
	TVAG_296380	5.07974	conserved hypothetical protein
	TVAG_291760	5.07915	r2r3-MYB transcription factor, putative
	TVAG_571970	5.07726	r2r3-MYB transcription factor, putative
	TVAG_243550	5.07501	conserved hypothetical protein
	TVAG_281130	5.07337	leucine-rich repeat protein, BspA family
	TVAG_013420	5.07048	conserved hypothetical protein
	TVAG_393430	5.06889	r2r3-MYB transcription factor, putative
	TVAG_383930	5.06772	conserved hypothetical protein
	TVAG_310150	5.0659	conserved hypothetical protein
	TVAG_359920	5.06399	tankyrase, putative
	TVAG_064710	5.0623	ABC transporter, putative
	TVAG_252240	5.05957	conserved hypothetical protein
	TVAG_355480	5.0551	Clan CA, family C1, cathepsin L-like cysteine peptidase
	TVAG_183430	5.05472	MYB-1, putative
	TVAG_209090	5.05368	conserved hypothetical protein
	TVAG_394030	5.05363	breast cancer suppressor candidate 1,bcsc-1, putative
	TVAG_307890	5.05043	leucine-rich repeat protein, BspA family
	TVAG_083830	5.04225	conserved hypothetical protein
	TVAG_092140	5.03869	conserved hypothetical protein
	TVAG_196950	5.03855	conserved hypothetical protein
	TVAG_299950	5.03661	adenylate cyclase, putative
	TVAG_399940	5.028	Clan MA, family M8, leishmanolysin-like protein
	TVAG_093830	5.02442	leucine-rich repeat protein, BspA family
	TVAG_377750	5.02345	conserved hypothetical protein
	TVAG_491330	5.02345	conserved hypothetical protein
	TVAG_194360	5.02083	leucine-rich repeat protein, BspA family
	TVAG_486200	5.02025	conserved hypothetical protein
	TVAG_194250	5.01751	conserved hypothetical protein
	TVAG_014120	5.01717	glucose transporter, putative
	TVAG_219210	5.01388	conserved hypothetical protein
	TVAG_299190	5.01167	conserved hypothetical protein
	TVAG_030930	5.01118	conserved hypothetical protein
	TVAG_413050	5.01021	conserved hypothetical protein
	TVAG_052930	5.00936	conserved hypothetical protein
	TVAG_409770	5.00807	MYB37, putative
	TVAG_043530	5.00687	protein kinase atmrk1, putative
	TVAG_040080	5.00627	conserved hypothetical protein
	TVAG_053810	5.00477	conserved hypothetical protein
	TVAG_244560	5.00424	conserved hypothetical protein
	TVAG_278420	5.00302	conserved hypothetical protein
	TVAG_410840	5.00086	Involucrin, putative
	TVAG_374880	5.00083	neutral sphingomyelinase (N-smase) activation associated factor fan, putative
	TVAG_438320	4.99979	conserved hypothetical protein
	TVAG_254970	4.99645	conserved hypothetical protein
	TVAG_094350	4.9958	ankyrin repeat-containing protein, putative
	TVAG_137470	4.9958	conserved hypothetical protein
	TVAG_052570	4.99561	Clan CA, family C1, papain-like cysteine peptidase
	TVAG_309570	4.9955	conserved hypothetical protein
	TVAG_245220	4.9934	ABC transporter, putative
	TVAG_255570	4.99223	conserved hypothetical protein
	TVAG_025110	4.99161	conserved hypothetical protein
	TVAG_247110	4.99143	sap-102, putative
	TVAG_070700	4.98481	leucine-rich repeat protein, BspA family
	TVAG_409640	4.98337	conserved hypothetical protein
	TVAG_355940	4.98334	conserved hypothetical protein
	TVAG_061680	4.98301	conserved hypothetical protein
	TVAG_304340	4.97843	conserved hypothetical protein
	TVAG_143210	4.97838	leucine-rich repeat protein, BspA family
	TVAG_413060	4.97448	conserved hypothetical protein
	TVAG_407030	4.97413	NAD(P)H dehydrogenase, putative
	TVAG_377740	4.97335	conserved hypothetical protein
	TVAG_226930	4.96925	conserved hypothetical protein
	TVAG_099840	4.9652	conserved hypothetical protein
	TVAG_071960	4.96363	leucine-rich repeat protein, BspA family
	TVAG_036030	4.96246	leucine-rich repeat protein, BspA family
	TVAG_218160	4.96115	MYB3r3, putative
	TVAG_575220	4.95886	conserved hypothetical protein
	TVAG_139140	4.95295	conserved hypothetical protein
	TVAG_289610	4.95248	Na+ driven multidrug efflux pump, putative
	TVAG_036050	4.94914	leucine-rich repeat protein, BspA family
	TVAG_235950	4.94821	conserved hypothetical protein
	TVAG_429020	4.94821	conserved hypothetical protein
	TVAG_255640	4.94752	leucine-rich repeat protein, BspA family
	TVAG_071980	4.94423	leucine-rich repeat protein, BspA family
	TVAG_281180	4.94192	conserved hypothetical protein
	TVAG_450790	4.94135	neurobeachin-like protein, putative
	TVAG_145850	4.94135	conserved hypothetical protein
	TVAG_343700	4.94002	ankyrin repeat-containing protein, putative
	TVAG_071050	4.93736	conserved hypothetical protein
	TVAG_384170	4.93665	conserved hypothetical protein
	TVAG_251040	4.93333	conserved hypothetical protein
	TVAG_030940	4.93013	conserved hypothetical protein
	TVAG_118420	4.93013	leucine-rich repeat protein, BspA family
	TVAG_198770	4.9295	conserved hypothetical protein
	TVAG_487220	4.92907	conserved hypothetical protein
	TVAG_496950	4.92907	conserved hypothetical protein
	TVAG_249990	4.92876	conserved hypothetical protein
	TVAG_473400	4.92821	conserved hypothetical protein
	TVAG_283570	4.92791	conserved hypothetical protein
	TVAG_256110	4.92772	Clan MA, family M8, leishmanolysin-like metallopeptidase
	TVAG_142020	4.92325	protein phosphatase 1 regulatory subunit 12B, putative
	TVAG_169800	4.91852	MYB72, putative
	TVAG_120600	4.91648	conserved hypothetical protein
	TVAG_265430	4.91647	conserved hypothetical protein
	TVAG_210940	4.91202	conserved hypothetical protein
	TVAG_457700	4.91127	conserved hypothetical protein
	TVAG_425840	4.90782	leucine-rich repeat protein, BspA family
	TVAG_012520	4.90743	conserved hypothetical protein
	TVAG_142670	4.90743	conserved hypothetical protein
	TVAG_242490	4.90265	neurobeachin-like protein, putative
	TVAG_038080	4.90204	conserved hypothetical protein
	TVAG_269980	4.89839	conserved hypothetical protein
	TVAG_088560	4.89595	leucine-rich repeat protein, BspA family
	TVAG_019490	4.89524	conserved hypothetical protein
	TVAG_336860	4.89277	leucine-rich repeat protein, BspA family
	TVAG_444820	4.89277	conserved hypothetical protein
	TVAG_086980	4.88959	conserved hypothetical protein
	TVAG_402030	4.88908	conserved hypothetical protein
	TVAG_053460	4.88567	DNA-binding protein eta2, putative
	TVAG_342640	4.88281	conserved hypothetical protein
	TVAG_306520	4.88236	leucine-rich repeat protein, BspA family
	TVAG_303640	4.88175	conserved hypothetical protein
	TVAG_021840	4.88136	adenylate cyclase, type VII, putative
	TVAG_319580	4.8788	ankyrin, putative
	TVAG_424150	4.87688	CAMK family protein kinase
	TVAG_382250	4.87648	leucine-rich repeat protein, BspA family
	TVAG_154390	4.87609	conserved hypothetical protein
	TVAG_243790	4.87483	conserved hypothetical protein
	TVAG_067930	4.8727	conserved hypothetical protein
	TVAG_011120	4.8727	conserved hypothetical protein
	TVAG_294810	4.8727	conserved hypothetical protein
	TVAG_159030	4.87015	conserved hypothetical protein
	TVAG_371560	4.86398	conserved hypothetical protein
	TVAG_568840	4.86126	conserved hypothetical protein
	TVAG_190370	4.86096	conserved hypothetical protein
	TVAG_352750	4.86094	conserved hypothetical protein
	TVAG_444990	4.85629	conserved hypothetical protein
	TVAG_101980	4.85515	soluble guanylate cyclase gcy, putative
	TVAG_422660	4.85508	serine-rich 25 kDa antigen protein, putative
	TVAG_411760	4.8527	conserved hypothetical protein
	TVAG_456480	4.84611	leucine-rich repeat protein, BspA family
	TVAG_505880	4.84593	conserved hypothetical protein
	TVAG_066220	4.84578	conserved hypothetical protein
	TVAG_200690	4.84551	conserved hypothetical protein
	TVAG_174790	4.8455	conserved hypothetical protein
	TVAG_189630	4.8455	conserved hypothetical protein
	TVAG_244760	4.8455	ankyrin repeat-containing protein, putative
	TVAG_271990	4.84196	conserved hypothetical protein
	TVAG_186140	4.8382	conserved hypothetical protein
	TVAG_212350	4.83752	conserved hypothetical protein
	TVAG_190000	4.83571	Clan MA, family M8, leishmanolysin-like metallopeptidase
	TVAG_021770	4.82962	conserved hypothetical protein
	TVAG_393040	4.82891	conserved hypothetical protein
	TVAG_082470	4.82782	modulator of drug activity B, putative
	TVAG_384100	4.82615	conserved hypothetical protein
	TVAG_004760	4.82558	conserved hypothetical protein
	TVAG_088730	4.82506	conserved hypothetical protein
	TVAG_225260	4.82506	breast cancer suppressor candidate 1,bcsc-1, putative
	TVAG_458070	4.82389	C-MYB, putative
	TVAG_438310	4.82266	conserved hypothetical protein
	TVAG_085890	4.81936	conserved hypothetical protein
	TVAG_077100	4.81695	spermatogenesis associated factor, putative
	TVAG_042090	4.81683	conserved hypothetical protein
	TVAG_148660	4.8155	fetal globin-inducing factor, putative
	TVAG_087600	4.81336	conserved hypothetical protein
	TVAG_476980	4.81336	myo-inositol-1 phosphate synthase, putative
	TVAG_362410	4.81102	GTP-binding protein ypt10, putative
	TVAG_094170	4.80807	conserved hypothetical protein
	TVAG_456840	4.80654	leucine-rich repeat protein, BspA family
	TVAG_005490	4.8059	leucine-rich repeat protein, BspA family
	TVAG_363520	4.80209	ankyrin repeat-containing protein, putative
	TVAG_059270	4.80054	tankyrase, putative
	TVAG_035470	4.79915	leucine-rich repeat protein, BspA family
	TVAG_358400	4.79915	conserved hypothetical protein
	TVAG_088570	4.79855	leucine-rich repeat protein, BspA family
	TVAG_417140	4.79604	conserved hypothetical protein
	TVAG_110300	4.79581	conserved hypothetical protein
	TVAG_146470	4.79498	ankyrin, putative
	TVAG_379090	4.79498	ankyrin repeat domain protein, putative
	TVAG_025760	4.7913	conserved hypothetical protein
	TVAG_407640	4.79064	conserved hypothetical protein
	TVAG_050950	4.78826	ankyrin repeat-containing protein, putative
	TVAG_249060	4.78666	conserved hypothetical protein
	TVAG_308650	4.78451	conserved hypothetical protein
	TVAG_050800	4.78263	conserved hypothetical protein
	TVAG_038170	4.77895	conserved hypothetical protein
	TVAG_242020	4.77758	vps9-ankyrin repeat-containing protein, putative
	TVAG_204170	4.77661	conserved hypothetical protein
	TVAG_468320	4.77289	CAMK family protein kinase
	TVAG_224430	4.7665	conserved hypothetical protein
	TVAG_192120	4.76512	conserved hypothetical protein
	TVAG_362390	4.76301	conserved hypothetical protein
	TVAG_228620	4.76129	unc-44 ankyrins, putative
	TVAG_582650	4.76105	ATP-dependent RNA helicase, putative
	TVAG_146420	4.76049	conserved hypothetical protein
	TVAG_314970	4.75639	ankyrin repeat domain protein, putative
	TVAG_211800	4.75631	ankyrin repeat-containing protein, putative
	TVAG_154790	4.75532	ankyrin repeat-containing protein, putative
	TVAG_253080	4.75509	A-agglutinin attachment subunit precursor, putative
	TVAG_306390	4.75509	conserved hypothetical protein
	TVAG_168480	4.75438	conserved hypothetical protein
	TVAG_475240	4.75166	acanthoscurrin-1 precursor, putative
	TVAG_158740	4.75037	leucine-rich repeat protein, BspA family
	TVAG_437380	4.75033	conserved hypothetical protein
	TVAG_264750	4.74929	ankyrin repeat-containing protein, putative
	TVAG_398960	4.74873	conserved hypothetical protein
	TVAG_362550	4.74786	conserved hypothetical protein
	TVAG_036070	4.74219	leucine-rich repeat protein, BspA family
	TVAG_099790	4.74213	leucine-rich repeat protein, BspA family
	TVAG_030910	4.74089	Clan MA, family M8, leishmanolysin-like protein
	TVAG_243580	4.73769	conserved hypothetical protein
	TVAG_193210	4.73439	ankyrin repeat-containing protein, putative
	TVAG_302350	4.73386	conserved hypothetical protein
	TVAG_424170	4.73076	conserved hypothetical protein
	TVAG_191240	4.72716	conserved hypothetical protein
	TVAG_165060	4.72568	conserved hypothetical protein
	TVAG_336820	4.72568	conserved hypothetical protein
	TVAG_160330	4.72551	dynein heavy chain, putative
	TVAG_020890	4.72476	conserved hypothetical protein
	TVAG_403630	4.7229	conserved hypothetical protein
	TVAG_071830	4.72076	conserved hypothetical protein
	TVAG_101710	4.71901	leucine-rich repeat protein, BspA family
	TVAG_486030	4.71689	ankyrin repeat domain protein, putative
	TVAG_379060	4.71617	uveal autoantigen, putative
	TVAG_042340	4.71442	leucine-rich repeat protein, BspA family
	TVAG_165520	4.71204	conserved hypothetical protein
	TVAG_139090	4.71172	conserved hypothetical protein
	TVAG_300710	4.71172	conserved hypothetical protein
	TVAG_262170	4.7112	conserved hypothetical protein
	TVAG_120970	4.71085	conserved hypothetical protein
	TVAG_177310	4.71004	conserved hypothetical protein
	TVAG_485140	4.70893	conserved hypothetical protein
	TVAG_259910	4.70887	conserved hypothetical protein
	TVAG_191640	4.70829	60S acidic ribosomal protein P0, putative
	TVAG_193020	4.70626	conserved hypothetical protein
	TVAG_158670	4.69923	leucine-rich repeat protein, BspA family
	TVAG_294220	4.69923	conserved hypothetical protein
	TVAG_486890	4.69923	conserved hypothetical protein
	TVAG_356820	4.69477	conserved hypothetical protein
	TVAG_166120	4.69412	ankyrin repeat-containing protein, putative
	TVAG_208260	4.69285	conserved hypothetical protein
	TVAG_303160	4.6907	conserved hypothetical protein
	TVAG_416920	4.68637	thioredoxin m(mitochondrial)-type, putative
	TVAG_458090	4.6837	centromeric protein E, putative
	TVAG_165390	4.68354	MYB-1, putative
	TVAG_137480	4.68292	conserved hypothetical protein
	TVAG_198440	4.68018	conserved hypothetical protein
	TVAG_280970	4.67931	conserved hypothetical protein
	TVAG_385600	4.67912	breast cancer suppressor candidate 1,bcsc-1, putative
	TVAG_510340	4.67838	N-ethylmaleimide reductase, putative
	TVAG_351730	4.67727	conserved hypothetical protein
	TVAG_080870	4.6729	synaptic glycoprotein sc2, putative
	TVAG_485080	4.67188	conserved hypothetical protein
	TVAG_213300	4.66914	adenylate cyclase, putative
	TVAG_025140	4.66363	Arginase, putative
	TVAG_281110	4.66319	short-chain dehydrogenases/reductase, putative
	TVAG_342010	4.66174	conserved hypothetical protein
	TVAG_217020	4.65961	conserved hypothetical protein
	TVAG_104560	4.65827	notch, putative
	TVAG_107530	4.65762	conserved hypothetical protein
	TVAG_373670	4.65608	conserved hypothetical protein
	TVAG_145500	4.6557	conserved hypothetical protein
	TVAG_005400	4.65441	conserved hypothetical protein
	TVAG_226520	4.65066	conserved hypothetical protein
	TVAG_203740	4.65028	coactosin, putative
	TVAG_392900	4.65028	conserved hypothetical protein
	TVAG_306500	4.64817	hypothetical protein
	TVAG_483940	4.64802	ankyrin repeat-containing protein, putative
	TVAG_251290	4.64796	conserved hypothetical protein
	TVAG_413150	4.64641	conserved hypothetical protein
	TVAG_167800	4.64502	conserved hypothetical protein
	TVAG_463910	4.64497	conserved hypothetical protein
	TVAG_052960	4.64483	guanylate cyclase, putative
	TVAG_461110	4.64469	conserved hypothetical protein
	TVAG_205430	4.64445	ankyrin repeat-containing protein, putative
	TVAG_242610	4.64241	ankyrin repeat-containing protein, putative
	TVAG_185805	4.63652	leucine-rich repeat protein, BspA family
	TVAG_434290	4.63561	conserved hypothetical protein
	TVAG_171420	4.6309	conserved hypothetical protein
	TVAG_190330	4.62952	lipid A export ATP-binding/permease protein msba, putative
	TVAG_475600	4.62845	leucine-rich repeat protein, BspA family
	TVAG_457360	4.62807	paramyosin, putative
	TVAG_399620	4.62806	conserved hypothetical protein
	TVAG_289980	4.62805	r2r3-MYB transcription factor, putative
	TVAG_026660	4.62482	conserved hypothetical protein
	TVAG_463540	4.62305	conserved hypothetical protein
	TVAG_477970	4.61698	conserved hypothetical protein
	TVAG_521380	4.61698	conserved hypothetical protein
	TVAG_056600	4.61674	conserved hypothetical protein
	TVAG_304780	4.6167	conserved hypothetical protein
	TVAG_076990	4.61235	conserved hypothetical protein
	TVAG_200680	4.61228	conserved hypothetical protein
	TVAG_310790	4.61151	conserved hypothetical protein
	TVAG_113620	4.60738	conserved hypothetical protein
	TVAG_000130	4.60706	conserved hypothetical protein
	TVAG_278410	4.60559	conserved hypothetical protein
	TVAG_030440	4.60292	conserved hypothetical protein
	TVAG_529020	4.60292	CAMK family protein kinase
	TVAG_071790	4.60132	hypothetical protein
	TVAG_410380	4.59978	conserved hypothetical protein
	TVAG_587490	4.59949	conserved hypothetical protein
	TVAG_362560	4.59899	conserved hypothetical protein
	TVAG_377910	4.59842	hypothetical protein
	TVAG_378840	4.59764	conserved hypothetical protein
	TVAG_484590	4.59764	hyvh1 dual specificity phosphatase, putative
	TVAG_186290	4.59741	leucine-rich repeat protein, BspA family
	TVAG_249600	4.5953	conserved hypothetical protein
	TVAG_036090	4.59418	leucine-rich repeat protein, BspA family
	TVAG_235860	4.59229	conserved hypothetical protein
	TVAG_278000	4.59138	conserved hypothetical protein
	TVAG_333950	4.59006	conserved hypothetical protein
	TVAG_486880	4.58761	leucine-rich repeat protein, BspA family
	TVAG_079110	4.58744	conserved hypothetical protein
	TVAG_425470	4.58445	conserved hypothetical protein
	TVAG_272390	4.58271	leucine-rich repeat protein, BspA family
	TVAG_362860	4.58211	carmil, putative
	TVAG_190610	4.5782	activating signal cointegrator 1 complex subunit 3, helc1, putative
	TVAG_403320	4.57799	leucine-rich repeat protein, BspA family
	TVAG_025100	4.57674	r2r3-MYB transcription factor, putative
	TVAG_339150	4.57561	leucine-rich repeat protein, BspA family
	TVAG_250730	4.57113	C-MYB, putative
	TVAG_315290	4.57001	conserved hypothetical protein
	TVAG_359540	4.56925	conserved hypothetical protein
	TVAG_042350	4.56894	conserved hypothetical protein
	TVAG_296390	4.56894	NADH oxidase, putative
	TVAG_493090	4.56894	leucine-rich repeat protein, BspA family
	TVAG_035050	4.56749	conserved hypothetical protein
	TVAG_465270	4.56736	conserved hypothetical protein
	TVAG_080040	4.56679	neurobeachin-like protein, putative
	TVAG_209150	4.56679	conserved hypothetical protein
	TVAG_289840	4.56473	conserved hypothetical protein
	TVAG_021760	4.56449	hypothetical protein
	TVAG_281710	4.56388	conserved hypothetical protein
	TVAG_581090	4.56336	conserved hypothetical protein
	TVAG_139510	4.56078	conserved hypothetical protein
	TVAG_015320	4.55946	conserved hypothetical protein
	TVAG_130230	4.55946	hypothetical protein
	TVAG_338580	4.55842	conserved hypothetical protein
	TVAG_136520	4.55831	conserved hypothetical protein
	TVAG_020310	4.55819	conserved hypothetical protein
	TVAG_259610	4.55535	neuroendocrine differentiation factor, putative
	TVAG_181870	4.55429	conserved hypothetical protein
	TVAG_374670	4.5503	conserved hypothetical protein
	TVAG_256570	4.54917	ankyrin repeat and socs box protein, putative
	TVAG_300660	4.5477	conserved hypothetical protein
	TVAG_409820	4.5463	riboflavin kinase/fmn adenylyltransferase, putative
	TVAG_123030	4.54612	alpha-mannosidase 2c1, putative
	TVAG_491880	4.54409	MYB119, putative
	TVAG_209380	4.54393	conserved hypothetical protein
	TVAG_011430	4.5431	ankyrin repeat-containing protein, putative
	TVAG_434470	4.5431	conserved hypothetical protein
	TVAG_164030	4.54301	conserved hypothetical protein
	TVAG_009370	4.54234	conserved hypothetical protein
	TVAG_375710	4.54199	conserved hypothetical protein
	TVAG_459830	4.53584	leucine-rich repeat protein, BspA family
	TVAG_221850	4.53464	leucine-rich repeat protein, BspA family
	TVAG_235420	4.53342	conserved hypothetical protein
	TVAG_477160	4.53305	ga binding protein beta chain, putative
	TVAG_106600	4.53265	leucine-rich repeat protein, BspA family
	TVAG_579680	4.53248	conserved hypothetical protein
	TVAG_409130	4.5305	conserved hypothetical protein
	TVAG_467880	4.5305	vacuolar proton ATPase, putative
	TVAG_316830	4.53018	conserved hypothetical protein
	TVAG_216870	4.52945	conserved hypothetical protein
	TVAG_470420	4.52918	ankyrin repeat-cotaining protein, putative
	TVAG_025930	4.52859	conserved hypothetical protein
	TVAG_457580	4.52775	GTP-binding protein ryH1, putative
	TVAG_277730	4.5251	ankyrin repeat-containing protein, putative
	TVAG_352390	4.5249	ATP-binding cassette transporter, putative
	TVAG_417020	4.52388	conserved hypothetical protein
	TVAG_266780	4.5212	TKL family protein kinase
	TVAG_102730	4.51899	conserved hypothetical protein
	TVAG_128160	4.51862	conserved hypothetical protein
	TVAG_008080	4.51782	neuroendocrine differentiation factor, putative
	TVAG_015310	4.51557	conserved hypothetical protein
	TVAG_021260	4.5146	hypothetical protein
	TVAG_145610	4.51184	conserved hypothetical protein
	TVAG_155000	4.5103	conserved hypothetical protein
	TVAG_033280	4.50929	conserved hypothetical protein
	TVAG_024190	4.50904	conserved hypothetical protein
	TVAG_197200	4.50799	calcium transporter, putative
	TVAG_376310	4.50755	conserved hypothetical protein
	TVAG_349630	4.50746	ion channel nompc, putative
	TVAG_415970	4.50512	abca1, putative
	TVAG_031850	4.50475	conserved hypothetical protein
	TVAG_120280	4.50344	conserved hypothetical protein
	TVAG_474190	4.50154	conserved hypothetical protein
	TVAG_435530	4.50004	ankyrin repeat-containing protein, putative
	TVAG_336030	4.4991	conserved hypothetical protein
	TVAG_046120	4.49797	ankyrin repeat-containing protein, putative
	TVAG_065790	4.49716	leucine-rich repeat protein, BspA family
	TVAG_103330	4.49712	ankyrin 2,3/unc44, putative
	TVAG_427060	4.49576	sugar transporter, putative
	TVAG_407010	4.49344	ankyrin repeat-cotaining protein, putative
	TVAG_076700	4.49305	conserved hypothetical protein
	TVAG_005530	4.49218	ankyrin repeat domain, putative
	TVAG_146430	4.49067	hypothetical protein
	TVAG_243820	4.49028	tRNA-dihydrouridine synthase, putative
	TVAG_313030	4.49017	ubiquitin 1, putative
	TVAG_035070	4.48988	ubiquilin, putative
	TVAG_505590	4.48988	leucine-rich repeat protein, BspA family
	TVAG_004720	4.48732	conserved hypothetical protein
	TVAG_415270	4.48566	conserved hypothetical protein
	TVAG_063130	4.48516	hypothetical protein
	TVAG_421530	4.48437	conserved hypothetical protein
	TVAG_171260	4.48101	conserved hypothetical protein
	TVAG_147390	4.48029	conserved hypothetical protein
	TVAG_045320	4.47898	conserved hypothetical protein
	TVAG_158530	4.47851	conserved hypothetical protein
	TVAG_246800	4.47851	conserved hypothetical protein
	TVAG_192660	4.47772	conserved hypothetical protein
	TVAG_039300	4.47297	leucine-rich repeat protein, BspA family
	TVAG_290230	4.46986	leucine-rich repeat protein, BspA family
	TVAG_239130	4.46982	conserved hypothetical protein
	TVAG_314610	4.46401	conserved hypothetical protein
	TVAG_251230	4.46304	conserved hypothetical protein
	TVAG_005440	4.46254	conserved hypothetical protein
	TVAG_243770	4.46254	hypoxanthine-guanine phosphoribosyltransferase, putative
	TVAG_025920	4.45699	histone-lysine N-methyltransferase, bat/ehmt, putative
	TVAG_252160	4.45646	conserved hypothetical protein
	TVAG_252460	4.45574	conserved hypothetical protein
	TVAG_099810	4.45425	conserved hypothetical protein
	TVAG_271290	4.45425	conserved hypothetical protein
	TVAG_307870	4.45425	conserved hypothetical protein
	TVAG_029590	4.45407	conserved hypothetical protein
	TVAG_198030	4.45399	conserved hypothetical protein
	TVAG_410850	4.45138	conserved hypothetical protein
	TVAG_460210	4.44976	spcc417.12 protein, putative
	TVAG_057430	4.44902	conserved hypothetical protein
	TVAG_289850	4.44869	conserved hypothetical protein
	TVAG_129810	4.44706	conserved hypothetical protein
	TVAG_122770	4.44621	hypothetical protein
	TVAG_211740	4.44455	MYB-1, putative
	TVAG_078990	4.44404	leucine-rich repeat protein, BspA family
	TVAG_251220	4.4425	conserved hypothetical protein
	TVAG_370380	4.44216	conserved hypothetical protein
	TVAG_331710	4.44117	conserved hypothetical protein
	TVAG_371060	4.44117	conserved hypothetical protein
	TVAG_043480	4.4385	CAMK family protein kinase
	TVAG_204420	4.43819	conserved hypothetical protein
	TVAG_042250	4.43748	conserved hypothetical protein
	TVAG_491090	4.43642	conserved hypothetical protein
	TVAG_192810	4.43536	equilibrative nucleoside transporter, putative
	TVAG_215840	4.43514	conserved hypothetical protein
	TVAG_455310	4.43317	peroxiredoxins, prx-1, prx-2, prx-3, putative
	TVAG_005060	4.42974	ankyrin repeat domain protein, putative
	TVAG_402810	4.42824	ubiquilin, putative
	TVAG_259410	4.42661	fetal globin-inducing factor, putative
	TVAG_167060	4.42633	conserved hypothetical protein
	TVAG_300730	4.42459	conserved hypothetical protein
	TVAG_388020	4.42445	skeletrophin, putative
	TVAG_273190	4.42363	conserved hypothetical protein
	TVAG_004840	4.42258	conserved hypothetical protein
	TVAG_050930	4.42214	conserved hypothetical protein
	TVAG_474540	4.42132	leucine-rich repeat protein, BspA family
	TVAG_191700	4.41916	sugar transporter, putative
	TVAG_267020	4.41916	conserved hypothetical protein
	TVAG_299920	4.41904	leucine-rich repeat protein, BspA family
	TVAG_079490	4.41491	conserved hypothetical protein
	TVAG_417860	4.41491	conserved hypothetical protein
	TVAG_348490	4.41253	leucine-rich repeat protein, BspA family
	TVAG_358780	4.411	conserved hypothetical protein
	TVAG_043760	4.41061	leucine-rich repeat protein, BspA family
	TVAG_162090	4.40649	conserved hypothetical protein
	TVAG_412260	4.40649	conserved hypothetical protein
	TVAG_000960	4.40403	conserved hypothetical protein
	TVAG_459490	4.40273	guanylate cyclase, putative
	TVAG_498680	4.40152	conserved hypothetical protein
	TVAG_061600	4.40116	conserved hypothetical protein
	TVAG_210070	4.40045	conserved hypothetical protein
	TVAG_365230	4.39881	guanylate cyclase, putative
	TVAG_325850	4.39877	leucine-rich repeat protein, BspA family
	TVAG_227240	4.39874	conserved hypothetical protein
	TVAG_052480	4.39848	leucine-rich repeat protein, BspA family
	TVAG_216220	4.39641	conserved hypothetical protein
	TVAG_014270	4.3954	conserved hypothetical protein
	TVAG_241760	4.39307	leucine-rich repeat protein, BspA family
	TVAG_406970	4.39303	conserved hypothetical protein
	TVAG_329560	4.39164	conserved hypothetical protein
	TVAG_089110	4.39021	conserved hypothetical protein
	TVAG_139150	4.39021	conserved hypothetical protein
	TVAG_355180	4.39021	ankyrin repeat-containing protein, putative
	TVAG_380830	4.39021	MYB45, putative
	TVAG_302280	4.38989	conserved hypothetical protein
	TVAG_167960	4.38916	calcium/calmodulin-dependent 3,5-cyclic nucleotide phosphodiesterase, putative
	TVAG_389860	4.38874	conserved hypothetical protein
	TVAG_296370	4.38662	leucine-rich repeat protein, BspA family
	TVAG_465480	4.38375	conserved hypothetical protein
	TVAG_271610	4.38207	hect E3 ubiquitin ligase, putative
	TVAG_125450	4.38113	neurobeachin-like protein, putative
	TVAG_476630	4.37918	Na+ driven multidrug efflux pump, putative
	TVAG_348420	4.37765	leucine-rich repeat protein, BspA family
	TVAG_121130	4.37645	myotrophin, putative
	TVAG_480890	4.37425	AGC family protein kinase
	TVAG_025180	4.37374	conserved hypothetical protein
	TVAG_052420	4.37374	conserved hypothetical protein
	TVAG_312970	4.37363	conserved hypothetical protein
	TVAG_419350	4.3732	conserved hypothetical protein
	TVAG_179650	4.37277	conserved hypothetical protein
	TVAG_151820	4.37209	conserved hypothetical protein
	TVAG_157320	4.37112	conserved hypothetical protein
	TVAG_195430	4.36208	ankyrin repeat-containing protein, putative
	TVAG_059220	4.35968	ubiquitin, putative
	TVAG_148710	4.35864	leucine-rich repeat protein, BspA family
	TVAG_105810	4.35709	conserved hypothetical protein
	TVAG_384040	4.35663	conserved hypothetical protein
	TVAG_171430	4.35587	leucine-rich repeat protein, BspA family
	TVAG_392590	4.35587	ankyrin repeat small protein, putative
	TVAG_298230	4.3556	guanylate cyclase, putative
	TVAG_477880	4.35357	CAMK family protein kinase
	TVAG_396510	4.35078	ankyrin repeat-containing protein, putative
	TVAG_439100	4.34884	conserved hypothetical protein
	TVAG_488980	4.34521	conserved hypothetical protein
	TVAG_347100	4.34511	ankyrin repeat-containing protein, putative
	TVAG_432310	4.34511	abca4, putative
	TVAG_392080	4.34416	conserved hypothetical protein
	TVAG_119880	4.34393	conserved hypothetical protein
	TVAG_104400	4.33992	conserved hypothetical protein
	TVAG_229280	4.33992	conserved hypothetical protein
	TVAG_160490	4.33886	ankyrin repeat and sam domain-containing protein, putative
	TVAG_262450	4.33718	conserved hypothetical protein
	TVAG_332560	4.33715	conserved hypothetical protein
	TVAG_008160	4.33698	conserved hypothetical protein
	TVAG_373640	4.33698	conserved hypothetical protein
	TVAG_491390	4.33698	conserved hypothetical protein
	TVAG_270060	4.33532	conserved hypothetical protein
	TVAG_025630	4.33456	conserved hypothetical protein
	TVAG_238630	4.33432	conserved hypothetical protein
	TVAG_127590	4.33092	leucine-rich repeat protein, BspA family
	TVAG_420130	4.33056	conserved hypothetical protein
	TVAG_393350	4.32844	conserved hypothetical protein
	TVAG_170480	4.32726	conserved hypothetical protein
	TVAG_278320	4.3255	conserved hypothetical protein
	TVAG_053150	4.32386	conserved hypothetical protein
	TVAG_268170	4.32367	ankyrin repeat-containing protein, putative
	TVAG_271600	4.32319	conserved hypothetical protein
	TVAG_214320	4.32319	conserved hypothetical protein
	TVAG_160000	4.32069	conserved hypothetical protein
	TVAG_396250	4.32039	conserved hypothetical protein
	TVAG_364230	4.31917	ubiquitin-protein ligase, putative
	TVAG_174180	4.31817	ubiquitin, putative
	TVAG_050210	4.31809	conserved hypothetical protein
	TVAG_009650	4.31796	leucine-rich repeat protein, BspA family
	TVAG_128180	4.31766	conserved hypothetical protein
	TVAG_394050	4.31758	ankyrin, putative
	TVAG_022620	4.31731	ankrd16 protein, putative
	TVAG_287920	4.31731	leucine-rich repeat protein, BspA family
	TVAG_328460	4.31642	leucine-rich repeat protein, BspA family
	TVAG_210610	4.31542	conserved hypothetical protein
	TVAG_416320	4.31542	conserved hypothetical protein
	TVAG_490920	4.31521	conserved hypothetical protein
	TVAG_102520	4.31392	conserved hypothetical protein
	TVAG_184270	4.31378	multiple ankyrin repeats single kh domain protein, putative
	TVAG_285370	4.31219	MYB, putative
	TVAG_116880	4.31123	ankyrin repeat-containing protein, putative
	TVAG_183330	4.31099	conserved hypothetical protein
	TVAG_329670	4.31099	serine/threonine-protein kinase ripk4, putative
	TVAG_093850	4.3103	leucine-rich repeat protein, BspA family
	TVAG_083130	4.30632	conserved hypothetical protein
	TVAG_118220	4.3044	conserved hypothetical protein
	TVAG_163960	4.30374	conserved hypothetical protein
	TVAG_188390	4.30374	ankyrin repeat and sam domain-containing protein, putative
	TVAG_098510	4.30302	soluble guanylate cyclase gcy, putative
	TVAG_330680	4.30118	conserved hypothetical protein
	TVAG_410860	4.30052	myosin heavy chain, embryonic smooth muscle isoform, putative
	TVAG_202790	4.30038	leucine-rich repeat protein, BspA family
	TVAG_493930	4.29924	Clan MA, family M8, leishmanolysin-like metallopeptidase
	TVAG_253100	4.29791	ankyrin repeat-containing protein, putative
	TVAG_224310	4.29628	conserved hypothetical protein
	TVAG_386660	4.29404	conserved hypothetical protein
	TVAG_429890	4.29347	conserved hypothetical protein
	TVAG_254100	4.29206	conserved hypothetical protein
	TVAG_266730	4.29107	conserved hypothetical protein
	TVAG_362600	4.29057	eggshell protein precursor, putative
	TVAG_544190	4.2904	conserved hypothetical protein
	TVAG_048020	4.2898	neurobeachin-like protein, putative
	TVAG_419870	4.28968	conserved hypothetical protein
	TVAG_082210	4.28848	leucine-rich repeat protein, BspA family
	TVAG_099780	4.28848	conserved hypothetical protein
	TVAG_410670	4.28848	conserved hypothetical protein
	TVAG_492550	4.28718	leucine-rich repeat protein, BspA family
	TVAG_352370	4.28583	ABC transporter, putative
	TVAG_077520	4.28523	leucine-rich repeat protein, BspA family
	TVAG_239140	4.28496	conserved hypothetical protein
	TVAG_396770	4.28486	ankyrin, putative
	TVAG_079300	4.27917	ankyrin repeat and FYVE domain containing protein, putative
	TVAG_194440	4.2789	conserved hypothetical protein
	TVAG_236790	4.27862	leucine-rich repeat protein, BspA family
	TVAG_499730	4.27691	conserved hypothetical protein
	TVAG_209130	4.27548	conserved hypothetical protein
	TVAG_230720	4.27055	serine/threonine-protein kinase ripk4, putative
	TVAG_273320	4.27041	CAMK family protein kinase
	TVAG_165550	4.26912	conserved hypothetical protein
	TVAG_198740	4.26803	hypothetical protein
	TVAG_062730	4.26752	protein phosphatase 1 regulatory subunit 12C, putative
	TVAG_236980	4.26666	conserved hypothetical protein
	TVAG_368640	4.26666	conserved hypothetical protein
	TVAG_139760	4.26623	Intracellular protein transport protein USO1, putative
	TVAG_340270	4.26575	conserved hypothetical protein
	TVAG_210170	4.26456	conserved hypothetical protein
	TVAG_300680	4.26437	conserved hypothetical protein
	TVAG_072290	4.26277	101 kDa malaria antigen, putative
	TVAG_185510	4.26038	conserved hypothetical protein
	TVAG_340760	4.26029	ion channel nompc, putative
	TVAG_454550	4.25928	conserved hypothetical protein
	TVAG_372090	4.25713	nf kappa B inhibitor I-kappa-B, putative
	TVAG_299870	4.25598	conserved hypothetical protein
	TVAG_318920	4.25598	conserved hypothetical protein
	TVAG_101200	4.2546	conserved hypothetical protein
	TVAG_130870	4.2546	conserved hypothetical protein
	TVAG_321200	4.25217	conserved hypothetical protein
	TVAG_248650	4.25168	conserved hypothetical protein
	TVAG_506650	4.25042	ankyrin repeat domain protein, putative
	TVAG_453120	4.24986	conserved hypothetical protein
	TVAG_012320	4.24865	dihydroflavonal-4-reductase, putative
	TVAG_337300	4.24865	conserved hypothetical protein
	TVAG_219720	4.24726	conserved hypothetical protein
	TVAG_007430	4.24666	conserved hypothetical protein
	TVAG_388460	4.24666	conserved hypothetical protein
	TVAG_034430	4.24453	secretory carrier membrane protein, putative
	TVAG_272470	4.24439	conserved hypothetical protein
	TVAG_359980	4.23929	conserved hypothetical protein
	TVAG_148130	4.23828	conserved hypothetical protein
	TVAG_134940	4.23767	conserved hypothetical protein
	TVAG_355470	4.2371	conserved hypothetical protein
	TVAG_232840	4.23658	thioredoxin, putative
	TVAG_442130	4.2342	ankyrin repeat-containing protein, putative
	TVAG_188980	4.23389	lipid A export ATP-binding/permease protein msba, putative
	TVAG_325090	4.23386	neuroendocrine convertase 2 precursor, putative
	TVAG_252470	4.23362	conserved hypothetical protein
	TVAG_225880	4.23336	abca2, putative
	TVAG_350740	4.23267	conserved hypothetical protein
	TVAG_075590	4.23219	conserved hypothetical protein
	TVAG_046680	4.23204	conserved hypothetical protein
	TVAG_205940	4.23204	conserved hypothetical protein
	TVAG_281020	4.23204	conserved hypothetical protein
	TVAG_303820	4.23152	atrial natriuretic peptide receptor, putative
	TVAG_021110	4.22704	conserved hypothetical protein
	TVAG_126050	4.22698	conserved hypothetical protein
	TVAG_196980	4.22434	r2r3-MYB transcription factor, putative
	TVAG_146070	4.22426	ubiquitin-conjugating enzyme E2, putative
	TVAG_146260	4.22339	conserved hypothetical protein
	TVAG_119070	4.22278	conserved hypothetical protein
	TVAG_483970	4.21907	conserved hypothetical protein
	TVAG_130420	4.2185	conserved hypothetical protein
	TVAG_498670	4.2185	ankyrin repeat-containing protein, putative
	TVAG_236160	4.2182	leucine-rich repeat protein, BspA family
	TVAG_251620	4.21726	conserved hypothetical protein
	TVAG_140390	4.21644	Heat shock 70 kDa protein 1L, putative
	TVAG_193140	4.21644	hypothetical protein
	TVAG_280990	4.21644	conserved hypothetical protein
	TVAG_115750	4.21308	conserved hypothetical protein
	TVAG_192350	4.21222	leucine-rich repeat protein, BspA family
	TVAG_143190	4.21219	conserved hypothetical protein
	TVAG_441360	4.21218	ankyrin repeat domain protein, putative
	TVAG_482710	4.21139	conserved hypothetical protein
	TVAG_137230	4.2086	conserved hypothetical protein
	TVAG_263080	4.20749	leucine-rich repeat protein, BspA family
	TVAG_309720	4.20725	thioredoxin, putative
	TVAG_188040	4.2066	conserved hypothetical protein
	TVAG_374710	4.20591	conserved hypothetical protein
	TVAG_493860	4.20382	Clan MA, family M8, leishmanolysin-like metallopeptidase
	TVAG_035670	4.20233	ankyrin repeat domain, putative
	TVAG_458800	4.20175	conserved hypothetical protein
	TVAG_208700	4.19786	conserved hypothetical protein
	TVAG_003210	4.1974	conserved hypothetical protein
	TVAG_271790	4.19669	Clan MA, family M8, leishmanolysin-like metallopeptidase
	TVAG_448140	4.19669	conserved hypothetical protein
	TVAG_312120	4.1944	conserved hypothetical protein
	TVAG_485100	4.19163	conserved hypothetical protein
	TVAG_012950	4.19147	leucine-rich repeat protein, BspA family
	TVAG_416670	4.19014	leucine-rich repeat protein, BspA family
	TVAG_424510	4.19002	ankyrin repeat-containing protein, putative
	TVAG_437640	4.18937	conserved hypothetical protein
	TVAG_104750	4.18856	ankyrin repeat-containing protein, putative
	TVAG_158720	4.18581	leucine-rich repeat protein, BspA family
	TVAG_161750	4.18581	leucine-rich repeat protein, BspA family
	TVAG_351600	4.18581	conserved hypothetical protein
	TVAG_397520	4.18501	conserved hypothetical protein
	TVAG_235850	4.18135	conserved hypothetical protein
	TVAG_338490	4.18087	conserved hypothetical protein
	TVAG_476490	4.18087	conserved hypothetical protein
	TVAG_119210	4.18033	ankyrin repeat and FYVE domain containing protein, putative
	TVAG_016270	4.17903	ankyrin 2,3/unc44, putative
	TVAG_032740	4.17903	conserved hypothetical protein
	TVAG_180050	4.17903	conserved hypothetical protein
	TVAG_294980	4.17903	hypothetical protein
	TVAG_019410	4.17449	cortactin-binding protein, putative
	TVAG_333540	4.17266	leucine-rich repeat protein, BspA family
	TVAG_444190	4.17266	leucine-rich repeat protein, BspA family
	TVAG_249690	4.17199	leucine-rich repeat protein, BspA family
	TVAG_341820	4.17164	conserved hypothetical protein
	TVAG_003610	4.17014	conserved hypothetical protein
	TVAG_215970	4.16996	conserved hypothetical protein
	TVAG_166660	4.16724	conserved hypothetical protein
	TVAG_133300	4.16536	leucine-rich repeat protein, BspA family
	TVAG_223480	4.16482	unc-44 ankyrins, putative
	TVAG_105170	4.16465	dynein heavy chain, putative
	TVAG_375480	4.16411	leucine-rich repeat protein, BspA family
	TVAG_129650	4.16164	hypothetical protein
	TVAG_200580	4.15995	protein tyrosine kinase, putative
	TVAG_307950	4.15995	conserved hypothetical protein
	TVAG_014190	4.15431	conserved hypothetical protein
	TVAG_217690	4.15431	conserved hypothetical protein
	TVAG_339100	4.15431	conserved hypothetical protein
	TVAG_465490	4.15144	conserved hypothetical protein
	TVAG_145470	4.15098	leucine-rich repeat protein, BspA family
	TVAG_367580	4.15054	calmodulin, putative
	TVAG_077510	4.15015	leucine-rich repeat protein, BspA family
	TVAG_050130	4.14736	conserved hypothetical protein
	TVAG_057040	4.1467	conserved hypothetical protein
	TVAG_190400	4.14216	conserved hypothetical protein
	TVAG_229230	4.1421	leucine-rich repeat protein, BspA family
	TVAG_268350	4.14171	hypothetical protein
	TVAG_000250	4.1416	conserved hypothetical protein
	TVAG_205000	4.14146	conserved hypothetical protein
	TVAG_065820	4.13589	conserved hypothetical protein
	TVAG_338550	4.13586	conserved hypothetical protein
	TVAG_338500	4.13509	leucine-rich repeat protein, BspA family
	TVAG_453320	4.13461	conserved hypothetical protein
	TVAG_454100	4.13461	conserved hypothetical protein
	TVAG_495140	4.13212	conserved hypothetical protein
	TVAG_210030	4.13166	conserved hypothetical protein
	TVAG_396430	4.13079	DNA-directed RNA polymerase subunit A, putative
	TVAG_362590	4.12821	MYB-1, putative
	TVAG_146660	4.12811	CAMK family protein kinase
	TVAG_175610	4.12711	conserved hypothetical protein
	TVAG_059710	4.12532	conserved hypothetical protein
	TVAG_159870	4.12415	conserved hypothetical protein
	TVAG_039180	4.12208	ankyrin repeat and socs box protein, putative
	TVAG_000480	4.12196	conserved hypothetical protein
	TVAG_213800	4.12172	conserved hypothetical protein
	TVAG_046110	4.12102	hypothetical protein
	TVAG_294990	4.12102	hypothetical protein
	TVAG_374720	4.12102	conserved hypothetical protein
	TVAG_460880	4.11994	conserved hypothetical protein
	TVAG_007220	4.11978	leucine-rich repeat protein, BspA family
	TVAG_145650	4.11914	adenylate cyclase type III, putative
	TVAG_131330	4.11784	sex-determining protein fem-1, putative
	TVAG_117970	4.11734	breast cancer suppressor candidate 1,bcsc-1, putative
	TVAG_432000	4.11523	ankyrin repeat-containing protein, putative
	TVAG_273240	4.1151	conserved hypothetical protein
	TVAG_019720	4.11174	amino acid transporter, putative
	TVAG_069900	4.10976	conserved hypothetical protein
	TVAG_416310	4.10934	conserved hypothetical protein
	TVAG_023440	4.10848	conserved hypothetical protein
	TVAG_034880	4.10612	Clan IH, family I25, phytocystatin-like peptidase inhibitor
	TVAG_084810	4.10537	AGC family protein kinase
	TVAG_289580	4.10478	conserved hypothetical protein
	TVAG_392680	4.10452	conserved hypothetical protein
	TVAG_099690	4.10418	conserved hypothetical protein
	TVAG_079540	4.10142	conserved hypothetical protein
	TVAG_053020	4.10116	conserved hypothetical protein
	TVAG_139750	4.10116	ubiquitin, putative
	TVAG_399420	4.09946	conserved hypothetical protein
	TVAG_250950	4.09857	leucine-rich repeat protein, BspA family
	TVAG_376240	4.0977	inversin, putative
	TVAG_206970	4.09708	leucine-rich repeat protein, BspA family
	TVAG_416650	4.09488	leucine-rich repeat protein, BspA family
	TVAG_076960	4.09347	ankyrin 2,3/unc44, putative
	TVAG_121010	4.09347	conserved hypothetical protein
	TVAG_038120	4.09202	conserved hypothetical protein
	TVAG_047320	4.09191	conserved hypothetical protein
	TVAG_572990	4.09137	conserved hypothetical protein
	TVAG_248830	4.08992	conserved hypothetical protein
	TVAG_142600	4.08302	lymphoid specific helicase, putative
	TVAG_138420	4.08285	conserved hypothetical protein
	TVAG_463590	4.08117	conserved hypothetical protein
	TVAG_283540	4.08102	hypothetical protein
	TVAG_332550	4.08102	rad50, putative
	TVAG_088450	4.07917	Na+ driven multidrug efflux pump, putative
	TVAG_332510	4.07883	ankyrin repeat-containing protein, putative
	TVAG_430300	4.07697	conserved hypothetical protein
	TVAG_284780	4.07549	conserved hypothetical protein
	TVAG_094360	4.07424	ubiquitin-protein ligase, putative
	TVAG_465300	4.07423	leucine-rich repeat protein, BspA family
	TVAG_094320	4.0739	protein MLP1, putative
	TVAG_382500	4.07349	DNA-binding protein eta2, putative
	TVAG_159960	4.07335	conserved hypothetical protein
	TVAG_283050	4.07296	conserved hypothetical protein
	TVAG_396820	4.07227	leucine-rich repeat protein, BspA family
	TVAG_043620	4.07075	Clan CA, family C1, papain-like cysteine peptidase
	TVAG_462730	4.06924	ankyrin repeat-containing protein, putative
	TVAG_296870	4.06865	conserved hypothetical protein
	TVAG_402120	4.06787	ankyrin repeat-containing protein, putative
	TVAG_411690	4.06728	conserved hypothetical protein
	TVAG_020120	4.06517	conserved hypothetical protein
	TVAG_488960	4.06425	leucine-rich repeat protein, BspA family
	TVAG_109400	4.06364	ankyrin repeat-containing protein, putative
	TVAG_046690	4.0605	conserved hypothetical protein
	TVAG_219660	4.0605	leucine-rich repeat protein, BspA family
	TVAG_220650	4.0605	conserved hypothetical protein
	TVAG_375820	4.0605	SNAP190, putative
	TVAG_444390	4.0605	conserved hypothetical protein
	TVAG_450890	4.0605	conserved hypothetical protein
	TVAG_329770	4.06045	leucine-rich repeat protein, BspA family
	TVAG_448760	4.06045	conserved hypothetical protein
	TVAG_494430	4.06045	protein phosphatase 1 regulatory subunit 12C, putative
	TVAG_562150	4.06045	aldo-keto reductase, putative
	TVAG_331190	4.06035	conserved hypothetical protein
	TVAG_213550	4.06031	conserved hypothetical protein
	TVAG_139100	4.05499	conserved hypothetical protein
	TVAG_295730	4.05499	leucine-rich repeat protein, BspA family
	TVAG_203480	4.05287	CAMK family protein kinase
	TVAG_108120	4.05178	conserved hypothetical protein
	TVAG_254120	4.05032	conserved hypothetical protein
	TVAG_127230	4.04934	Clan MA, family M8, leishmanolysin-like protein
	TVAG_186490	4.04845	conserved hypothetical protein
	TVAG_399450	4.04845	conserved hypothetical protein
	TVAG_235070	4.04754	leucine-rich repeat protein, BspA family
	TVAG_284200	4.04712	conserved hypothetical protein
	TVAG_062570	4.04652	conserved hypothetical protein
	TVAG_278330	4.04652	leucine-rich repeat protein, BspA family
	TVAG_338510	4.04652	conserved hypothetical protein
	TVAG_432290	4.04652	conserved hypothetical protein
	TVAG_223730	4.04616	ankyrin, putative
	TVAG_223700	4.04342	MYB37, putative
	TVAG_336660	4.04163	conserved hypothetical protein
	TVAG_501820	4.04163	leucine-rich repeat protein, BspA family
	TVAG_050880	4.04132	conserved hypothetical protein
	TVAG_198460	4.04132	conserved hypothetical protein
	TVAG_218250	4.03956	MYB-1, putative
	TVAG_071970	4.03755	leucine-rich repeat protein, BspA family
	TVAG_408730	4.03532	conserved hypothetical protein
	TVAG_000390	4.03526	conserved hypothetical protein
	TVAG_039940	4.03526	ankyrin repeat-containing protein, putative
	TVAG_188760	4.03431	ankyrin repeat-cotaining protein, putative
	TVAG_286300	4.03375	conserved hypothetical protein
	TVAG_423030	4.03259	tankyrase, putative
	TVAG_457280	4.03247	leucine-rich repeat protein, BspA family
	TVAG_146080	4.03181	conserved hypothetical protein
	TVAG_281100	4.03168	conserved hypothetical protein
	TVAG_330320	4.03068	ankyrin repeat domain protein, putative
	TVAG_063870	4.02913	ankyrin 2,3/unc44, putative
	TVAG_005470	4.02869	conserved hypothetical protein
	TVAG_389340	4.02774	conserved hypothetical protein
	TVAG_372300	4.027	leucine-rich repeat protein, BspA family
	TVAG_325270	4.02422	conserved hypothetical protein
	TVAG_379220	4.02045	conserved hypothetical protein
	TVAG_187990	4.01975	conserved hypothetical protein
	TVAG_030640	4.01885	leucine-rich repeat protein, BspA family
	TVAG_336700	4.01885	conserved hypothetical protein
	TVAG_057350	4.01473	ankyrin repeat and socs box protein, putative
	TVAG_491750	4.0143	conserved hypothetical protein
	TVAG_338210	4.0138	leucine-rich repeat protein, BspA family
	TVAG_050120	4.01309	ubiquitin-protein ligase, putative
	TVAG_160350	4.01265	conserved hypothetical protein
	TVAG_216110	4.01196	pre-mRNA-splicing factor cwc-25, putative
	TVAG_414350	4.00995	leucine-rich repeat protein, BspA family
	TVAG_246910	4.00981	conserved hypothetical protein
	TVAG_065840	4.00949	harmonin-interacting ankyrin-repeat containing protein (harp), sans, putative
	TVAG_491730	4.00873	conserved hypothetical protein
	TVAG_392090	4.00792	vps9-ankyrin repeat-containing protein, putative
	TVAG_443740	4.00781	conserved hypothetical protein
	TVAG_121920	4.00729	conserved hypothetical protein
	TVAG_096930	4.00718	conserved hypothetical protein
	TVAG_188650	4.00718	conserved hypothetical protein
	TVAG_390600	4.0059	CAMK family protein kinase
	TVAG_001420	4.00517	leucine-rich repeat protein, BspA family
	TVAG_273200	4.00517	conserved hypothetical protein
	TVAG_014320	4.00393	ankyrin repeat-containing protein, putative
	TVAG_393010	4.00344	conserved hypothetical protein
	TVAG_194210	4.00138	leucine-rich repeat protein, BspA family
	TVAG_034400	4.00089	conserved hypothetical protein
	TVAG_391070	4.00089	conserved hypothetical protein
	TVAG_137260	4.00043	ankyrin repeat-containing protein, putative
	TVAG_228520	3.99996	malic enzyme, putative
	TVAG_203610	3.99813	E3 ubiquitin protein ligase, putative
	TVAG_271760	3.99751	Clan MA, family M8, leishmanolysin-like protein
	TVAG_431840	3.99751	conserved hypothetical protein
	TVAG_461830	3.99625	conserved hypothetical protein
	TVAG_135890	3.99589	hypothetical protein
	TVAG_358790	3.99589	conserved hypothetical protein
	TVAG_036100	3.99537	leucine-rich repeat protein, BspA family
	TVAG_087240	3.99414	leucine-rich repeat protein, BspA family
	TVAG_145620	3.99383	sugar transporter, putative
	TVAG_255910	3.99167	ankyrin repeat-containing protein, putative
	TVAG_103510	3.98945	leucine-rich repeat protein, BspA family
	TVAG_021410	3.98464	hypothetical protein
	TVAG_391750	3.98464	conserved hypothetical protein
	TVAG_065850	3.9835	conserved hypothetical protein
	TVAG_268130	3.98332	r2r3-MYB transcription factor, putative
	TVAG_334030	3.98227	conserved hypothetical protein
	TVAG_232560	3.98155	conserved hypothetical protein
	TVAG_252310	3.98141	conserved hypothetical protein
	TVAG_367140	3.98118	conserved hypothetical protein
	TVAG_607000	3.97871	conserved hypothetical protein
	TVAG_457220	3.97617	adenylate cyclase type, putative
	TVAG_168380	3.97586	conserved hypothetical protein
	TVAG_385740	3.97586	conserved hypothetical protein
	TVAG_048690	3.97482	aldo-keto reductase, putative
	TVAG_406380	3.97452	conserved hypothetical protein
	TVAG_605440	3.97452	conserved hypothetical protein
	TVAG_424460	3.97398	leucine-rich repeat protein, BspA family
	TVAG_407770	3.97369	conserved hypothetical protein
	TVAG_137460	3.9735	leucine-rich repeat protein, BspA family
	TVAG_186470	3.96865	spindle assembly checkpoint component MAD1, putative
	TVAG_464460	3.96778	conserved hypothetical protein
	TVAG_393000	3.96764	conserved hypothetical protein
	TVAG_145660	3.9668	conserved hypothetical protein
	TVAG_516120	3.96505	conserved hypothetical protein
	TVAG_032210	3.96475	conserved hypothetical protein
	TVAG_274170	3.96289	conserved hypothetical protein
	TVAG_006960	3.96005	conserved hypothetical protein
	TVAG_294800	3.96005	conserved hypothetical protein
	TVAG_358970	3.96005	conserved hypothetical protein
	TVAG_121070	3.95841	conserved hypothetical protein
	TVAG_442560	3.95757	leucine-rich repeat protein, BspA family
	TVAG_188120	3.95604	conserved hypothetical protein
	TVAG_302770	3.95424	ubiquitin-protein ligase, putative
	TVAG_149630	3.95387	serine/threonine-protein kinase, putative
	TVAG_422400	3.95387	leucine-rich repeat protein, BspA family
	TVAG_199390	3.95261	leucine-rich repeat protein, BspA family
	TVAG_430820	3.95195	conserved hypothetical protein
	TVAG_069840	3.95152	leucine-rich repeat protein, BspA family
	TVAG_110090	3.94968	MYB, putative
	TVAG_204430	3.94936	leucine-rich repeat protein, BspA family
	TVAG_428690	3.94717	conserved hypothetical protein
	TVAG_187370	3.94703	conserved hypothetical protein
	TVAG_006600	3.94512	abca8, putative
	TVAG_113380	3.94512	conserved hypothetical protein
	TVAG_254980	3.94512	conserved hypothetical protein
	TVAG_030920	3.9442	conserved hypothetical protein
	TVAG_160020	3.94313	Clan SC, family S28, unassigned serine peptidase
	TVAG_369180	3.93974	multidrug resistance pump, putative
	TVAG_461160	3.93972	conserved hypothetical protein
	TVAG_278490	3.93957	conserved hypothetical protein
	TVAG_441580	3.93827	conserved hypothetical protein
	TVAG_268110	3.93826	conserved hypothetical protein
	TVAG_342650	3.93614	conserved hypothetical protein
	TVAG_344240	3.93609	adenylate cyclase, putative
	TVAG_397180	3.93609	leucine-rich repeat protein, BspA family
	TVAG_437250	3.93525	conserved hypothetical protein
	TVAG_482050	3.93408	conserved hypothetical protein
	TVAG_050910	3.93155	conserved hypothetical protein
	TVAG_147150	3.93017	ankyrin repeat-containing protein, putative
	TVAG_398500	3.93012	DNA-binding protein eta2, putative
	TVAG_042760	3.9258	Clan CA, family C40, NlpC/P60 superfamily cysteine peptidase
	TVAG_476370	3.92571	conserved hypothetical protein
	TVAG_446710	3.92422	leucine-rich repeat protein, BspA family
	TVAG_397220	3.92275	leucine-rich repeat protein, BspA family
	TVAG_355950	3.92186	conserved hypothetical protein
	TVAG_304330	3.92165	conserved hypothetical protein
	TVAG_090340	3.92155	leucine-rich repeat protein, BspA family
	TVAG_063660	3.9213	conserved hypothetical protein
	TVAG_411850	3.91958	conserved hypothetical protein
	TVAG_348140	3.91769	conserved hypothetical protein
	TVAG_193720	3.91699	centromeric protein E, putative
	TVAG_057150	3.91509	MYB119, putative
	TVAG_348500	3.91502	leucine-rich repeat protein, BspA family
	TVAG_391820	3.91363	conserved hypothetical protein
	TVAG_397140	3.91305	conserved hypothetical protein
	TVAG_243640	3.91279	glutamyl-tRNA synthetase, putative
	TVAG_025950	3.91223	conserved hypothetical protein
	TVAG_437430	3.91218	conserved hypothetical protein
	TVAG_165360	3.91097	MYB124, putative
	TVAG_224040	3.91058	phosphoserine aminotransferase, putative
	TVAG_497940	3.91053	conserved hypothetical protein
	TVAG_244970	3.91031	ankyrin repeat-containing protein, putative
	TVAG_586830	3.90936	mannosyl-oligosaccharide alpha-1,2-mannosidase, putative
	TVAG_466690	3.90928	fetal globin-inducing factor, putative
	TVAG_239180	3.90888	conserved hypothetical protein
	TVAG_264580	3.90888	conserved hypothetical protein
	TVAG_356510	3.90888	conserved hypothetical protein
	TVAG_383680	3.90888	conserved hypothetical protein
	TVAG_184610	3.9057	conserved hypothetical protein
	TVAG_266900	3.9057	TKL family protein kinase
	TVAG_108840	3.90528	conserved hypothetical protein
	TVAG_413490	3.90528	ankyrin 2,3/unc44, putative
	TVAG_411100	3.90442	ankyrin repeat-containing protein, putative
	TVAG_358810	3.90439	conserved hypothetical protein
	TVAG_363580	3.90383	ankyrin repeat-containing protein, putative
	TVAG_200180	3.90297	conserved hypothetical protein
	TVAG_030150	3.90231	protein phosphatase 1 regulatory subunit 12B, putative
	TVAG_030880	3.90098	conserved hypothetical protein
	TVAG_416330	3.89782	conserved hypothetical protein
	TVAG_483950	3.89682	ankyrin repeat-containing protein, putative
	TVAG_194720	3.89394	high mobility group protein, putative
	TVAG_216090	3.89289	conserved hypothetical protein
	TVAG_242650	3.89289	conserved hypothetical protein
	TVAG_436260	3.88819	ankyrin repeat-containing protein, putative
	TVAG_079500	3.88763	conserved hypothetical protein
	TVAG_121110	3.88596	MYB, putative
	TVAG_094330	3.88584	hypothetical protein
	TVAG_115350	3.88584	Meiotic coiled-coil protein, putative
	TVAG_259270	3.88584	conserved hypothetical protein
	TVAG_456470	3.88584	leucine-rich repeat protein, BspA family
	TVAG_474330	3.88489	conserved hypothetical protein
	TVAG_169030	3.88485	conserved hypothetical protein
	TVAG_387700	3.88462	conserved hypothetical protein
	TVAG_001850	3.88411	conserved hypothetical protein
	TVAG_465340	3.88276	conserved hypothetical protein
	TVAG_281530	3.88155	conserved hypothetical protein
	TVAG_139960	3.88141	multidrug resistance protein 1, 2, putative
	TVAG_234970	3.88141	myosin-13, putative
	TVAG_376690	3.88141	ankyrin repeat-containing protein, putative
	TVAG_411310	3.88036	conserved hypothetical protein
	TVAG_394790	3.87716	conserved hypothetical protein
	TVAG_476260	3.8759	conserved hypothetical protein
	TVAG_219760	3.87556	guanylate cyclase, putative
	TVAG_461170	3.87505	conserved hypothetical protein
	TVAG_369140	3.87281	conserved hypothetical protein
	TVAG_343420	3.87262	conserved hypothetical protein
	TVAG_384510	3.87186	2-5A-dependent ribonuclease, putative
	TVAG_122310	3.86949	CCR4-not transcription complex, putative
	TVAG_184130	3.86909	ankyrin 2,3/unc44, putative
	TVAG_440370	3.86909	conserved hypothetical protein
	TVAG_216860	3.86805	conserved hypothetical protein
	TVAG_055020	3.86684	conserved hypothetical protein
	TVAG_477040	3.86684	conserved hypothetical protein
	TVAG_101170	3.86647	conserved hypothetical protein
	TVAG_099910	3.86578	conserved hypothetical protein
	TVAG_118180	3.86578	conserved hypothetical protein
	TVAG_072270	3.86424	ankyrin repeat-containing protein, putative
	TVAG_120690	3.86416	leucine-rich repeat protein, BspA family
	TVAG_061650	3.86387	conserved hypothetical protein
	TVAG_320010	3.86231	iron dehydrogenase, putative
	TVAG_271170	3.86164	conserved hypothetical protein
	TVAG_058140	3.86086	skeletrophin, putative
	TVAG_050220	3.85894	conserved hypothetical protein
	TVAG_090130	3.85847	conserved hypothetical protein
	TVAG_402020	3.85637	serine/threonine-protein kinase ripk4, putative
	TVAG_076850	3.85577	conserved hypothetical protein
	TVAG_394370	3.85551	conserved hypothetical protein
	TVAG_257520	3.8534	conserved hypothetical protein
	TVAG_178810	3.85213	conserved hypothetical protein
	TVAG_103250	3.8521	conserved hypothetical protein
	TVAG_145680	3.8505	conserved hypothetical protein
	TVAG_450610	3.8505	conserved hypothetical protein
	TVAG_230800	3.85046	conserved hypothetical protein
	TVAG_243560	3.85045	conserved hypothetical protein
	TVAG_151260	3.84967	conserved hypothetical protein
	TVAG_434430	3.84688	conserved hypothetical protein
	TVAG_059970	3.84671	leucine-rich repeat protein, BspA family
	TVAG_273230	3.84356	conserved hypothetical protein
	TVAG_484630	3.84266	cardiac ankyrin repeat protein, putative
	TVAG_192030	3.84184	leucine-rich repeat protein, BspA family
	TVAG_014280	3.83863	serine/threonine-protein kinase ripk4, putative
	TVAG_079510	3.83863	conserved hypothetical protein
	TVAG_113030	3.83863	conserved hypothetical protein
	TVAG_473250	3.83863	conserved hypothetical protein
	TVAG_069890	3.83764	conserved hypothetical protein
	TVAG_006570	3.83723	ABC transporter, putative
	TVAG_342810	3.83549	conserved hypothetical protein
	TVAG_465200	3.83549	leucine-rich repeat protein, BspA family
	TVAG_309870	3.83454	conserved hypothetical protein
	TVAG_353510	3.83433	conserved hypothetical protein
	TVAG_307040	3.83302	conserved hypothetical protein
	TVAG_351690	3.833	ankyrin repeat domain, putative
	TVAG_435320	3.82987	serine/threonine-protein kinase ripk4, putative
	TVAG_215140	3.82934	conserved hypothetical protein
	TVAG_219730	3.82929	conserved hypothetical protein
	TVAG_175380	3.82888	conserved hypothetical protein
	TVAG_098520	3.82882	conserved hypothetical protein
	TVAG_088600	3.82831	leucine-rich repeat protein, BspA family
	TVAG_214810	3.82831	sugar transporter, putative
	TVAG_251190	3.82738	conserved hypothetical protein
	TVAG_412440	3.82738	conserved hypothetical protein
	TVAG_071860	3.82595	ankyrin repeat-containing protein, putative
	TVAG_036750	3.82517	conserved hypothetical protein
	TVAG_346330	3.82408	valacyclovir hydrolase, putative
	TVAG_553900	3.82245	ankyrin repeat domain protein, putative
	TVAG_244470	3.82178	ankyrin repeat-containing protein, putative
	TVAG_011290	3.82148	conserved hypothetical protein
	TVAG_002210	3.82131	conserved hypothetical protein
	TVAG_043040	3.81976	protein C14orf145, putative
	TVAG_278380	3.81976	conserved hypothetical protein
	TVAG_336650	3.81886	ankyrin repeat-containing protein, putative
	TVAG_440560	3.81881	neurobeachin, putative
	TVAG_451980	3.81594	guanylate cyclase, putative
	TVAG_042030	3.81555	conserved hypothetical protein
	TVAG_167970	3.81443	conserved hypothetical protein
	TVAG_378800	3.81443	ankyrin repeat and socs box protein, putative
	TVAG_070180	3.81425	conserved hypothetical protein
	TVAG_221300	3.81407	conserved hypothetical protein
	TVAG_230850	3.81202	conserved hypothetical protein
	TVAG_246650	3.81174	ankyrin repeat-containing protein, putative
	TVAG_249490	3.81114	conserved hypothetical protein
	TVAG_158710	3.80779	leucine-rich repeat protein, BspA family
	TVAG_258770	3.80682	acetylornithine aminotransferase, putative
	TVAG_456630	3.80611	cortactin-binding protein, putative
	TVAG_165380	3.80597	pc-MYB2, putative
	TVAG_070860	3.80495	histone-lysine N-methyltransferase, bat/ehmt, putative
	TVAG_026680	3.80329	conserved hypothetical protein
	TVAG_204140	3.80329	CAMK family protein kinase
	TVAG_102750	3.8029	conserved hypothetical protein
	TVAG_253120	3.80252	conserved hypothetical protein
	TVAG_088040	3.80236	conserved hypothetical protein
	TVAG_047020	3.80116	conserved hypothetical protein
	TVAG_165110	3.80045	conserved hypothetical protein
	TVAG_184420	3.80024	leucine-rich repeat protein, BspA family
	TVAG_470760	3.80005	conserved hypothetical protein
	TVAG_011180	3.7976	conserved hypothetical protein
	TVAG_234920	3.79626	conserved hypothetical protein
	TVAG_495120	3.79418	conserved hypothetical protein
	TVAG_475940	3.79389	leucine-rich repeat protein, BspA family
	TVAG_061590	3.79289	cell wall protein DAN4 precursor, putative
	TVAG_477230	3.79287	ankyrin repeat-containing protein, putative
	TVAG_258020	3.79215	conserved hypothetical protein
	TVAG_125780	3.79167	ankyrin repeat domain protein, putative
	TVAG_309700	3.79167	conserved hypothetical protein
	TVAG_604680	3.79167	conserved hypothetical protein
	TVAG_030890	3.79094	Clan MA, family M8, leishmanolysin-like protein
	TVAG_440420	3.78982	ubiquitin-protein ligase, putative
	TVAG_070980	3.78792	hypothetical protein
	TVAG_165640	3.78762	conserved hypothetical protein
	TVAG_116200	3.78514	conserved hypothetical protein
	TVAG_107350	3.78502	leucine-rich repeat protein, BspA family
	TVAG_210600	3.78502	conserved hypothetical protein
	TVAG_058670	3.78404	conserved hypothetical protein
	TVAG_221840	3.78312	conserved hypothetical protein
	TVAG_488000	3.78251	2-deoxyglucose-6-phosphate phosphatase, putative
	TVAG_454190	3.78216	conserved hypothetical protein
	TVAG_382220	3.7812	esterase, putative
	TVAG_049750	3.78105	ankyrin repeat-cotaining protein, putative
	TVAG_090370	3.77884	conserved hypothetical protein
	TVAG_072300	3.77708	M protein, serotype 5 precursor, putative
	TVAG_079650	3.77708	conserved hypothetical protein
	TVAG_113510	3.77659	leucine-rich repeat protein, BspA family
	TVAG_126380	3.77527	E3 ubiquitin ligase, putative
	TVAG_242500	3.77232	conserved hypothetical protein
	TVAG_360150	3.77034	soluble guanylate cyclase gcy, putative
	TVAG_072280	3.76979	conserved hypothetical protein
	TVAG_079710	3.76979	conserved hypothetical protein
	TVAG_095830	3.76979	conserved hypothetical protein
	TVAG_247070	3.76979	hypothetical protein
	TVAG_140170	3.76931	conserved hypothetical protein
	TVAG_323960	3.76905	conserved hypothetical protein
	TVAG_244310	3.76778	conserved hypothetical protein
	TVAG_278390	3.76778	conserved hypothetical protein
	TVAG_452710	3.76734	ankyrin repeat-containing protein, putative
	TVAG_375660	3.76722	leucine-rich repeat protein, BspA family
	TVAG_101720	3.76632	leucine-rich repeat protein, BspA family
	TVAG_396840	3.76606	leucine-rich repeat protein, BspA family
	TVAG_072260	3.76549	skeletrophin, putative
	TVAG_010480	3.76479	leucine-rich repeat protein, BspA family
	TVAG_156630	3.76479	conserved hypothetical protein
	TVAG_221610	3.7635	ankyrin repeat domain protein, putative
	TVAG_471820	3.76328	leucine-rich repeat protein, BspA family
	TVAG_272370	3.76321	leucine-rich repeat protein, BspA family
	TVAG_430440	3.75951	conserved hypothetical protein
	TVAG_410950	3.75818	conserved hypothetical protein
	TVAG_139130	3.7566	conserved hypothetical protein
	TVAG_487180	3.7566	ankyrin repeat-containing protein, putative
	TVAG_303390	3.75569	conserved hypothetical protein
	TVAG_160940	3.75563	ankyrin repeat-containing protein, putative
	TVAG_278580	3.75482	conserved hypothetical protein
	TVAG_184260	3.75374	ankyrin repeat domain protein, putative
	TVAG_052590	3.75274	conserved hypothetical protein
	TVAG_296860	3.75274	ankyrin 2,3/unc44, putative
	TVAG_326020	3.75274	conserved hypothetical protein
	TVAG_477070	3.75274	leucine-rich repeat protein, BspA family
	TVAG_178450	3.75205	hypothetical protein
	TVAG_262350	3.75144	ankyrin repeat domain protein, putative
	TVAG_113260	3.75104	unc-44 ankyrins, putative
	TVAG_300720	3.75029	conserved hypothetical protein
	TVAG_273990	3.74998	conserved hypothetical protein
	TVAG_115380	3.74951	conserved hypothetical protein
	TVAG_048260	3.74561	conserved hypothetical protein
	TVAG_254550	3.74478	conserved hypothetical protein
	TVAG_073620	3.74399	src-1 interacting protein, putative
	TVAG_256100	3.74237	conserved hypothetical protein
	TVAG_013620	3.74132	hypothetical protein
	TVAG_299610	3.73978	conserved hypothetical protein
	TVAG_380720	3.73931	protein phosphatase 1 regulatory inhibitor subunit 16A, putative
	TVAG_078450	3.73672	leucine-rich repeat protein, BspA family
	TVAG_186350	3.73672	leucine-rich repeat protein, BspA family
	TVAG_217010	3.73658	conserved hypothetical protein
	TVAG_278440	3.73549	ubiquitin-protein ligase, putative
	TVAG_311530	3.73549	conserved hypothetical protein
	TVAG_160400	3.73401	leucine-rich repeat protein, BspA family
	TVAG_145130	3.733	conserved hypothetical protein
	TVAG_083570	3.73286	conserved hypothetical protein
	TVAG_402610	3.7324	ankyrin repeat-containing protein, putative
	TVAG_094310	3.72742	conserved hypothetical protein
	TVAG_373480	3.72738	conserved hypothetical protein
	TVAG_408860	3.72735	conserved hypothetical protein
	TVAG_439090	3.72721	conserved hypothetical protein
	TVAG_326510	3.72705	CAMK family protein kinase
	TVAG_478620	3.7269	ABC transporter, putative
	TVAG_390070	3.72679	conserved hypothetical protein
	TVAG_348530	3.72663	leucine-rich repeat protein, BspA family
	TVAG_035250	3.7255	ubiquitin-protein ligase, putative
	TVAG_375920	3.72456	conserved hypothetical protein
	TVAG_310120	3.72071	skeletrophin, putative
	TVAG_357960	3.72038	ankyrin repeat domain, putative
	TVAG_238800	3.72017	hypothetical protein
	TVAG_313170	3.72009	fetal globin-inducing factor, putative
	TVAG_277710	3.71904	conserved hypothetical protein
	TVAG_462960	3.71855	ankyrin, putative
	TVAG_366870	3.71803	conserved hypothetical protein
	TVAG_456580	3.71695	splicing factor 3A subunit, putative
	TVAG_064550	3.71528	nuclear factor nf-kappa-B2, putative
	TVAG_133280	3.71337	leucine-rich repeat protein, BspA family
	TVAG_192220	3.71337	conserved hypothetical protein
	TVAG_197660	3.71337	ankyrin, putative
	TVAG_284270	3.71337	conserved hypothetical protein
	TVAG_300830	3.71178	conserved hypothetical protein
	TVAG_143760	3.71004	conserved hypothetical protein
	TVAG_019420	3.70779	ankyrin repeat-rich membrane-spanning protein, putative
	TVAG_210250	3.70776	alcohol dehydrogenase, putative
	TVAG_167150	3.7073	conserved hypothetical protein
	TVAG_297160	3.7073	conserved hypothetical protein
	TVAG_184310	3.70596	conserved hypothetical protein
	TVAG_137240	3.7059	conserved hypothetical protein
	TVAG_283510	3.70582	conserved hypothetical protein
	TVAG_338170	3.70561	conserved hypothetical protein
	TVAG_326700	3.70479	ankyrin repeat-containing protein, putative
	TVAG_198490	3.70417	ankyrin repeat-containing protein, putative
	TVAG_117180	3.70342	ubiquitin-protein ligase, putative
	TVAG_225290	3.70249	conserved hypothetical protein
	TVAG_083330	3.70035	ankyrin repeat-containing protein, putative
	TVAG_128210	3.69987	conserved hypothetical protein
	TVAG_088900	3.6987	reverse transcriptases, putative
	TVAG_511010	3.69858	leucine-rich repeat protein, BspA family
	TVAG_474400	3.69771	leucine-rich repeat protein, BspA family
	TVAG_346160	3.69713	conserved hypothetical protein
	TVAG_165030	3.6967	malate dehydrogenase, putative
	TVAG_149400	3.69574	ankyrin repeat-containing protein, putative
	TVAG_386650	3.69464	conserved hypothetical protein
	TVAG_243940	3.6945	conserved hypothetical protein
	TVAG_118740	3.6937	multiple ankyrin repeats single kh domain protein, putative
	TVAG_491840	3.69239	leucine-rich repeat protein, BspA family
	TVAG_464470	3.69148	conserved hypothetical protein
	TVAG_047120	3.69041	phosphoserine/threonine phosphatase, putative
	TVAG_248670	3.69036	tankyrase, putative
	TVAG_274810	3.69035	conserved hypothetical protein
	TVAG_133410	3.68696	leucine-rich repeat protein, BspA family
	TVAG_278210	3.68696	conserved hypothetical protein
	TVAG_043110	3.6855	CAMK family protein kinase
	TVAG_338540	3.68353	conserved hypothetical protein
	TVAG_316820	3.68115	conserved hypothetical protein
	TVAG_482370	3.68072	conserved hypothetical protein
	TVAG_116830	3.6794	leucine-rich repeat protein, BspA family
	TVAG_485270	3.67735	pc-MYB2, putative
	TVAG_475140	3.67432	RAC GTPase, putative
	TVAG_298390	3.67408	soluble guanylate cyclase gcy, putative
	TVAG_072430	3.67343	ABC transporter, putative
	TVAG_453340	3.67122	leucine-rich repeat protein, BspA family
	TVAG_259080	3.67099	conserved hypothetical protein
	TVAG_364040	3.67046	conserved hypothetical protein
	TVAG_074500	3.67017	acanthoscurrin-1 precursor, putative
	TVAG_465140	3.66782	leucine-rich repeat protein, BspA family
	TVAG_230590	3.66588	ankyrin, putative
	TVAG_052280	3.66558	conserved hypothetical protein
	TVAG_087560	3.66531	conserved hypothetical protein
	TVAG_016810	3.66434	leucine-rich repeat protein, BspA family
	TVAG_455180	3.66275	meiosis-specific crossover protein Msh4 (mutS homolog)
	TVAG_425640	3.66262	conserved hypothetical protein
	TVAG_466010	3.6622	ankyrin repeat and socs box protein, putative
	TVAG_025980	3.66166	glutamate dehydrogenase, putative
	TVAG_237840	3.66154	senataxin helicase setx, putative
	TVAG_270040	3.66006	leucine-rich repeat protein, BspA family
	TVAG_400890	3.66006	conserved hypothetical protein
	TVAG_051410	3.65694	ankyrin repeat-containing protein, putative
	TVAG_480190	3.65644	MYB119, putative
	TVAG_118360	3.65471	conserved hypothetical protein
	TVAG_205420	3.65396	ankyrin repeat-containing protein, putative
	TVAG_221920	3.65307	conserved hypothetical protein
	TVAG_178140	3.65272	phosphoenolpyruvate-protein phosphotransferase, putative
	TVAG_271740	3.65272	leucine-rich repeat protein, BspA family
	TVAG_250600	3.6499	conserved hypothetical protein
	TVAG_433070	3.64819	conserved hypothetical protein
	TVAG_314820	3.64704	cortactin-binding protein, putative
	TVAG_497240	3.64095	leucine-rich repeat protein, BspA family
	TVAG_338420	3.64064	conserved hypothetical protein
	TVAG_260240	3.63916	ankyrin repeat-containing protein, putative
	TVAG_166970	3.63866	B-cell lymphoma 3-encoded protein, putative
	TVAG_281850	3.63746	ankyrin 2,3/unc44, putative
	TVAG_220940	3.63715	Metallothionein, putative
	TVAG_110100	3.63676	conserved hypothetical protein
	TVAG_217770	3.63516	leucyl-tRNA synthetase, putative
	TVAG_219840	3.63391	leucine-rich repeat protein, BspA family
	TVAG_348430	3.6338	leucine-rich repeat protein, BspA family
	TVAG_022770	3.63264	conserved hypothetical protein
	TVAG_372430	3.63264	conserved hypothetical protein
	TVAG_060450	3.63209	conserved hypothetical protein
	TVAG_380310	3.63183	DNA-directed RNA polymerase I largest subunit, putative
	TVAG_309100	3.63126	ankyrin repeat-containing protein, putative
	TVAG_189130	3.63062	Clan CA, family C19, ubiquitin hydrolase-like cysteine peptidase
	TVAG_163280	3.63012	leucine-rich repeat protein, BspA family
	TVAG_358570	3.63012	conserved hypothetical protein
	TVAG_124720	3.62993	conserved hypothetical protein
	TVAG_465120	3.62709	leucine-rich repeat protein, BspA family
	TVAG_321050	3.6265	calcium transporter, putative
	TVAG_467340	3.626	ankyrin repeat-containing protein, putative
	TVAG_252270	3.62056	conserved hypothetical protein
	TVAG_169980	3.62033	leucine-rich repeat protein, BspA family
	TVAG_250240	3.61831	protein phosphatase 1 regulatory inhibitor subunit 16A, putative
	TVAG_299300	3.61793	leucine-rich repeat protein, BspA family
	TVAG_121060	3.61782	leucine-rich repeat protein, BspA family
	TVAG_167280	3.61754	conserved hypothetical protein
	TVAG_465110	3.61736	conserved hypothetical protein
	TVAG_432550	3.61714	conserved hypothetical protein
	TVAG_266920	3.61707	skeletrophin, putative
	TVAG_082230	3.61671	retinal guanylate cyclase, putative
	TVAG_202760	3.61544	B-cell lymphoma 3-encoded protein, putative
	TVAG_303140	3.61503	ankyrin 2,3/unc44, putative
	TVAG_262140	3.61413	ankyrin repeat-containing protein, putative
	TVAG_439130	3.61413	conserved hypothetical protein
	TVAG_168120	3.61289	ankyrin repeat domain, putative
	TVAG_463430	3.61262	conserved hypothetical protein
	TVAG_112770	3.61173	tankyrase, putative
	TVAG_348480	3.61173	leucine-rich repeat protein, BspA family
	TVAG_071950	3.61089	leucine-rich repeat protein, BspA family
	TVAG_271750	3.61054	conserved hypothetical protein
	TVAG_081020	3.61022	ankyrin repeat-containing protein, putative
	TVAG_063460	3.6095	conserved hypothetical protein
	TVAG_264190	3.60858	conserved hypothetical protein
	TVAG_382260	3.60858	leucine-rich repeat protein, BspA family
	TVAG_199130	3.60837	ankyrin repeat domain protein, putative
	TVAG_238360	3.6047	hypothetical protein
	TVAG_326480	3.6047	conserved hypothetical protein
	TVAG_373010	3.6047	conserved hypothetical protein
	TVAG_409590	3.60305	CAMK family protein kinase
	TVAG_330580	3.60295	conserved hypothetical protein
	TVAG_102770	3.60195	conserved hypothetical protein
	TVAG_475510	3.60116	ankyrin repeat-containing protein, putative
	TVAG_139110	3.60028	conserved hypothetical protein
	TVAG_384890	3.59955	conserved hypothetical protein
	TVAG_388360	3.59955	conserved hypothetical protein
	TVAG_444830	3.59911	conserved hypothetical protein
	TVAG_450510	3.59911	leucine-rich repeat protein, BspA family
	TVAG_126720	3.59828	conserved hypothetical protein
	TVAG_113890	3.59647	hypothetical protein
	TVAG_006900	3.59621	ubiquitin, putative
	TVAG_305070	3.59564	conserved hypothetical protein
	TVAG_009640	3.59222	conserved hypothetical protein
	TVAG_097970	3.59222	tankyrase, putative
	TVAG_238790	3.59203	hypothetical protein
	TVAG_326680	3.59184	protein transport protein sec7, putative
	TVAG_071420	3.59103	unc-44 ankyrins, putative
	TVAG_070890	3.59	ATP-binding cassette transporter, putative
	TVAG_137840	3.58995	conserved hypothetical protein
	TVAG_145800	3.5895	conserved hypothetical protein
	TVAG_208710	3.5895	ribosomal large subunit pseudouridine synthase B, putative
	TVAG_000190	3.58889	conserved hypothetical protein
	TVAG_168350	3.58867	conserved hypothetical protein
	TVAG_064470	3.58682	leucine-rich repeat protein, BspA family
	TVAG_262120	3.58652	conserved hypothetical protein
	TVAG_314990	3.58636	leucine-rich repeat protein, BspA family
	TVAG_267840	3.58511	leucine-rich repeat protein, BspA family
	TVAG_070730	3.58265	leucine-rich repeat protein, BspA family
	TVAG_337460	3.58252	conserved hypothetical protein
	TVAG_305920	3.58173	fetal globin-inducing factor, putative
	TVAG_401220	3.58173	protein disulfide isomerase, putative
	TVAG_138020	3.58059	soluble guanylate cyclase gcy, putative
	TVAG_586980	3.58036	glycerol-3-phosphate dehydrogenase, putative
	TVAG_029600	3.579	leucine-rich repeat protein, BspA family
	TVAG_032080	3.57725	AGC family protein kinase
	TVAG_120420	3.57646	leucine-rich repeat protein, BspA family
	TVAG_401750	3.5762	ankyrin repeat-containing protein, putative
	TVAG_199140	3.57506	cardiac ankyrin repeat protein, putative
	TVAG_311280	3.57383	conserved hypothetical protein
	TVAG_140060	3.57366	ankyrin repeat domain protein, putative
	TVAG_272660	3.57366	conserved hypothetical protein
	TVAG_230610	3.57362	glycerol-3-phosphate dehydrogenase, putative
	TVAG_337000	3.5726	conserved hypothetical protein
	TVAG_099830	3.5726	conserved hypothetical protein
	TVAG_102540	3.5726	isoleucyl, leucyl, tyrosyl, valyl and methionyl-tRNA synthetases, putative
	TVAG_345340	3.5726	cortactin-binding protein, putative
	TVAG_456550	3.57199	adenylate and guanylate cyclases, putative
	TVAG_314980	3.57193	leucine-rich repeat protein, BspA family
	TVAG_573910	3.57027	conserved hypothetical protein
	TVAG_058520	3.57017	conserved hypothetical protein
	TVAG_062060	3.57017	conserved hypothetical protein
	TVAG_113350	3.56842	leucine-rich repeat protein, BspA family
	TVAG_305930	3.56842	ankyrin repeat-containing protein, putative
	TVAG_410240	3.56742	conserved hypothetical protein
	TVAG_195740	3.5672	conserved hypothetical protein
	TVAG_081860	3.5671	ankyrin, putative
	TVAG_130980	3.5671	conserved hypothetical protein
	TVAG_262560	3.5671	tankyrase, putative
	TVAG_337690	3.56696	r2r3-MYB transcription factor, putative
	TVAG_433980	3.56696	ankyrin repeat-containing protein, putative
	TVAG_093190	3.56524	hypothetical protein
	TVAG_591230	3.56416	RNA polymerase A, putative
	TVAG_033310	3.56399	conserved hypothetical protein
	TVAG_411240	3.56397	adenylate cyclase, type VII, putative
	TVAG_305970	3.56351	hypothetical protein
	TVAG_190160	3.56189	conserved hypothetical protein
	TVAG_459580	3.56084	leucine-rich repeat protein, BspA family
	TVAG_384160	3.55936	conserved hypothetical protein
	TVAG_491570	3.55593	conserved hypothetical protein
	TVAG_067500	3.55526	conserved hypothetical protein
	TVAG_494220	3.55376	conserved hypothetical protein
	TVAG_158240	3.5529	conserved hypothetical protein
	TVAG_292090	3.5529	conserved hypothetical protein
	TVAG_258090	3.54978	conserved hypothetical protein
	TVAG_054890	3.5486	conserved hypothetical protein
	TVAG_396960	3.54788	leucine-rich repeat protein, BspA family
	TVAG_344900	3.54752	phosphatidylinositol 3-kinase catalytic subunit alpha, beta, delta, putative
	TVAG_306710	3.54713	hypothetical protein
	TVAG_489130	3.54713	conserved hypothetical protein
	TVAG_576600	3.54713	ubiquitin-protein ligase, putative
	TVAG_292660	3.54701	serine/threonine-protein kinase ripk4, putative
	TVAG_346220	3.54584	conserved hypothetical protein
	TVAG_266940	3.54514	skeletrophin, putative
	TVAG_484120	3.5442	alcohol dehydrogenase, putative
	TVAG_204900	3.54348	conserved hypothetical protein
	TVAG_252710	3.54211	conserved hypothetical protein
	TVAG_264280	3.54191	leucine-rich repeat protein, BspA family
	TVAG_573290	3.54191	conserved hypothetical protein
	TVAG_086050	3.54141	conserved hypothetical protein
	TVAG_553440	3.54141	conserved hypothetical protein
	TVAG_393160	3.53928	conserved hypothetical protein
	TVAG_496060	3.5384	conserved hypothetical protein
	TVAG_470580	3.53798	conserved hypothetical protein
	TVAG_385310	3.53452	conserved hypothetical protein
	TVAG_394710	3.53452	skeletrophin, putative
	TVAG_094160	3.53425	conserved hypothetical protein
	TVAG_483960	3.53359	ion channel nompc, putative
	TVAG_228940	3.53207	conserved hypothetical protein
	TVAG_402820	3.53137	hypothetical protein
	TVAG_269720	3.53071	ankyrin repeat-containing protein, putative
	TVAG_351420	3.53071	conserved hypothetical protein
	TVAG_080800	3.52978	conserved hypothetical protein
	TVAG_248890	3.52706	conserved hypothetical protein
	TVAG_066770	3.52599	conserved hypothetical protein
	TVAG_054540	3.52539	conserved hypothetical protein
	TVAG_303630	3.52539	ankyrin, putative
	TVAG_327940	3.52539	ankyrin repeat-containing protein, putative
	TVAG_300180	3.52477	serine/threonine-protein kinase ripk4, putative
	TVAG_327760	3.52407	Iron-sulfur flavoprotein
	TVAG_411790	3.52275	ankyrin repeat-containing protein, putative
	TVAG_057300	3.5223	conserved hypothetical protein
	TVAG_228260	3.52062	protein ssnA, putative
	TVAG_441610	3.52006	ankyrin repeat and FYVE domain cotaining protein, putative
	TVAG_063720	3.51746	conserved hypothetical protein
	TVAG_419650	3.51727	leucine-rich repeat protein, BspA family
	TVAG_478310	3.51727	uveal autoantigen, putative
	TVAG_038310	3.51711	homeobox-containing protein wariai, putative
	TVAG_074620	3.51567	conserved hypothetical protein
	TVAG_003120	3.51344	conserved hypothetical protein
	TVAG_336880	3.51269	leucine-rich repeat protein, BspA family
	TVAG_358290	3.51099	conserved hypothetical protein
	TVAG_219680	3.50998	guanylate cyclase beta 1 subunit, putative
	TVAG_066260	3.50943	conserved hypothetical protein
	TVAG_372320	3.50927	leucine-rich repeat protein, BspA family
	TVAG_491850	3.50846	conserved hypothetical protein
	TVAG_327740	3.50706	conserved hypothetical protein
	TVAG_482200	3.50619	conserved hypothetical protein
	TVAG_414320	3.50587	leucine-rich repeat protein, BspA family
	TVAG_243570	3.50369	cation-transporting ATPase, putative
	TVAG_034710	3.5018	ankyrin repeat-containing protein, putative
	TVAG_015530	3.5012	conserved hypothetical protein
	TVAG_071840	3.5012	conserved hypothetical protein
	TVAG_167670	3.5012	conserved hypothetical protein
	TVAG_346380	3.5012	conserved hypothetical protein
	TVAG_424540	3.5012	conserved hypothetical protein
	TVAG_213600	3.5011	conserved hypothetical protein
	TVAG_410960	3.4999	conserved hypothetical protein
	TVAG_117920	3.49981	ankyrin repeat-cotaining protein, putative
	TVAG_356450	3.49981	conserved hypothetical protein
	TVAG_406360	3.49853	conserved hypothetical protein
	TVAG_342660	3.49793	conserved hypothetical protein
	TVAG_251280	3.49536	MYB119, putative
	TVAG_014030	3.49403	conserved hypothetical protein
	TVAG_079530	3.49256	conserved hypothetical protein
	TVAG_401660	3.49256	ankyrin repeat-containing protein, putative
	TVAG_119540	3.49014	conserved hypothetical protein
	TVAG_280880	3.48849	ankyrin repeat-containing protein, putative
	TVAG_358300	3.48845	conserved hypothetical protein
	TVAG_306270	3.48814	conserved hypothetical protein
	TVAG_066210	3.48724	conserved hypothetical protein
	TVAG_133070	3.48717	ankyrin repeat-containing protein, putative
	TVAG_135570	3.48717	conserved hypothetical protein
	TVAG_289570	3.48717	conserved hypothetical protein
	TVAG_412660	3.48717	ankyrin repeat and FYVE domain containing protein, putative
	TVAG_509440	3.48717	conserved hypothetical protein
	TVAG_094300	3.48468	hypothetical protein
	TVAG_371950	3.48468	conserved hypothetical protein
	TVAG_457260	3.48276	leucine-rich repeat protein, BspA family
	TVAG_420450	3.48245	conserved hypothetical protein
	TVAG_248310	3.48147	cardiac ankyrin repeat protein, putative
	TVAG_487880	3.48099	conserved hypothetical protein
	TVAG_268670	3.48008	conserved hypothetical protein
	TVAG_272220	3.48008	conserved hypothetical protein
	TVAG_412280	3.47695	conserved hypothetical protein
	TVAG_075110	3.47659	conserved hypothetical protein
	TVAG_431680	3.47659	conserved hypothetical protein
	TVAG_210970	3.47185	leucine-rich repeat protein, BspA family
	TVAG_188150	3.47167	conserved hypothetical protein
	TVAG_129660	3.47036	hypothetical protein
	TVAG_306480	3.46816	tankyrase, putative
	TVAG_419410	3.46813	conserved hypothetical protein
	TVAG_303320	3.46749	conserved hypothetical protein
	TVAG_057310	3.46424	conserved hypothetical protein
	TVAG_187600	3.46424	conserved hypothetical protein
	TVAG_225270	3.46424	leucine-rich repeat protein, BspA family
	TVAG_579790	3.46424	conserved hypothetical protein
	TVAG_101890	3.46218	adenylate cyclase type IX, putative
	TVAG_374740	3.46172	conserved hypothetical protein
	TVAG_060280	3.4614	leucine-rich repeat protein, BspA family
	TVAG_197150	3.46032	2-5A-dependent ribonuclease, putative
	TVAG_342690	3.45771	ankyrin repeat-containing protein, putative
	TVAG_191710	3.45726	conserved hypothetical protein
	TVAG_384070	3.45622	conserved hypothetical protein
	TVAG_132300	3.45436	Clan CA, family C19, ubiquitin hydrolase-like cysteine peptidase
	TVAG_278360	3.45303	conserved hypothetical protein
	TVAG_248990	3.45279	conserved hypothetical protein
	TVAG_000240	3.45155	Rab23, putative
	TVAG_106510	3.45155	heat shock protein, putative
	TVAG_382050	3.45155	leucine-rich repeat protein, BspA family
	TVAG_317500	3.45143	conserved hypothetical protein
	TVAG_193250	3.4484	ankyrin repeat and FYVE domain containing protein, putative
	TVAG_224320	3.4484	conserved hypothetical protein
	TVAG_474860	3.4484	ankyrin repeat-containing protein, putative
	TVAG_309740	3.44775	BAS1, putative
	TVAG_384120	3.44695	conserved hypothetical protein
	TVAG_158910	3.44654	Keratin-associated protein 5-6, putative
	TVAG_099010	3.44612	ankyrin repeat-containing protein, putative
	TVAG_053840	3.44357	leucine-rich repeat protein, BspA family
	TVAG_186730	3.44306	ankyrin repeat-containing protein, putative
	TVAG_129750	3.44199	serine/threonine-protein kinase ripk4, putative
	TVAG_478680	3.44199	ankyrin repeat domain, putative
	TVAG_108300	3.44117	conserved hypothetical protein
	TVAG_201920	3.44005	MYB45, putative
	TVAG_397460	3.43748	conserved hypothetical protein
	TVAG_353970	3.43581	conserved hypothetical protein
	TVAG_254950	3.43462	conserved hypothetical protein
	TVAG_184400	3.43066	leucine-rich repeat protein, BspA family
	TVAG_149050	3.42907	conserved hypothetical protein
	TVAG_044600	3.42873	conserved hypothetical protein
	TVAG_112790	3.42831	conserved hypothetical protein
	TVAG_282210	3.42777	tankyrase, putative
	TVAG_166180	3.42607	Clan CA, family C19, ubiquitin hydrolase-like cysteine peptidase
	TVAG_180580	3.42607	conserved hypothetical protein
	TVAG_150950	3.42546	leucine-rich repeat protein, BspA family
	TVAG_106480	3.4246	heat shock protein, putative
	TVAG_375810	3.4246	MYB3r3, putative
	TVAG_208890	3.42411	leucine-rich repeat protein, BspA family
	TVAG_272480	3.42225	conserved hypothetical protein
	TVAG_444140	3.42201	Iron-sulfur flavoprotein
	TVAG_025810	3.42127	Clan CA, family C19, ubiquitin hydrolase-like cysteine peptidase
	TVAG_192080	3.41891	conserved hypothetical protein
	TVAG_455650	3.41833	conserved hypothetical protein
	TVAG_284390	3.41573	leucine-rich repeat protein, BspA family
	TVAG_317680	3.41281	conserved hypothetical protein
	TVAG_003000	3.4126	leucine-rich repeat protein, BspA family
	TVAG_032230	3.41203	conserved hypothetical protein
	TVAG_442570	3.41203	leucine-rich repeat protein, BspA family
	TVAG_243760	3.40984	cell cycle protein mesj, putative
	TVAG_468230	3.40979	dihydropyrimidine dehydrogenase, putative
	TVAG_142010	3.40919	ankyrin, putative
	TVAG_206520	3.40919	ankyrin repeat domain protein, putative
	TVAG_216810	3.40919	conserved hypothetical protein
	TVAG_191000	3.40773	conserved hypothetical protein
	TVAG_459500	3.40725	conserved hypothetical protein
	TVAG_330600	3.40679	conserved hypothetical protein
	TVAG_314590	3.40643	ankyrin repeat-containing protein, putative
	TVAG_396830	3.40643	leucine-rich repeat protein, BspA family
	TVAG_428200	3.40643	conserved hypothetical protein
	TVAG_207040	3.40552	conserved hypothetical protein
	TVAG_028990	3.40495	conserved hypothetical protein
	TVAG_057740	3.40211	conserved hypothetical protein
	TVAG_072730	3.40194	Clan SC, family S33, methylesterase-like serine peptidase
	TVAG_197050	3.40176	conserved hypothetical protein
	TVAG_201490	3.40014	conserved hypothetical protein
	TVAG_307840	3.40014	conserved hypothetical protein
	TVAG_365680	3.39969	conserved hypothetical protein
	TVAG_135060	3.39962	conserved hypothetical protein
	TVAG_388540	3.39931	ankyrin 2,3/unc44, putative
	TVAG_059160	3.39924	conserved hypothetical protein
	TVAG_404060	3.39867	conserved hypothetical protein
	TVAG_378150	3.39557	conserved hypothetical protein
	TVAG_003620	3.39533	conserved hypothetical protein
	TVAG_469240	3.39491	conserved hypothetical protein
	TVAG_476540	3.39402	MYB-1, putative
	TVAG_132280	3.39227	conserved hypothetical protein
	TVAG_178440	3.39227	hypothetical protein
	TVAG_182570	3.39227	multiple ankyrin repeats single kh domain protein, putative
	TVAG_333560	3.39227	nuclear factor nf-kappa-B2, putative
	TVAG_145830	3.392	multidrug resistance protein 1, 2, putative
	TVAG_247990	3.39199	conserved hypothetical protein
	TVAG_243690	3.3909	conserved hypothetical protein
	TVAG_117960	3.38992	conserved hypothetical protein
	TVAG_317600	3.38937	conserved hypothetical protein
	TVAG_281190	3.38882	conserved hypothetical protein
	TVAG_233290	3.38857	cortactin-binding protein, putative
	TVAG_087610	3.38727	conserved hypothetical protein
[truncated: 2,129 more rows]
